# Supplementary material for: Crystal structure of catena-poly[[copper(II)-μ2-salicylato-[diaqua­copper(II)]-μ2-salicylato] dihydrate]
Source: Acta Crystallogr E Crystallogr Commun. 2017 Jan 20;73(Pt 2):235–8. doi: 10.1107/S2056989017000883 (PMC5290573; doi:10.1107/S2056989017000883)
Supplement: Supplementary file 1 [file e-73-00235-sup1.cif]

##############################################################################
#                                                                            #
# This CIF contains the data in a paper accepted for publication in          #
# Acta Crystallographica Section E. It conforms to the requirements of       #
# Notes for Authors for Acta Crystallographica Section E, and has been       #
# peer reviewed under the auspices of the IUCr Commission on Journals.       #
#                                                                            #
# Full details of the Crystallographic Information File format               #
# are given in the paper "The Crystallographic Information File (CIF):       #
# a New Standard Archive File for Crystallography" by S. R. Hall, F. H.      #
# Allen and I. D. Brown [Acta Cryst. (1991), A47, 655-685].                  #
#                                                                            #
# The current version of the core CIF dictionary is obtainable from          #
# ftp://ftp.iucr.org/pub/cif_core.dic.                                       #
#                                                                            #
# Software is freely available for graphical display of the structure(s)     #
# in this CIF. For information consult the CIF software page                 #
# http://www.iucr.org/resources/cif/software.                                #
#                                                                            #
# This file may be used for bona fide research purposes within the           #
# scientific community so long as proper attribution is given to the journal # 
# article from which it was obtained.                                        #
#                                                                            #
##############################################################################
data_I
_audit_creation_method     'SHELXL-2016/6'
_chemical_name_systematic
;\
<i>catena</i>-Poly[[copper(II)-\m~2~-salicylato-[diaquacopper(II)]-\
\m~2~-salicylato] dihydrate]
;
_chemical_name_common     ?
_chemical_formula_moiety     'C14 H12 Cu2 O8, 2(H2 O)'
_chemical_formula_sum     'C14 H16 Cu2 O10'
_chemical_formula_iupac     '[Cu2 (C7 H4 O3)2 (H2 O)2], 2H2 O'
_chemical_formula_weight     471.34
_chemical_melting_point     ?
_shelx_space_group_comment
;
The symmetry employed for this shelxl refinement is uniquely defined
by the following loop, which should always be used as a source of
symmetry information in preference to the above space-group names.
They are only intended as comments.
;
_space_group_crystal_system     orthorhombic
_space_group_name_H-M_alt     'P b c n'
_space_group_name_Hall     '-P 2n 2ab'
loop_
    _space_group_symop_operation_xyz
    'x, y, z'
    '-x+1/2, -y+1/2, z+1/2'
    'x+1/2, -y+1/2, -z'
    '-x, y, -z+1/2'
    '-x, -y, -z'
    'x-1/2, y-1/2, -z-1/2'
    '-x-1/2, y-1/2, z'
    'x, -y, z-1/2'
_cell_length_a     19.5028(17)
_cell_length_b     5.0553(4)
_cell_length_c     15.7573(13)
_cell_angle_alpha     90
_cell_angle_beta     90
_cell_angle_gamma     90
_cell_volume     1553.6(2)
_cell_formula_units_Z     4
_cell_measurement_reflns_used     6768
_cell_measurement_theta_min     2.07
_cell_measurement_theta_max     27.53
_cell_measurement_temperature     150(2)

loop_
 _diffrn_orient_matrix_type 
 _diffrn_orient_matrix_UB_11
 _diffrn_orient_matrix_UB_12
 _diffrn_orient_matrix_UB_13
 _diffrn_orient_matrix_UB_21
 _diffrn_orient_matrix_UB_22
 _diffrn_orient_matrix_UB_23
 _diffrn_orient_matrix_UB_31
 _diffrn_orient_matrix_UB_32
 _diffrn_orient_matrix_UB_33
 'Nonius RMAT'
  -0.0216967  -0.1238803  -0.0415629
   0.0461378  -0.0405449  -0.0244557
   0.0054908  -0.1488204   0.0412603
 'Nonius RMAT'
  -0.0229530  -0.1248837  -0.0401978
   0.0455367  -0.0455738  -0.0252570
   0.0054001  -0.1465087   0.0421211
 

_exptl_crystal_description     plate
_exptl_crystal_colour     brown
_exptl_crystal_size_max     0.17
_exptl_crystal_size_mid     0.09
_exptl_crystal_size_min     0.02
_exptl_crystal_density_diffrn     2.015
_exptl_crystal_density_meas     ?
_exptl_crystal_density_method     ?
_exptl_crystal_F_000     952
_exptl_absorpt_coefficient_mu     2.795
_exptl_absorpt_correction_type     numerical
_exptl_absorpt_process_details
;
(<i>SADABS</i>; Sheldrick, 2014)
;
_shelx_estimated_absorpt_T_min     ?
_shelx_estimated_absorpt_T_max     ?
_exptl_absorpt_correction_T_min     0.6686
_exptl_absorpt_correction_T_max     1.0000
_diffrn_ambient_temperature     150(2)
_diffrn_radiation_type     MoK\a
_diffrn_radiation_wavelength     0.71073
_diffrn_measurement_device_type     'Bruker Kappa APEXII CCD'
_diffrn_measurement_method     '\f and \w scans'
_diffrn_detector_area_resol_mean     ?
_diffrn_reflns_number     14169
_diffrn_reflns_av_R_equivalents     0.0815
_diffrn_reflns_theta_min     2.088
_diffrn_reflns_theta_max     27.494
_diffrn_reflns_theta_full     25.242
_diffrn_measured_fraction_theta_max     1.000
_diffrn_measured_fraction_theta_full     1.000
_diffrn_reflns_limit_h_min     -25
_diffrn_reflns_limit_h_max     25
_diffrn_reflns_limit_k_min     -6
_diffrn_reflns_limit_k_max     6
_diffrn_reflns_limit_l_min     -16
_diffrn_reflns_limit_l_max     20
_refine_special_details     ?
_reflns_number_total     1799
_reflns_number_gt     1186
_reflns_threshold_expression     'I > 2\s(I)'
_refine_ls_structure_factor_coef     Fsqd
_refine_ls_matrix_type     full
_refine_ls_R_factor_all     0.0741
_refine_ls_R_factor_gt     0.0380
_refine_ls_wR_factor_gt     0.0845
_refine_ls_wR_factor_ref     0.0975
_refine_ls_goodness_of_fit_ref     1.040
_refine_ls_restrained_S_all     1.040
_refine_ls_number_reflns     1799
_refine_ls_number_parameters     120
_refine_ls_number_restraints     0
_refine_ls_hydrogen_treatment     constr
_refine_ls_weighting_scheme     calc
_refine_ls_weighting_details
              'w=1/[\s^2^(Fo^2^)+(0.0424P)^2^+2.4851P] where P=(Fo^2^+2Fc^2^)/3'
_atom_sites_solution_hydrogens     difmap
_atom_sites_solution_primary     heavy
_atom_sites_solution_secondary     difmap
_refine_ls_shift/su_max     0.000
_refine_ls_shift/su_mean     0.000
_refine_diff_density_max     0.769
_refine_diff_density_min     -0.584
_refine_ls_extinction_method     none
_refine_ls_extinction_coef     .


loop_
    _atom_type_symbol
    _atom_type_description
    _atom_type_scat_dispersion_real
    _atom_type_scat_dispersion_imag
    _atom_type_scat_source
    'C' 'C' 0.0033 0.0016
                         'International Tables Vol C Tables 4.2.6.8 and 6.1.1.4'
    'H' 'H' 0.0000 0.0000
                         'International Tables Vol C Tables 4.2.6.8 and 6.1.1.4'
    'Cu' 'Cu' 0.3201 1.2651
                         'International Tables Vol C Tables 4.2.6.8 and 6.1.1.4'
    'O' 'O' 0.0106 0.0060
                         'International Tables Vol C Tables 4.2.6.8 and 6.1.1.4'
_computing_data_collection
;
APEX2 (Bruker, 2007)
;
_computing_cell_refinement
;
<i>PEAKREF</i> (Schreurs, 2016)
;
_computing_data_reduction
;
<i>Eval15</i> (Schreurs <i>et al.</i>,  2010) and SADABS (Sheldrick,
2014)
;
_computing_structure_solution
;
SHELXT (Sheldrick, 2015<i>a</i>)
;
_computing_structure_refinement
;
SHELXL2016 (Sheldrick, 2015<i>b</i>)
;
_computing_molecular_graphics
;
PLATON (Spek, 2009) and <i>DRAWxtl</i> (Finger <i>et al.</i>,
2007)
;
_computing_publication_material
;
publCIF (Westrip, 2010)
;
loop_
    _atom_site_type_symbol
    _atom_site_label
    _atom_site_fract_x
    _atom_site_fract_y
    _atom_site_fract_z
    _atom_site_U_iso_or_equiv
    _atom_site_adp_type
    _atom_site_calc_flag
    _atom_site_occupancy
    _atom_site_disorder_assembly
    _atom_site_disorder_group
    Cu Cu1 0.500000 0.18416(12) 0.250000 0.01968(19) Uani d 1 . .
    Cu Cu2 0.500000 0.000000 0.500000 0.00951(16) Uani d 1 . .
    O O1 0.56220(14) 0.4466(5) 0.30330(15) 0.0123(6) Uani d 1 . .
    O O2 0.52168(14) 0.1699(5) 0.39545(15) 0.0124(6) Uani d 1 . .
    O O3 0.55744(13) 0.2318(5) 0.56341(15) 0.0116(6) Uani d 1 . .
    C C1 0.56041(19) 0.3678(7) 0.3812(2) 0.0091(7) Uani d 1 . .
    C C2 0.60045(18) 0.4988(7) 0.4466(2) 0.0087(7) Uani d 1 . .
    C C3 0.59722(19) 0.4210(7) 0.5328(2) 0.0095(7) Uani d 1 . .
    C C4 0.6396(2) 0.5632(7) 0.5908(2) 0.0139(8) Uani d 1 . .
    H H4 0.639097 0.515779 0.649085 0.017 Uiso calc 1 . .
    C C5 0.6809(2) 0.7660(8) 0.5647(2) 0.0135(8) Uani d 1 . .
    H H5 0.708139 0.857335 0.605141 0.016 Uiso calc 1 . .
    C C6 0.6837(2) 0.8409(7) 0.4794(2) 0.0128(8) Uani d 1 . .
    H H6 0.712306 0.982514 0.461553 0.015 Uiso calc 1 . .
    C C7 0.64451(19) 0.7064(7) 0.4224(2) 0.0117(8) Uani d 1 . .
    H H7 0.646947 0.754349 0.364212 0.014 Uiso calc 1 . .
    O O4 0.57447(14) -0.0767(5) 0.22503(15) 0.0121(6) Uani d 1 . .
    H H4A 0.568654 -0.200793 0.252177 0.018 Uiso d 1 . .
    H H4B 0.571466 -0.118039 0.180993 0.018 Uiso d 1 . .
    O O5 0.71893(16) 0.1128(6) 0.2774(2) 0.0314(8) Uani d 1 . .
    H H5A 0.730462 0.264763 0.277138 0.047 Uiso d 1 . .
    H H5B 0.684633 0.112719 0.262689 0.047 Uiso d 1 . .
loop_
    _atom_site_aniso_label
    _atom_site_aniso_U_11
    _atom_site_aniso_U_22
    _atom_site_aniso_U_33
    _atom_site_aniso_U_12
    _atom_site_aniso_U_13
    _atom_site_aniso_U_23
    Cu1 0.0208(4) 0.0075(3) 0.0308(4) 0.000 -0.0139(4) 0.000
    Cu2 0.0158(3) 0.0101(3) 0.0026(3) -0.0037(3) -0.0009(3) 0.0004(2)
    O1 0.0213(15) 0.0107(13) 0.0049(11) -0.0023(11) -0.0028(11) 0.0029(10)
    O2 0.0217(14) 0.0107(12) 0.0048(12) -0.0056(10) 0.0003(10) 0.0010(10)
    O3 0.0193(15) 0.0119(12) 0.0037(11) -0.0058(11) -0.0006(11) 0.0020(10)
    C1 0.0132(18) 0.0091(16) 0.0050(16) 0.0025(14) 0.0014(14) 0.0024(14)
    C2 0.0111(18) 0.0093(16) 0.0056(16) 0.0024(15) -0.0008(14) -0.0009(14)
    C3 0.0128(19) 0.0099(17) 0.0058(16) 0.0024(15) -0.0010(15) -0.0002(15)
    C4 0.019(2) 0.0144(19) 0.0080(17) -0.0021(16) -0.0006(16) -0.0011(15)
    C5 0.0141(19) 0.0181(19) 0.0082(17) -0.0032(16) -0.0031(15) -0.0021(15)
    C6 0.0155(19) 0.0097(18) 0.0134(19) -0.0023(15) 0.0017(15) -0.0031(14)
    C7 0.0152(19) 0.0121(18) 0.0078(17) 0.0021(15) 0.0000(15) 0.0029(15)
    O4 0.0203(14) 0.0121(13) 0.0038(11) 0.0013(11) -0.0017(10) 0.0021(10)
    O5 0.0300(18) 0.0267(16) 0.0374(18) -0.0011(15) -0.0086(15) 0.0095(15)
_geom_special_details
;
 All esds (except the esd in the dihedral angle between two l.s. planes)
 are estimated using the full covariance matrix.  The cell esds are taken
 into account individually in the estimation of esds in distances, angles
 and torsion angles; correlations between esds in cell parameters are only
 used when they are defined by crystal symmetry.  An approximate (isotropic)
 treatment of cell esds is used for estimating esds involving l.s. planes.
;
loop_
    _geom_bond_atom_site_label_1
    _geom_bond_atom_site_label_2
    _geom_bond_site_symmetry_2
    _geom_bond_distance
    _geom_bond_publ_flag
    Cu1 O1 . 1.984(2) y
    Cu1 O1 4_655 1.984(2) ?
    Cu1 O4 4_655 2.001(3) ?
    Cu1 O4 . 2.001(3) y
    Cu1 O2 . 2.332(2) y
    Cu1 O2 4_655 2.332(2) ?
    Cu2 O3 5_656 1.905(2) ?
    Cu2 O3 . 1.905(2) y
    Cu2 O2 5_656 1.905(2) ?
    Cu2 O2 . 1.905(2) y
    O1 C1 . 1.292(4) y
    O2 C1 . 1.274(4) y
    O3 C3 . 1.322(4) y
    C1 C2 . 1.452(5) ?
    C2 C7 . 1.409(5) ?
    C2 C3 . 1.416(5) ?
    C3 C4 . 1.426(5) ?
    C4 C5 . 1.367(5) ?
    C4 H4 . 0.9500 ?
    C5 C6 . 1.397(5) ?
    C5 H5 . 0.9500 ?
    C6 C7 . 1.361(5) ?
    C6 H6 . 0.9500 ?
    C7 H7 . 0.9500 ?
    O4 H4A . 0.7679 ?
    O4 H4B . 0.7271 ?
    O5 H5A . 0.8007 ?
    O5 H5B . 0.7079 ?
loop_
    _geom_angle_atom_site_label_1
    _geom_angle_atom_site_label_2
    _geom_angle_atom_site_label_3
    _geom_angle_site_symmetry_1
    _geom_angle_site_symmetry_3
    _geom_angle
    _geom_angle_publ_flag
    O1 Cu1 O1 . 4_655 96.07(14) y
    O1 Cu1 O4 . 4_655 143.25(10) ?
    O1 Cu1 O4 4_655 4_655 94.60(11) ?
    O1 Cu1 O4 . . 94.60(11) y
    O1 Cu1 O4 4_655 . 143.25(10) ?
    O4 Cu1 O4 4_655 . 97.54(15) y
    O1 Cu1 O2 . . 59.59(9) ?
    O1 Cu1 O2 4_655 . 123.20(9) ?
    O4 Cu1 O2 4_655 . 85.29(9) ?
    O4 Cu1 O2 . . 92.36(9) ?
    O1 Cu1 O2 . 4_655 123.20(9) ?
    O1 Cu1 O2 4_655 4_655 59.59(9) ?
    O4 Cu1 O2 4_655 4_655 92.37(9) ?
    O4 Cu1 O2 . 4_655 85.29(9) ?
    O2 Cu1 O2 . 4_655 176.45(12) y
    O3 Cu2 O3 5_656 . 180.0 ?
    O3 Cu2 O2 5_656 5_656 92.62(10) ?
    O3 Cu2 O2 . 5_656 87.38(10) ?
    O3 Cu2 O2 5_656 . 87.38(10) ?
    O3 Cu2 O2 . . 92.62(10) y
    O2 Cu2 O2 5_656 . 180.0 ?
    C1 O1 Cu1 . . 100.4(2) ?
    C1 O2 Cu2 . . 129.6(2) y
    C1 O2 Cu1 . . 84.86(19) y
    Cu2 O2 Cu1 . . 145.44(13) y
    C3 O3 Cu2 . . 126.8(2) ?
    O2 C1 O1 . . 115.2(3) ?
    O2 C1 C2 . . 123.5(3) ?
    O1 C1 C2 . . 121.3(3) ?
    C7 C2 C3 . . 119.5(3) ?
    C7 C2 C1 . . 118.4(3) ?
    C3 C2 C1 . . 122.0(3) ?
    O3 C3 C2 . . 125.2(3) ?
    O3 C3 C4 . . 118.1(3) ?
    C2 C3 C4 . . 116.7(3) ?
    C5 C4 C3 . . 121.8(3) ?
    C5 C4 H4 . . 119.1 ?
    C3 C4 H4 . . 119.1 ?
    C4 C5 C6 . . 121.0(4) ?
    C4 C5 H5 . . 119.5 ?
    C6 C5 H5 . . 119.5 ?
    C7 C6 C5 . . 118.5(3) ?
    C7 C6 H6 . . 120.8 ?
    C5 C6 H6 . . 120.8 ?
    C6 C7 C2 . . 122.5(3) ?
    C6 C7 H7 . . 118.8 ?
    C2 C7 H7 . . 118.8 ?
    Cu1 O4 H4A . . 108.8 ?
    Cu1 O4 H4B . . 108.6 ?
    H4A O4 H4B . . 106.5 ?
    H5A O5 H5B . . 105.3 ?
loop_
    _geom_torsion_atom_site_label_1
    _geom_torsion_atom_site_label_2
    _geom_torsion_atom_site_label_3
    _geom_torsion_atom_site_label_4
    _geom_torsion_site_symmetry_1
    _geom_torsion_site_symmetry_2
    _geom_torsion_site_symmetry_3
    _geom_torsion_site_symmetry_4
    _geom_torsion
    _geom_torsion_publ_flag
    Cu2 O2 C1 O1 . . . . -176.6(2) ?
    Cu1 O2 C1 O1 . . . . 1.0(3) ?
    Cu2 O2 C1 C2 . . . . 3.7(5) ?
    Cu1 O2 C1 C2 . . . . -178.8(3) ?
    Cu1 O1 C1 O2 . . . . -1.2(3) ?
    Cu1 O1 C1 C2 . . . . 178.6(3) ?
    O2 C1 C2 C7 . . . . 176.4(3) ?
    O1 C1 C2 C7 . . . . -3.4(5) y
    O2 C1 C2 C3 . . . . -2.5(6) y
    O1 C1 C2 C3 . . . . 177.7(3) ?
    Cu2 O3 C3 C2 . . . . 4.9(5) ?
    Cu2 O3 C3 C4 . . . . -176.3(2) ?
    C7 C2 C3 O3 . . . . 179.2(3) ?
    C1 C2 C3 O3 . . . . -1.9(6) ?
    C7 C2 C3 C4 . . . . 0.4(5) ?
    C1 C2 C3 C4 . . . . 179.3(3) ?
    O3 C3 C4 C5 . . . . -178.3(4) ?
    C2 C3 C4 C5 . . . . 0.5(5) ?
    C3 C4 C5 C6 . . . . -0.6(6) ?
    C4 C5 C6 C7 . . . . -0.3(6) ?
    C5 C6 C7 C2 . . . . 1.3(6) ?
    C3 C2 C7 C6 . . . . -1.3(5) ?
    C1 C2 C7 C6 . . . . 179.7(4) ?
loop_
    _geom_hbond_atom_site_label_D
    _geom_hbond_atom_site_label_H
    _geom_hbond_atom_site_label_A
    _geom_hbond_site_symmetry_A
    _geom_hbond_distance_DH
    _geom_hbond_distance_HA
    _geom_hbond_distance_DA
    _geom_hbond_angle_DHA
    O4 H4A O1 1_545 0.77 1.96 2.718(3) 169
    O4 H4B O3 8 0.73 1.96 2.685(3) 177
    O5 H5A O5 7_765 0.80 2.02 2.803(3) 167
    O5 H5B O4 . 0.71 2.43 3.088(4) 157
_shelx_hkl_file
;
  -2   0   0 9934.90 392.130   3
   2   0   0 9999.99 392.279   1
  -2   0   0 9537.54 392.076   3
  -2   0   0 9667.09 392.242   1
   2   0   0 9942.77 392.149   3
   2   0   0 9609.65 392.045   3
   3   0   0 21.4934 5.53169   3
  -3   0   0 16.9058 5.01081   3
  -3   0   0 9.74410 4.61636   3
  -3   0   0 -33.260 14.3954   1
   3   0   0 16.6311 4.65203   3
   3   0   0 17.8182 5.50349   1
   4   0   0 1949.40 77.5573   3
   4   0   0 1783.07 77.1434   3
   4   0   0 1932.58 77.6321   1
  -4   0   0 1864.05 77.3011   3
  -4   0   0 1926.35 77.3846   3
   5   0   0 -3.8625 5.77650   3
  -5   0   0 2.26340 6.47673   3
  -5   0   0 -3.8351 5.90851   3
   5   0   0 -11.820 6.83183   1
   5   0   0 -2.0804 6.98841   3
   6   0   0 1155.87 47.5854   3
  -6   0   0 1104.06 47.2508   3
   6   0   0 1068.24 46.9358   3
   6   0   0 1099.18 47.3834   1
  -6   0   0 1122.74 47.0993   3
   7   0   0 0.45063 8.02174   3
   7   0   0 0.68546 7.01545   1
  -7   0   0 -2.0915 6.76481   3
   7   0   0 0.57338 6.78926   3
  -7   0   0 -4.9749 7.24289   3
   8   0   0 126.114 11.0565   3
  -8   0   0 145.910 11.2750   3
   8   0   0 132.951 12.4870   3
  -8   0   0 159.359 12.3192   3
  -9   0   0 12.1108 7.99297   3
   9   0   0 11.7576 10.3898   3
  -9   0   0 14.9757 9.68283   3
   9   0   0 23.6893 11.3227   2
   9   0   0 14.2932 7.96109   3
  10   0   0 1414.17 59.8982   3
  10   0   0 1260.50 58.3984   3
  10   0   0 1384.11 60.2940   2
 -10   0   0 1435.40 59.6717   3
 -11   0   0 -6.1091 10.0651   3
  11   0   0 -0.4997 11.2324   3
  11   0   0 -16.363 12.3869   2
  12   0   0 1732.43 75.7270   2
 -12   0   0 1691.11 74.7801   3
  12   0   0 1814.24 75.3668   3
 -13   0   0 1.13824 9.99234   3
  13   0   0 -11.200 10.7828   3
  13   0   0 9.42331 13.3463   2
  14   0   0 2730.31 109.732   3
  14   0   0 2554.02 110.395   2
 -14   0   0 2503.91 109.120   3
 -15   0   0 13.0652 12.0033   3
  15   0   0 12.9892 13.6431   3
  15   0   0 -0.4689 15.1051   2
  16   0   0 1521.88 66.9561   3
 -16   0   0 1415.47 65.6423   3
  16   0   0 1480.27 68.1396   2
  17   0   0 6.12322 15.6191   3
 -17   0   0 4.86098 13.6690   3
  17   0   0 23.6394 19.5923   2
 -18   0   0 788.340 41.3318   3
  18   0   0 822.528 45.2122   2
  18   0   0 823.067 42.9384   3
  19   0   0 17.1607 19.3412   2
  19   0   0 6.85162 16.2701   3
 -19   0   0 -18.653 13.2205   3
  20   0   0 505.354 35.5168   2
 -20   0   0 481.848 30.7337   3
  20   0   0 464.861 32.6684   3
 -21   0   0 19.9995 16.8549   3
  21   0   0 30.2772 23.5849   2
  21   0   0 2.70938 19.1830   3
 -22   0   0 472.049 31.5746   3
  22   0   0 450.520 33.7093   3
  22   0   0 477.094 37.9073   2
  23   0   0 -20.518 22.7968   2
 -23   0   0 -33.052 15.7603   3
  23   0   0 1.29046 19.9372   3
  24   0   0 9.81865 22.1544   3
  24   0   0 -24.142 25.5218   2
 -24   0   0 -16.506 18.1423   3
 -25   0   0 3.93847 18.4530   3
  25   0   0 -17.833 26.7492   2
  25   0   0 -5.9526 21.2995   3
   0   1   0 26.7559 4.55087   3
   0  -1   0 22.4010 4.66044   3
   0  -1   0 8.27042 2.67156   2
   0   1   0 8.21373 3.84007   3
   0   1   0 11.3514 2.63891   2
   0   1   0 22.0048 5.45733   1
   0  -1   0 11.4624 4.83825   1
   1   1   0 560.928 25.1357   3
   1   1   0 624.902 24.8200   2
  -1  -1   0 649.722 24.7562   2
  -1  -1   0 588.968 25.3727   3
  -1   1   0 545.518 25.4811   1
   1   1   0 605.296 25.4022   3
   2  -1   0 4.46981 4.91899   1
   2   1   0 9.78402 5.01486   3
  -2  -1   0 -1.5943 5.08370   3
  -2  -1   0 13.4574 5.25007   3
  -2  -1   0 5.68964 4.33138   2
   2   1   0 8.65344 5.49158   3
   3   1   0 2151.08 88.6791   3
  -3  -1   0 2110.07 88.7504   3
   3   1   0 2250.25 88.9790   3
   3   1   0 2154.41 88.6393   2
  -3  -1   0 2250.20 88.8886   3
   4   1   0 -19.155 6.26113   3
   4   1   0 -5.1234 6.65704   2
  -4  -1   0 0.11443 5.85182   3
   4   1   0 0.19858 5.50497   3
  -4  -1   0 -10.869 5.86845   3
  -5  -1   0 7042.40 277.746   3
   5   1   0 7012.16 277.848   3
   5   1   0 6933.16 277.542   3
  -5  -1   0 6598.88 277.601   3
   5   1   0 6900.31 277.762   2
   6  -1   0 3.26186 5.45735   1
   6   1   0 -7.9249 8.15067   2
   6   1   0 -4.6461 7.56431   3
  -6   1   0 -1.3461 6.43272   1
  -6  -1   0 -3.6132 6.31351   3
   6   1   0 3.22184 5.98127   3
  -6  -1   0 -17.238 6.62850   3
   7   1   0 538.684 26.0906   3
  -7  -1   0 586.118 26.7493   3
  -7  -1   0 587.348 26.5392   3
   7   1   0 594.543 27.1688   3
   7   1   0 526.496 27.3981   2
  -8   1   0 16.3195 8.20855   1
  -8   1   0 3.43989 8.21446   3
   8  -1   0 8.37421 9.17984   3
   8   1   0 15.1478 10.9779   2
  -8  -1   0 2.69873 7.50977   3
  -8  -1   0 23.4810 9.45427   3
   8   1   0 14.3305 9.76335   3
   9   1   0 1342.72 59.8775   2
   9   1   0 1405.58 59.4298   3
  -9  -1   0 1373.79 58.7568   3
  -9  -1   0 1366.28 59.0704   3
 -10  -1   0 -3.8867 7.78384   3
 -10  -1   0 -10.880 9.68056   3
 -10   1   0 -5.5320 8.90101   1
  10   1   0 -11.969 11.5748   2
  10  -1   0 0.14523 9.46349   3
 -10   1   0 -3.3989 8.38662   3
  10   1   0 -11.506 10.8235   3
  10  -1   0 6.23705 8.18733   3
 -11  -1   0 1050.71 47.4028   3
  11   1   0 1029.15 48.3060   2
  11   1   0 1073.32 47.9380   3
  12   1   0 20.5978 11.5530   3
  12  -1   0 -2.0764 10.4335   3
  12  -1   0 6.37055 8.51573   3
  12   1   0 15.7310 12.3420   2
 -12   1   0 17.4001 10.9051   1
 -12   1   0 -9.8635 8.92654   3
 -12  -1   0 -4.8757 9.97949   3
 -13   1   0 798.315 39.3120   1
 -13  -1   0 771.123 38.2603   3
 -13   1   0 828.720 38.0617   3
  13   1   0 760.582 39.5966   2
  13   1   0 787.058 39.0967   3
  14   1   0 5.50322 13.8053   2
  14   1   0 -3.1979 11.9885   3
 -14   1   0 -12.201 12.1526   1
 -14  -1   0 6.32419 10.9285   3
  14  -1   0 -22.561 13.1839   2
  14  -1   0 1.29330 13.0690   3
 -14   1   0 12.6089 11.7107   3
 -15  -1   0 415.439 26.7164   3
  15   1   0 421.228 29.1707   2
 -15   1   0 458.702 26.6248   3
  15   1   0 462.652 28.1773   3
  15  -1   0 510.407 28.3911   3
 -16   1   0 13.5388 12.5825   3
  16   1   0 -16.227 14.5773   3
  16  -1   0 -6.7793 13.9031   3
 -16  -1   0 -13.675 13.2264   3
  16  -1   0 -4.3200 16.4481   2
  16   1   0 7.42492 16.4973   2
 -17   1   0 340.877 24.0835   3
  17  -1   0 347.204 25.9100   3
 -17  -1   0 330.490 24.2885   3
  17   1   0 310.021 25.3698   3
  17  -1   0 369.853 28.8176   2
  17   1   0 348.932 27.3561   2
  18   1   0 -3.2539 17.8202   2
  18  -1   0 8.20177 16.7222   3
  18   1   0 4.70610 16.2386   3
 -18   1   0 9.58707 14.6785   3
  18  -1   0 -4.6153 18.1992   2
 -18  -1   0 1.75160 14.1891   3
  19  -1   0 55.6530 22.1344   2
  19   1   0 19.4587 17.4188   3
  19  -1   0 41.9219 18.4771   3
 -19  -1   0 35.2458 15.8867   3
  19   1   0 0.78392 20.7079   2
 -19   1   0 54.2699 16.1308   3
 -20   1   0 2.99776 15.0186   3
  20   1   0 -18.075 17.1562   3
  20  -1   0 10.5237 17.7056   3
  20  -1   0 17.5688 20.9767   2
  20   1   0 9.65165 21.5015   2
 -20  -1   0 4.34653 15.9304   3
  21  -1   0 58.9197 23.4560   2
  21   1   0 24.5532 19.7842   3
  21  -1   0 -26.396 19.0516   3
  21   1   0 -15.081 21.8289   2
 -21   1   0 26.6593 17.4556   3
 -21  -1   0 1.70780 16.6663   3
 -22  -1   0 14.8886 17.6043   3
  22  -1   0 -16.588 19.2265   3
  22  -1   0 23.5528 24.4658   2
  22   1   0 -4.7183 19.7741   3
  22   1   0 0.82736 23.2837   2
 -22   1   0 7.39804 16.9392   3
  23  -1   0 298.632 33.5721   2
  23  -1   0 232.380 27.8901   3
  23   1   0 276.604 31.6399   2
  23   1   0 244.276 27.7359   3
 -23  -1   0 236.385 24.5221   3
  24  -1   0 12.6956 22.9154   3
  24  -1   0 -38.512 26.0949   2
  24   1   0 -12.046 19.9170   3
 -24  -1   0 -9.3569 17.1200   3
  24   1   0 1.62864 24.6618   2
  25   1   0 251.591 33.7998   2
 -25  -1   0 276.144 27.8810   3
  25  -1   0 311.667 32.5078   3
  25  -1   0 341.485 37.0439   2
  25   1   0 345.183 32.4889   3
   0   2   0 26.8199 5.44766   3
   0   2   0 25.8440 7.76627   1
   0   2   0 34.5389 6.60649   3
   0  -2   0 33.0386 6.87014   3
  -1   2   0 -10.074 6.83741   1
  -1  -2   0 -5.5628 6.16435   3
  -1  -2   0 -3.7300 4.06335   2
   1   2   0 1.05213 3.71581   2
  -1   2   0 -11.177 5.53655   3
   1  -2   0 -2.9926 5.99547   3
   1   2   0 -2.3356 6.99732   1
   1  -2   0 1.88417 5.84805   1
   1   2   0 0.59432 5.04610   3
  -1   2   0 -1.9722 4.85201   3
   1   2   0 -12.463 5.88719   3
  -1  -2   0 -4.8836 5.36053   3
   2  -2   0 134.937 10.0714   1
   2   2   0 146.742 11.4270   1
   2  -2   0 142.936 7.27588   2
  -2  -2   0 136.519 10.1011   3
   2  -2   0 131.671 9.69270   3
   2   2   0 123.989 9.20606   3
  -2   2   0 116.918 10.3863   1
  -2  -2   0 155.249 9.85886   3
   2   2   0 130.417 8.29177   2
  -2   2   0 143.662 9.59439   3
   2   2   0 152.653 10.1810   3
  -3   2   0 -3.1523 7.24829   1
   3   2   0 -0.1112 7.09614   3
   3   2   0 -0.6787 5.56147   2
   3  -2   0 1.08391 6.27273   1
   3  -2   0 11.3407 6.68093   3
  -3  -2   0 -0.0275 6.88095   3
  -3   2   0 -2.9834 6.07928   3
  -3  -2   0 6.64872 6.53436   3
  -4  -2   0 70.7652 8.95340   3
   4   2   0 71.3322 7.98254   2
   4   2   0 82.0246 9.34384   3
  -4  -2   0 55.3355 8.12509   3
  -5   2   0 11.4430 7.92421   1
   5   2   0 4.80275 7.56012   2
  -5  -2   0 -0.0648 7.35443   3
   5   2   0 -1.6988 7.94770   3
  -5  -2   0 -5.5899 7.14564   3
   6   2   0 381.490 20.2264   2
  -6  -2   0 412.482 20.1291   3
   6   2   0 400.460 20.8137   3
  -6  -2   0 372.644 20.1455   3
  -7  -2   0 3.68291 7.29983   3
   7   2   0 4.20926 8.92099   3
   7   2   0 8.42206 9.22159   2
  -7  -2   0 -12.629 7.86667   3
  -8  -2   0 167.228 12.7231   3
  -8  -2   0 148.187 12.9947   3
   8   2   0 164.808 13.9009   2
   8   2   0 159.610 13.9711   3
  -9   2   0 -11.704 8.55897   1
  -9  -2   0 -18.214 8.07723   3
   9   2   0 9.80976 10.2745   2
  -9  -2   0 -0.6003 8.10751   3
   9   2   0 -7.0407 9.24628   3
 -10  -2   0 238.767 15.8480   3
  10   2   0 221.278 17.2348   2
  10   2   0 201.623 16.4258   3
 -10  -2   0 233.568 16.1712   3
  11   2   0 -16.902 11.3120   2
  11  -2   0 -10.399 9.75814   3
  11   2   0 -9.2035 10.6631   3
 -11  -2   0 8.18317 8.83647   3
 -11   2   0 1.56692 8.86855   3
 -11  -2   0 -15.961 10.0698   3
 -11   2   0 8.08186 9.69861   1
  12   2   0 67.7602 14.4657   2
  12   2   0 51.5225 13.5477   3
 -12  -2   0 58.7173 12.9687   3
 -12   2   0 78.9211 11.8041   3
 -13   2   0 -20.513 10.4584   3
  13  -2   0 9.79250 10.3241   3
  13   2   0 -8.1672 12.0403   3
 -13   2   0 8.01544 10.5892   1
 -13  -2   0 -5.0226 11.0231   3
  13   2   0 0.60683 13.6664   2
  13  -2   0 -7.5135 12.3377   3
  14   2   0 75.3099 16.5695   3
  14  -2   0 99.2743 16.1027   3
 -14   2   0 94.9258 14.1221   3
  14   2   0 113.082 17.3234   2
 -14   2   0 106.169 14.9195   1
  14  -2   0 82.8052 13.3971   3
 -14  -2   0 92.4231 15.4305   3
 -15  -2   0 -7.9743 13.7074   3
 -15   2   0 1.53046 12.4308   3
  15   2   0 20.0826 16.3446   2
  15   2   0 3.39909 15.2089   3
 -15   2   0 -2.7868 13.9605   1
  15  -2   0 2.23706 14.5113   3
 -16   2   0 3.11651 14.5621   1
  16   2   0 8.84610 15.8745   3
 -16   2   0 19.1492 13.9329   3
  16   2   0 -20.038 16.1515   2
  16  -2   0 13.9212 15.7426   3
 -16  -2   0 18.0644 14.8735   3
  17   2   0 6.27839 15.9716   3
 -17   2   0 -15.721 14.1896   3
  17  -2   0 -2.0442 16.9400   3
  17   2   0 -12.113 16.4412   2
 -17   2   0 9.02398 16.4226   1
 -17  -2   0 -3.7573 13.8340   3
  18   2   0 25.3179 18.1294   3
  18   2   0 6.04985 18.2628   2
 -18  -2   0 36.8307 16.4862   3
  18  -2   0 15.9456 18.0953   3
 -18   2   0 21.1524 18.4285   1
 -18   2   0 29.5324 15.9391   3
  19  -2   0 -12.772 17.1195   3
 -19  -2   0 -9.3083 15.0302   3
  19  -2   0 -1.5641 20.1685   2
 -19   2   0 -0.3718 15.2781   3
  19   2   0 13.6720 17.4399   3
  19   2   0 -11.983 19.4010   2
 -19   2   0 4.04238 18.1975   1
  20   2   0 41.8418 20.6870   2
  20   2   0 49.1367 20.2247   3
  20  -2   0 32.1763 20.7498   2
  20  -2   0 74.4877 21.4139   3
 -20  -2   0 40.0693 18.4326   3
  21  -2   0 -25.008 21.3707   2
  21  -2   0 -7.6080 19.3193   3
 -21  -2   0 -7.4855 17.6236   3
  21   2   0 -2.5019 21.5180   2
  21   2   0 22.7234 20.4035   3
  22  -2   0 53.0844 24.6088   2
 -22  -2   0 -0.4852 17.4122   3
  22   2   0 17.9922 20.3716   3
  22  -2   0 14.8878 20.7671   3
  22   2   0 -4.1273 22.4049   2
  23   2   0 -33.275 19.1974   3
 -23  -2   0 -5.4254 17.8928   3
  23   2   0 0.54458 22.5216   2
  23  -2   0 35.6862 22.4355   3
  23  -2   0 13.0098 25.4954   2
  24   2   0 41.8136 25.0190   2
  24  -2   0 20.1273 26.7093   2
 -24  -2   0 30.7194 19.8577   3
  24   2   0 15.4673 24.3509   3
  24  -2   0 47.6157 24.0540   3
   0   3   0 12.1795 8.72485   3
   0  -3   0 0.06724 6.61264   3
   0  -3   0 -8.6498 7.39651   3
   0   3   0 -4.2236 8.42747   1
  -1   3   0 350.436 18.7113   3
   1   3   0 325.487 20.2370   1
  -1   3   0 366.970 20.3216   1
   1  -3   0 366.630 18.8215   3
   1  -3   0 354.493 18.9556   3
  -1  -3   0 357.227 18.6813   3
  -1  -3   0 376.216 19.2056   3
   1   3   0 373.387 19.0492   3
   2   3   0 -6.6440 4.45920   2
   2   3   0 -0.9042 9.58786   1
   2  -3   0 1.48354 7.46347   3
  -2  -3   0 3.11634 7.92536   3
  -2   3   0 -6.8369 6.74661   3
  -2  -3   0 6.17918 7.13508   3
  -2   3   0 -11.096 8.65222   1
   2   3   0 -5.3627 7.50550   3
  -3   3   0 0.39743 6.89465   3
  -3   3   0 8.21665 8.64378   1
   3   3   0 13.0414 8.56885   3
   3   3   0 5.87508 9.43907   1
   3   3   0 -0.8760 5.28090   2
   3  -3   0 -5.0504 7.36165   3
  -3  -3   0 5.73911 8.24525   3
  -3  -3   0 -9.5384 6.90245   3
   4   3   0 6.05778 10.3491   1
  -4  -3   0 -11.961 8.14529   3
  -4   3   0 -8.8997 8.26596   1
   4  -3   0 -3.4190 3.94177   2
   4   3   0 -8.0883 8.26179   3
   4  -3   0 -0.0807 6.99395   3
   4  -3   0 5.03331 7.85243   3
   4   3   0 2.30693 5.93021   2
  -4  -3   0 -2.2796 7.19558   3
  -4   3   0 -11.803 6.79563   3
   5  -3   0 47.2255 9.31942   3
   5   3   0 51.0336 9.92608   3
  -5  -3   0 47.8092 8.98518   3
   5  -3   0 44.6739 5.48206   2
  -5   3   0 33.4320 8.20619   3
  -5  -3   0 48.7356 9.85458   3
  -5   3   0 39.7299 9.61737   1
   5   3   0 51.4952 7.91459   2
  -6   3   0 2.82390 8.94015   1
  -6  -3   0 -5.9392 7.86211   3
   6   3   0 10.1342 7.78288   2
   6  -3   0 -0.9517 8.31452   3
  -6   3   0 -6.0122 7.32589   3
  -6  -3   0 4.70074 8.81472   3
   6   3   0 -6.8280 8.93650   3
  -7  -3   0 46.1806 10.1725   3
  -7  -3   0 35.9851 9.27725   3
   7   3   0 23.2456 8.76509   2
   7  -3   0 14.5901 9.37909   3
  -7   3   0 31.9585 9.93810   1
   7   3   0 21.9383 10.0322   3
  -7   3   0 32.2445 8.75566   3
   8   3   0 -13.562 8.68412   2
  -8   3   0 15.5464 9.85177   1
  -8  -3   0 1.90819 8.85868   3
  -8   3   0 0.60152 8.37510   3
  -8  -3   0 5.24458 9.95682   3
   8  -3   0 12.5813 9.52598   3
   8   3   0 9.24212 10.6111   3
   9   3   0 8.92345 10.8527   3
   9   3   0 3.08959 10.2580   2
  -9  -3   0 4.61534 9.38659   3
   9  -3   0 2.84358 10.2041   3
  -9   3   0 -0.5153 8.51847   3
  -9  -3   0 13.0914 10.3999   3
  -9   3   0 9.99004 10.2647   1
 -10   3   0 0.52662 8.91972   3
 -10  -3   0 7.77714 10.1265   3
  10   3   0 -1.8504 10.9939   2
  10  -3   0 5.06225 10.4546   3
 -10  -3   0 -11.110 10.6312   3
 -10   3   0 -2.2416 10.0392   1
  10   3   0 0.01624 11.5713   3
  11   3   0 7.04534 12.4697   3
 -11  -3   0 10.8595 10.7202   3
  11   3   0 -1.0277 11.9120   2
  11  -3   0 21.9838 10.5470   3
 -11  -3   0 49.1653 12.3892   3
 -11   3   0 23.1883 10.3489   3
  12   3   0 -6.0045 12.4893   3
 -12  -3   0 -11.673 11.5193   3
 -12   3   0 -5.6587 11.6431   1
 -12   3   0 2.06971 10.2146   3
  12   3   0 13.7329 13.7296   2
  13   3   0 58.5864 15.6613   2
 -13   3   0 48.2344 12.4545   3
  13  -3   0 40.2029 14.2667   3
  13   3   0 30.2261 14.2676   3
 -13  -3   0 45.6692 14.1898   3
  14  -3   0 -6.4121 13.3623   3
 -14   3   0 5.26518 12.7332   1
 -14  -3   0 -7.1706 14.1023   3
  14   3   0 -12.587 15.3336   2
  14   3   0 -2.2721 15.1777   3
 -14   3   0 7.81445 11.7964   3
  15   3   0 31.1256 17.4429   2
 -15  -3   0 27.4356 14.9090   3
  15  -3   0 22.5939 15.2968   3
  15   3   0 40.8963 16.6340   3
 -15   3   0 29.5175 14.0230   1
 -16  -3   0 -16.725 14.5582   3
 -16   3   0 14.4495 14.0215   1
  16   3   0 -15.142 17.1825   2
  16  -3   0 -19.302 14.7988   3
  16   3   0 -5.7333 16.5505   3
 -17  -3   0 -2.4713 16.0060   3
  17   3   0 -13.917 16.9947   3
 -17   3   0 20.9849 16.5197   1
  17  -3   0 13.7439 16.9146   3
  17   3   0 -13.720 17.1035   2
  18   3   0 -3.0773 18.9837   2
 -18  -3   0 -18.584 15.9914   3
  18  -3   0 1.20069 17.4918   3
 -18   3   0 25.8793 17.4519   1
  18   3   0 14.1430 18.8332   3
  19   3   0 14.0742 20.5529   2
 -19  -3   0 6.27147 17.1632   3
  19  -3   0 -6.3825 18.5977   3
 -19   3   0 40.6106 18.9275   1
 -20  -3   0 9.46033 18.6822   3
 -20   3   0 0.63044 19.5093   1
  20   3   0 -17.629 20.5798   2
  20  -3   0 -10.411 19.6804   3
  21   3   0 -13.546 21.9247   2
 -21   3   0 -20.756 21.1949   1
 -21  -3   0 -12.039 18.0173   3
  21  -3   0 5.14430 21.8198   3
  21  -3   0 -10.680 20.6106   2
  22  -3   0 -17.810 22.5833   2
  22  -3   0 1.64360 22.1027   3
 -22  -3   0 -28.886 19.6503   3
  22   3   0 -15.750 22.1261   2
 -22   3   0 -14.265 24.1581   1
   0   4   0 191.906 17.0665   1
   0  -4   0 176.245 14.9737   3
   0   4   0 207.034 14.8003   3
   0  -4   0 205.757 14.8542   3
   1   4   0 3.21072 9.48027   3
  -1  -4   0 9.67575 10.2654   3
  -1   4   0 7.58399 9.07127   3
   1   4   0 53.2600 12.9160   1
   1  -4   0 -7.0198 9.39810   3
  -1   4   0 10.2632 11.5871   1
   1  -4   0 11.9338 9.10600   3
  -1  -4   0 11.1733 9.33132   3
  -2   4   0 301.749 18.5173   3
  -2  -4   0 322.892 19.1522   3
   2   4   0 327.993 19.2015   3
  -2  -4   0 338.690 19.5025   3
   2   4   0 295.560 21.3275   1
  -2   4   0 301.665 20.6187   1
   2  -4   0 305.553 19.1201   3
  -3  -4   0 -0.2989 10.2370   3
   3   4   0 -17.765 9.39453   3
   3  -4   0 7.36463 9.71325   3
   3  -4   0 3.50213 9.86243   3
  -3  -4   0 6.91335 9.27974   3
  -3   4   0 13.5295 11.1798   1
  -3   4   0 -2.9968 8.63905   3
   3   4   0 5.16664 12.3030   1
  -4   4   0 38.1812 9.79691   3
  -4  -4   0 52.1763 11.6811   3
   4   4   0 43.0492 7.41495   2
  -4  -4   0 38.2197 10.8064   3
  -4   4   0 58.2886 12.9332   1
   4   4   0 54.8402 11.4087   3
   4  -4   0 49.5208 11.0852   3
   4   4   0 50.1090 14.7472   1
   4  -4   0 29.1844 10.3153   3
  -5  -4   0 -12.117 10.6406   3
  -5   4   0 6.25825 8.94475   3
   5   4   0 -15.469 12.2269   1
   5  -4   0 -2.8670 10.1352   3
   5   4   0 3.77796 7.36825   2
  -5   4   0 -3.2377 11.3767   1
   5  -4   0 14.5731 9.97026   3
   5   4   0 -0.3987 10.5790   3
   6   4   0 248.927 14.8706   2
   6   4   0 222.086 17.7893   3
  -6   4   0 207.367 16.1754   3
   6  -4   0 230.176 17.1268   3
  -6   4   0 232.905 18.3052   1
   6   4   0 246.807 21.1930   1
  -6  -4   0 264.986 17.9787   3
   7   4   0 4.61497 11.3538   3
   7  -4   0 -4.0066 6.85185   2
   7   4   0 -1.0302 8.82868   2
  -7   4   0 12.7135 12.0292   1
   7  -4   0 7.90842 10.8502   3
   7   4   0 25.6443 14.7246   1
  -7  -4   0 15.3326 11.5782   3
   8   4   0 199.921 18.1713   3
  -8  -4   0 239.926 18.0020   3
  -8   4   0 200.706 18.1104   1
   8  -4   0 212.164 13.4231   2
   8   4   0 215.858 21.6688   1
   8   4   0 202.240 15.6614   2
   8  -4   0 205.939 17.2236   3
  -9  -4   0 -0.3754 12.2125   3
   9  -4   0 4.09720 8.72527   2
   9   4   0 0.25284 10.8943   2
   9   4   0 -7.8309 12.6623   3
   9  -4   0 12.7951 11.7264   3
  -9   4   0 9.02408 11.7348   1
 -10  -4   0 75.4961 14.8278   3
  10   4   0 81.7889 13.8353   2
  10  -4   0 68.3677 14.0488   3
  10  -4   0 87.1429 11.5880   2
 -10   4   0 78.5460 14.4098   1
  11  -4   0 8.61652 10.4906   2
 -11  -4   0 2.40279 13.0916   3
 -11   4   0 6.51339 13.0419   1
  11  -4   0 -14.313 12.5231   3
  11   4   0 -7.9042 12.8242   2
 -12   4   0 162.025 17.7895   1
 -12  -4   0 148.475 17.9542   3
  12   4   0 160.331 18.1184   2
  12  -4   0 156.090 17.8450   3
 -13   4   0 -23.870 12.9119   1
  13  -4   0 -11.794 12.0286   2
  13   4   0 -26.376 14.1453   2
  13  -4   0 -0.5108 14.2094   3
 -13  -4   0 -15.253 13.4736   3
 -14  -4   0 64.2995 17.4390   3
  14   4   0 64.1703 16.9935   2
  14  -4   0 31.2735 14.9703   3
 -14   4   0 37.1325 15.4907   1
 -15   4   0 2.18965 14.5259   1
  15  -4   0 -26.032 14.3216   3
 -15  -4   0 -4.5998 15.6264   3
  15   4   0 20.5410 17.0459   2
  16   4   0 120.335 20.7092   2
  16  -4   0 69.9418 18.7828   3
 -16  -4   0 123.599 20.3374   3
 -16   4   0 141.511 19.2664   1
 -17   4   0 -4.3289 15.9389   1
  17  -4   0 -27.406 16.3470   3
 -17  -4   0 -7.3834 17.5815   3
  17   4   0 11.3035 19.3008   2
  18   4   0 126.839 23.3197   2
 -18   4   0 87.6758 19.8001   1
  18  -4   0 115.844 21.4070   3
 -18  -4   0 88.6434 21.7856   3
  19  -4   0 -5.3518 19.0900   3
 -19  -4   0 -2.9751 19.3136   3
  19   4   0 28.2103 21.7962   2
 -19   4   0 9.82402 18.8869   1
  20  -4   0 236.503 27.5308   3
  20   4   0 216.563 27.6462   2
 -20  -4   0 157.741 25.0263   3
 -20   4   0 221.473 27.1661   1
   0  -5   0 -6.8112 11.3919   3
   0   5   0 -1.0608 14.2587   1
   1  -5   0 795.186 38.4723   3
   1   5   0 787.596 41.6297   1
  -1  -5   0 769.007 38.2450   3
  -1   5   0 845.022 41.8048   1
   2   5   0 0.99953 15.3099   1
   2  -5   0 -2.2123 11.6397   3
  -2   5   0 2.59494 14.6241   1
  -2  -5   0 -26.747 10.9678   3
   3  -5   0 864.357 43.1929   3
   3   5   0 974.341 47.8334   1
  -3  -5   0 921.507 43.6540   3
  -3   5   0 997.406 46.5710   1
   4   5   0 3.81191 16.3351   1
  -4  -5   0 9.91231 12.6213   3
   4  -5   0 17.1676 12.5038   3
  -4   5   0 7.65101 14.0406   1
   5  -5   0 721.189 35.9705   3
  -5   5   0 663.959 37.5261   1
   5   5   0 826.372 41.6618   1
  -5  -5   0 708.077 36.0079   3
  -6   5   0 -3.4429 14.5376   1
  -6  -5   0 0.65553 12.6941   3
   6  -5   0 -6.8542 12.0680   3
   6   5   0 -3.6245 17.1761   1
  -7   5   0 537.970 32.1014   1
   7   5   0 579.322 36.1643   1
   7  -5   0 531.084 30.0188   3
  -7  -5   0 589.918 30.8945   3
  -8   5   0 -4.8597 14.2236   1
   8   5   0 -7.9333 17.8249   1
  -8  -5   0 -2.5465 13.2184   3
   8  -5   0 16.8865 13.1098   3
  -9   5   0 256.034 22.4443   1
  -9  -5   0 283.237 21.7993   3
   9  -5   0 252.858 20.5484   3
   9   5   0 279.094 27.1561   1
  10   5   0 29.3147 20.4796   1
 -10  -5   0 17.6380 15.1696   3
 -10   5   0 -11.484 14.4806   1
  10  -5   0 -3.0078 13.5628   3
 -11  -5   0 495.608 30.7301   3
 -11   5   0 466.983 30.5550   1
  11  -5   0 495.991 29.7110   3
  11   5   0 597.299 37.1601   1
  12   5   0 -1.1949 20.3978   1
  12  -5   0 -2.0384 14.4383   3
 -12  -5   0 -4.2211 15.5362   3
 -12   5   0 32.3701 16.3630   1
 -13   5   0 200.543 21.7558   1
  13  -5   0 182.338 20.3574   3
 -13  -5   0 162.452 21.1320   3
  13   5   0 179.721 27.9591   1
  14  -5   0 41.3173 17.0026   3
 -14  -5   0 24.0157 18.3421   3
 -14   5   0 -0.8315 16.6427   1
 -15  -5   0 348.294 28.3314   3
 -15   5   0 311.857 26.7612   1
  15  -5   0 306.336 25.5362   3
 -16  -5   0 2.22615 19.0783   3
  16  -5   0 -13.010 16.8999   3
 -16   5   0 9.70415 18.2147   1
   0   6   0 193.135 24.6582   1
   0  -6   0 225.998 19.6753   3
   1   6   0 -14.639 19.1029   1
  -1  -6   0 -10.711 13.6246   3
  -1   6   0 -15.025 18.5919   1
   1  -6   0 14.8164 13.8952   3
  -2  -6   0 298.858 22.6517   3
   2   6   0 352.436 29.4871   1
  -2   6   0 300.332 27.5827   1
   2  -6   0 326.905 22.6102   3
  -3   6   0 -7.3314 18.5422   1
   3  -6   0 4.01514 14.3852   3
   3   6   0 -16.099 19.6220   1
  -3  -6   0 18.1117 14.6208   3
   4  -6   0 503.462 29.8271   3
   4   6   0 524.109 36.9765   1
  -4   6   0 525.560 34.1716   1
  -4  -6   0 512.795 29.5824   3
   5  -6   0 2.44005 14.1479   3
  -5   6   0 8.77995 18.2534   1
   5   6   0 -3.3421 20.3758   1
  -5  -6   0 21.7424 14.8632   3
  -6   6   0 672.986 38.5833   1
   6  -6   0 570.602 33.9356   3
  -6  -6   0 659.698 34.6652   3
   6   6   0 652.405 41.6184   1
   7   6   0 13.6532 23.1736   1
   7  -6   0 15.1151 15.2948   3
  -7  -6   0 23.5664 15.5881   3
  -7   6   0 -22.221 17.3733   1
  -8   6   0 438.066 32.4524   1
   8   6   0 576.600 38.9769   1
   8  -6   0 456.573 29.4198   3
  -8  -6   0 477.473 29.9324   3
  -9   6   0 -15.551 17.5437   1
   9  -6   0 39.2576 16.2030   3
   9   6   0 -13.938 22.2912   1
  -9  -6   0 -10.367 15.9574   3
  10   6   0 451.044 36.4350   1
 -10  -6   0 381.201 27.7193   3
 -10   6   0 321.664 28.5187   1
  10  -6   0 344.938 26.2523   3
  -1   0   1 4.37314 1.99694   1
   1   0  -1 -1.4878 1.85321   3
   1   0  -1 -5.4175 1.62282   1
  -1   0   1 -0.4900 1.95092   3
   2   0  -1 -0.5838 2.82095   3
  -2   0   1 2.50305 2.96451   3
  -2   0   1 -5.5112 2.97177   3
   2   0  -1 -9.0089 3.06935   1
   2   0  -1 -2.3140 2.91234   3
  -2   0   1 1.29190 3.35085   1
   3   0  -1 28.4986 5.09592   3
   3   0   1 21.3516 4.72779   3
  -3   0   1 10.2214 4.79538   3
  -3   0  -1 19.0946 4.68126   3
  -3   0  -1 25.5186 4.65055   3
  -3   0   1 16.5759 5.44136   1
   3   0  -1 6.91159 4.64118   3
   3   0  -1 5.61329 4.90132   1
  -3   0   1 19.1786 4.63072   3
  -4   0  -1 8.85334 6.05797   2
  -4   0  -1 1.32404 5.35210   3
  -4   0   1 3.50231 5.70123   3
   4   0   1 16.8485 6.56883   3
   4   0  -1 12.6390 5.75372   3
   4   0   1 22.4316 6.65679   2
   4   0   1 0.29383 5.07090   3
  -4   0   1 14.1021 5.76354   3
   4   0  -1 16.8022 6.51471   3
  -4   0  -1 4.94548 5.89226   3
   4   0  -1 8.95286 5.57738   1
  -4   0   1 32.7589 7.64518   1
  -5   0   1 -12.227 8.12400   1
  -5   0  -1 -16.343 6.09291   3
   5   0   1 -10.106 7.61152   2
   5   0   1 -4.8873 6.87435   1
   5   0  -1 -12.240 6.57443   3
  -5   0  -1 -0.2650 6.26494   3
   5   0  -1 -6.6815 5.85769   3
   5   0   1 -10.917 5.80732   3
   5   0  -1 -5.9845 5.90894   1
   5   0   1 -5.9396 6.75506   3
  -5   0   1 -0.4268 6.17240   3
  -5   0   1 2.69929 6.33253   3
   6   0  -1 -6.6686 5.79342   3
   6   0   1 -6.1484 5.64478   3
  -6   0   1 -3.3272 5.95097   3
   6   0  -1 0.92271 7.57413   3
   6   0   1 1.63426 7.75932   2
   6   0   1 -5.1217 8.02049   3
  -6   0   1 -2.1996 8.89475   1
  -6   0  -1 3.63232 7.30587   3
   6   0  -1 -3.6942 6.32365   1
  -6   0   1 -13.614 6.78270   3
   6   0   1 -15.514 6.41986   1
  -6   0  -1 -5.3733 5.84539   3
   7   0  -1 -18.235 8.11646   3
  -7   0   1 -0.5429 10.2378   1
   7   0   1 -5.8465 6.57574   3
   7   0   1 -1.3000 7.10031   1
   7   0  -1 -5.0799 6.64138   3
  -7   0  -1 -17.283 6.83402   3
   7   0  -1 -3.0918 6.36362   1
   7   0   1 -7.0559 7.87629   3
  -7   0  -1 -6.7313 6.86988   3
   7   0   1 -4.6973 8.23989   2
  -7   0   1 -2.5197 6.86484   3
  -7   0   1 -6.0610 7.76386   3
  -8   0  -1 -3.9183 8.02313   3
   8   0  -1 2.05875 7.16847   3
   8   0   1 13.6714 10.5454   2
  -8   0  -1 -3.3939 7.50822   3
   8   0   1 -6.1091 8.71838   3
  -8   0   1 -6.6944 7.26628   3
   8   0   1 4.02245 7.43379   3
   8   0  -1 2.05463 9.39651   3
  -8   0   1 -10.626 8.44237   3
  -9   0   1 5.06215 7.48316   3
   9   0   1 6.75498 7.54338   3
   9   0  -1 -2.8495 7.13565   3
  -9   0  -1 -0.8444 9.23545   3
  -9   0   1 16.6559 9.27109   3
   9   0   1 1.40407 10.3064   3
   9   0  -1 5.62659 9.82755   3
   9   0   1 10.6696 10.9125   2
 -10   0  -1 12.1690 9.15742   3
  10   0   1 -0.7337 9.84790   3
  10   0   1 2.77645 12.3424   2
  10   0   1 2.24728 7.47677   3
 -10   0   1 1.90099 9.17050   3
  10   0  -1 -1.1685 10.0943   3
  11   0   1 -3.9838 7.59701   3
  11   0   1 -6.5822 10.1583   3
  11   0  -1 -8.5870 10.7886   3
 -11   0   1 12.2184 10.0301   3
 -11   0  -1 -1.6177 9.25094   3
  11   0   1 -4.7058 11.9612   2
  12   0   1 -8.2808 10.3520   3
  12   0   1 -8.2600 12.6968   2
 -12   0   1 -13.620 9.61261   3
  12   0  -1 -14.663 10.9973   3
 -12   0  -1 12.9501 9.90335   3
 -13   0  -1 1.33723 10.0361   3
 -13   0   1 3.17869 9.86616   3
  13   0   1 10.8525 11.3408   3
  13   0  -1 0.69950 11.2145   3
  13   0   1 -8.3582 13.2625   2
 -14   0  -1 -4.0885 11.3312   3
  14   0  -1 -19.216 12.8602   2
  14   0  -1 3.42041 12.5999   3
 -14   0   1 13.7359 11.3892   3
  14   0   1 -4.5674 12.5187   3
  14   0   1 -3.4065 13.0480   2
 -15   0   1 -1.3874 12.1082   3
  15   0  -1 19.9080 14.1585   3
 -15   0  -1 -19.910 11.7518   3
  15   0  -1 -12.067 14.5084   2
  15   0   1 -27.501 13.0688   3
  15   0   1 19.2897 16.0419   2
  16   0  -1 18.2433 14.2155   3
  16   0  -1 13.9746 17.6162   2
  16   0   1 18.6512 14.0999   3
 -16   0   1 2.22897 12.0285   3
 -16   0  -1 -19.073 11.3963   3
  16   0   1 20.9079 16.1530   2
  17   0   1 -29.921 14.7057   3
 -17   0  -1 3.81854 13.8725   3
  17   0  -1 21.7227 19.1012   2
 -17   0   1 0.66761 12.6953   3
  17   0  -1 -3.4550 14.3315   3
  17   0   1 10.2823 17.3112   2
 -18   0  -1 -4.8218 13.2105   3
 -18   0   1 -0.8495 13.7878   3
  18   0   1 -14.019 15.2440   3
  18   0  -1 0.28860 15.8601   3
  18   0   1 -7.5864 19.5626   2
  18   0  -1 -16.761 17.9647   2
  19   0  -1 -4.4796 20.9755   2
 -19   0   1 5.48155 15.0377   3
 -19   0  -1 -9.1185 14.3099   3
  19   0   1 -17.154 20.0553   2
  19   0  -1 3.65446 17.1554   3
  19   0   1 -1.1935 16.7394   3
 -20   0   1 3.02771 15.8196   3
 -20   0  -1 4.33368 15.0249   3
  20   0   1 19.0152 21.3311   2
  20   0   1 -0.2214 17.4425   3
  20   0  -1 3.99627 18.0634   3
  20   0  -1 15.4813 21.9320   2
  21   0  -1 1.23960 18.9386   3
  21   0   1 9.73526 21.6925   2
  21   0   1 -13.405 17.8394   3
 -21   0  -1 -7.9540 15.3243   3
  21   0  -1 18.8338 22.2766   2
 -21   0   1 12.5007 16.6209   3
 -22   0   1 -1.9226 16.6568   3
  22   0   1 -5.4244 21.6954   2
  22   0  -1 23.7317 20.2330   3
 -22   0  -1 10.8999 16.6760   3
  22   0  -1 13.3187 24.2915   2
  22   0   1 -23.950 18.5766   3
  23   0  -1 17.4641 20.5543   3
 -23   0   1 -2.3438 17.0138   3
  23   0   1 0.76889 23.4063   2
 -23   0  -1 -15.944 16.4615   3
  23   0  -1 40.2165 24.4543   2
  23   0   1 -36.638 18.7242   3
  24   0  -1 -0.8141 27.4155   2
  24   0   1 3.87245 25.5114   2
 -24   0  -1 -5.4348 18.0621   3
  24   0  -1 -20.505 19.9386   3
  24   0   1 1.19931 21.1304   3
 -24   0   1 54.9496 19.1555   3
 -25   0   1 -22.703 17.4950   3
  25   0  -1 -11.391 26.2523   2
  25   0   1 -46.735 26.1304   2
  25   0  -1 -10.043 21.0323   3
  25   0   1 0.43925 21.8557   3
   0   1   1 6.67374 4.41031   3
   0  -1  -1 3.32743 4.60357   3
   0   1   1 11.5362 5.84619   1
   0   1   1 8.55126 3.76731   2
   0  -1  -1 2.53248 4.97007   1
   0  -1   1 7.24315 3.52485   3
   0  -1  -1 -0.7415 3.64752   2
   0   1   1 26.1749 5.30517   3
   0  -1  -1 22.6947 5.62723   3
  -1   1   1 1044.80 43.3776   3
  -1  -1  -1 1067.40 43.1364   2
  -1   1   1 1078.36 43.5540   3
  -1  -1  -1 1089.07 43.6673   3
   1   1  -1 1035.46 42.9093   3
  -1   1   1 1050.93 43.7412   1
   1   1  -1 931.480 42.7275   3
  -1  -1  -1 1057.47 43.5961   3
   1  -1  -1 1028.73 42.8635   2
   1   1   1 1109.95 43.8063   3
   1   1   1 1082.53 43.1076   2
   1  -1  -1 1001.98 43.5511   1
   1   1   1 1022.75 43.4066   3
  -1  -1   1 1018.98 42.8718   3
   1  -1  -1 1069.72 43.5196   3
   1   1   1 1091.74 43.8499   1
  -2   1   1 10.9467 5.81460   3
  -2  -1  -1 25.5667 6.02029   3
   2   1  -1 22.6012 4.92032   3
  -2  -1  -1 9.32754 4.83810   2
  -2   1   1 21.0256 5.37358   3
   2   1  -1 18.9896 4.44904   3
  -2   1   1 23.7322 6.09033   1
  -2  -1  -1 22.5172 5.73732   3
   2   1   1 20.3814 5.41683   2
   2   1   1 22.2699 6.16373   3
   2  -1  -1 5.93536 5.65851   1
   2   1   1 28.7973 5.59699   3
   2  -1  -1 17.2981 5.53893   3
  -2  -1   1 24.8386 4.79429   3
   2  -1  -1 27.0224 6.05461   3
  -3   1   1 721.893 32.5914   1
  -3  -1  -1 832.481 32.4114   2
  -3  -1  -1 749.994 32.6400   3
  -3  -1  -1 791.650 32.7013   3
   3   1  -1 785.846 32.3823   3
   3   1  -1 698.149 31.9647   3
   3   1   1 742.794 32.4903   3
  -3  -1   1 766.516 32.1962   3
  -3  -1   1 764.225 32.1544   3
   3   1   1 753.954 32.3995   2
   3  -1  -1 721.105 32.4478   1
   3   1   1 779.282 32.8950   3
  -4  -1  -1 2941.33 119.938   3
  -4   1   1 2894.85 119.896   1
   4   1  -1 2966.70 119.584   3
   4   1  -1 3019.93 119.821   3
  -4  -1  -1 3011.52 119.803   2
  -4  -1  -1 2897.22 119.957   3
  -4  -1   1 3009.20 119.729   3
   4   1   1 2941.44 120.077   3
   4   1   1 2932.03 119.804   3
   4   1   1 2926.71 119.904   2
   4  -1  -1 2934.96 119.812   1
  -4  -1   1 2914.45 119.587   3
  -5  -1  -1 2354.67 94.8050   3
   5   1  -1 2241.62 94.3097   3
   5   1  -1 2335.09 94.6915   3
  -5  -1  -1 2303.74 94.6086   2
  -5  -1  -1 2266.43 94.6779   3
  -5  -1   1 2374.39 94.6032   3
   5   1   1 2412.67 94.6975   3
  -5  -1   1 2290.77 94.5692   3
   5   1   1 2307.96 94.8154   2
   5  -1  -1 2259.32 94.4291   1
   5   1   1 2282.87 94.8475   3
  -6  -1  -1 408.758 19.3955   3
   6   1  -1 395.651 19.6691   3
  -6  -1  -1 389.903 19.1527   2
  -6   1   1 386.981 19.2947   1
   6   1  -1 354.823 18.5938   3
  -6   1   1 397.550 18.9632   3
  -6  -1  -1 381.782 19.3380   3
   6   1   1 401.698 19.8945   3
  -6  -1   1 386.207 19.0403   3
   6  -1  -1 348.819 18.5483   1
  -6  -1   1 405.517 19.5219   3
   6   1   1 370.590 18.8769   3
   6   1   1 374.215 19.8115   2
   7   1  -1 398.063 20.6550   3
  -7   1   1 374.661 19.1691   3
   7   1  -1 335.364 19.1141   3
  -7  -1  -1 405.928 20.0600   3
  -7  -1  -1 427.661 19.9939   3
  -7   1   1 407.292 19.6474   3
  -7   1   1 371.049 19.7567   1
  -7  -1   1 384.832 19.6962   3
   7   1   1 386.434 20.8637   2
   7  -1  -1 416.272 20.2031   3
  -7  -1   1 385.980 20.1790   3
   7   1   1 382.045 20.5361   3
   7   1   1 355.928 19.3554   3
  -8  -1  -1 51.1966 9.54723   3
  -8   1   1 37.3853 9.08726   3
  -8   1   1 41.5000 8.91620   1
   8   1  -1 36.2248 10.6670   3
  -8  -1  -1 23.8980 8.74273   3
   8  -1  -1 48.2142 10.1433   3
   8   1   1 40.5031 10.5157   3
   8  -1  -1 34.3546 8.10242   3
  -8  -1   1 27.1132 8.25973   3
   8   1   1 46.2585 11.5275   2
   8   1   1 24.6033 8.75834   3
  -8  -1   1 34.4643 9.47286   3
  -9  -1  -1 889.329 41.4577   3
  -9   1   1 980.195 41.7347   1
  -9   1   1 1022.36 41.7778   3
  -9  -1  -1 943.363 41.6171   3
   9   1  -1 925.762 42.2493   3
   9  -1  -1 976.957 42.0849   3
  -9  -1   1 906.723 41.9323   3
   9   1   1 882.831 42.5187   2
   9   1   1 895.261 41.9127   3
  -9  -1   1 871.791 41.3174   3
  10   1  -1 -9.1714 11.5754   2
  10   1  -1 20.6479 11.2297   3
 -10  -1  -1 5.23727 9.89286   3
 -10   1   1 7.23489 9.21629   3
 -10   1   1 13.0036 9.74321   1
 -10  -1   1 27.6998 10.6082   3
  10  -1  -1 16.7012 8.01289   3
  10   1   1 24.4404 11.5485   2
  10   1   1 9.07516 10.7123   3
  10  -1  -1 18.3439 10.6518   3
 -10  -1   1 17.5577 8.96610   3
  11   1  -1 189.098 16.8681   3
 -11   1   1 231.555 16.5021   1
 -11   1   1 234.913 15.9299   3
 -11  -1  -1 204.129 15.8736   3
  11   1  -1 202.014 17.5127   2
  11   1   1 218.683 17.0859   3
  11   1   1 205.154 17.5859   2
  11  -1  -1 197.292 14.4312   3
 -11  -1   1 214.746 16.1569   3
  11  -1  -1 231.750 16.9267   3
  12   1  -1 24.1344 11.3899   3
  12   1  -1 29.6283 12.6299   2
 -12  -1  -1 29.0824 11.1120   3
  12  -1   1 33.3188 11.5683   3
 -12   1   1 42.2608 10.6182   3
 -12   1   1 24.4993 11.5496   1
  12  -1   1 27.0728 8.79738   3
  12  -1  -1 25.9586 11.4003   3
  12   1   1 42.7178 13.0810   2
 -12   1  -1 32.6607 10.0417   3
 -12  -1   1 23.9835 10.4254   3
  12   1   1 23.7333 12.1802   3
 -12   1  -1 27.8974 11.7107   1
  13  -1   1 186.723 16.8148   3
  13  -1   1 126.652 13.3065   3
  13   1  -1 170.886 16.6308   3
 -13   1   1 173.460 17.0708   1
  13   1  -1 167.768 17.8299   2
 -13   1   1 183.134 16.0076   3
 -13  -1  -1 181.931 16.1939   3
 -13  -1   1 150.050 15.3904   3
 -13   1  -1 193.087 17.2212   1
  13   1   1 178.871 18.2667   2
  13   1   1 145.379 16.8920   3
  13  -1  -1 164.240 16.9433   3
 -13   1  -1 174.515 15.1434   3
  14  -1   1 5.72127 12.5294   3
 -14   1   1 -3.6955 11.7592   3
 -14   1   1 -2.4363 13.5853   1
 -14  -1  -1 9.25023 12.2148   3
  14   1  -1 10.3643 15.1340   2
  14   1  -1 7.70935 12.4454   3
  14   1   1 2.53474 14.9897   2
 -14  -1   1 -7.8914 10.9947   3
  14  -1  -1 -13.794 13.1074   3
 -14   1  -1 -9.5316 10.6092   3
  14   1   1 6.98514 13.3749   3
  15  -1   1 129.156 16.7426   3
 -15   1   1 133.979 16.1745   3
 -15   1   1 128.527 18.2826   1
  15   1  -1 145.779 19.7446   2
  15   1  -1 110.610 17.1689   3
 -15  -1  -1 133.458 16.4689   3
 -15   1  -1 122.261 15.0311   3
  15  -1  -1 114.468 17.2820   3
  15   1   1 110.156 17.7309   3
  15   1   1 105.693 19.0157   2
 -15  -1   1 114.372 15.9664   3
  15  -1  -1 118.567 19.0235   2
  16   1  -1 3.69140 16.1760   2
 -16   1   1 7.78543 13.0569   3
  16  -1   1 4.16553 14.2369   3
 -16  -1  -1 1.88862 12.5703   3
  16  -1   1 8.15236 16.6823   2
  16   1  -1 -5.5333 15.2499   3
  16  -1  -1 8.99018 17.0906   2
 -16  -1   1 22.3438 14.4653   3
  16   1   1 7.06589 14.3378   3
  16  -1  -1 -10.364 14.5330   3
 -16   1  -1 -8.6240 11.9224   3
  16   1   1 9.52985 16.9859   2
  17  -1   1 215.883 23.2387   2
  17   1  -1 186.397 23.2642   2
  17   1  -1 206.397 21.1772   3
 -17  -1  -1 192.094 19.6964   3
  17  -1   1 188.222 21.2158   3
 -17   1   1 204.605 19.5896   3
  17   1   1 183.949 21.3363   3
 -17   1  -1 210.831 19.5524   3
 -17  -1   1 199.473 19.7300   3
  17  -1  -1 169.395 20.8303   3
  17   1   1 181.266 22.4245   2
  17  -1  -1 222.215 24.2220   2
  18   1  -1 13.0285 15.7645   3
  18  -1   1 7.78600 17.9993   2
  18  -1   1 1.46518 15.6232   3
 -18   1   1 37.4908 15.1900   3
 -18  -1  -1 14.6032 14.2789   3
  18   1  -1 20.5729 19.9375   2
  18   1   1 9.22918 19.5063   2
 -18  -1   1 13.3132 14.0116   3
  18   1   1 -4.5242 15.1426   3
  18  -1  -1 6.13431 16.5688   3
 -18   1  -1 -5.0372 13.1564   3
  18  -1  -1 24.6658 19.3055   2
 -19   1   1 94.6410 17.5693   3
  19  -1   1 121.202 22.6494   2
  19  -1   1 109.650 20.0609   3
  19   1  -1 98.0610 22.7769   2
 -19  -1  -1 110.404 18.4139   3
  19   1  -1 78.5488 19.7515   3
  19  -1  -1 93.2521 19.6859   3
  19   1   1 86.2541 19.3632   3
 -19   1  -1 81.7894 17.2080   3
  19   1   1 111.042 21.8256   2
 -19  -1   1 104.426 17.9600   3
  19  -1  -1 91.5964 23.4239   2
  20   1  -1 115.334 20.7779   3
  20   1  -1 153.735 23.7973   2
 -20   1   1 96.9495 18.2662   3
  20  -1   1 126.781 24.1806   2
  20  -1   1 104.043 21.0388   3
 -20  -1  -1 127.687 19.9616   3
 -20   1  -1 117.885 18.6781   3
 -20  -1   1 91.1355 18.2131   3
  20  -1  -1 136.873 25.6178   2
  20  -1  -1 111.485 20.9954   3
  20   1   1 111.716 21.6847   3
  20   1   1 121.043 24.1437   2
  21  -1   1 11.2157 22.3137   2
  21  -1   1 -0.7412 18.1465   3
  21   1  -1 11.3308 21.3241   2
 -21  -1  -1 33.8957 17.8095   3
 -21   1   1 7.71868 16.5678   3
  21   1  -1 50.6355 19.6657   3
  21  -1  -1 29.1833 24.8051   2
 -21  -1   1 43.6345 17.0274   3
  21  -1  -1 61.2676 21.3802   3
  21   1   1 103.754 23.1363   2
  21   1   1 9.80037 19.6709   3
 -21   1  -1 52.3958 17.0302   3
  22  -1   1 64.6634 20.9297   3
  22   1  -1 -10.037 23.2498   2
  22   1  -1 -2.1150 19.6703   3
  22  -1   1 3.39148 23.6640   2
 -22  -1  -1 10.9196 17.5419   3
 -22   1   1 15.9699 18.1647   3
  22   1   1 12.2105 22.2675   2
  22  -1  -1 50.1726 25.1892   2
  22   1   1 6.08128 19.9056   3
  22  -1  -1 -10.117 20.2675   3
 -22  -1   1 -15.827 16.8326   3
  23   1  -1 48.8202 24.7947   2
 -23   1   1 74.5352 19.9659   3
  23  -1   1 65.5822 26.5501   2
  23   1  -1 71.6948 21.8574   3
  23  -1   1 57.8734 22.5543   3
 -23  -1  -1 60.4540 19.4125   3
  23  -1  -1 12.8343 24.4921   2
  23   1   1 37.8104 25.2090   2
  23   1   1 47.7121 22.3022   3
  23  -1  -1 45.8417 21.9940   3
 -23  -1   1 91.4063 20.3611   3
  24  -1   1 22.4381 26.5070   2
 -24  -1  -1 31.1604 19.3637   3
  24   1  -1 -24.769 21.5378   3
  24  -1   1 -1.5685 22.2433   3
  24   1  -1 -2.2295 24.5350   2
  24  -1  -1 -24.102 26.5409   2
  24   1   1 -5.9367 21.7417   3
 -24  -1   1 7.08169 19.2360   3
  24  -1  -1 23.7677 22.6978   3
  24   1   1 -24.774 25.4387   2
  25   1  -1 5.60333 22.1790   3
  25   1  -1 11.0925 27.4768   2
 -25  -1  -1 -25.770 19.1316   3
  25  -1   1 -3.9104 26.1215   2
  25  -1   1 21.4660 23.7474   3
  25  -1  -1 26.6306 24.1953   3
  25   1   1 -11.351 22.9779   3
 -25  -1   1 27.2047 19.6083   3
  25  -1  -1 20.6562 29.8381   2
  25   1   1 -14.432 27.0783   2
   0   2   1 157.780 8.27121   2
   0   2  -1 137.869 10.5449   1
   0   2   1 151.795 9.60159   3
   0   2   1 136.679 11.3293   1
   0  -2  -1 146.794 10.7221   3
   0  -2   1 126.319 9.17910   3
   0  -2  -1 152.096 8.36470   2
   0   2   1 152.375 10.5010   3
   0  -2  -1 138.491 9.97909   3
   1   2  -1 8.38179 5.84250   3
   1  -2   1 9.45617 5.60321   3
  -1  -2  -1 3.14425 6.01825   3
  -1   2   1 12.8769 6.77611   3
   1   2  -1 21.2243 5.05909   3
  -1  -2  -1 23.6610 7.39298   3
  -1  -2  -1 15.5183 4.80549   2
  -1   2   1 17.3674 5.64235   3
   1   2  -1 -4.0064 6.66124   1
   1  -2   1 6.06120 5.85923   1
  -1   2   1 16.9773 7.58148   1
   1  -2  -1 16.2363 4.38933   2
   1   2   1 16.7173 4.81038   2
  -1   2  -1 17.0167 5.41396   3
   1  -2  -1 11.2250 6.12151   3
   1  -2  -1 14.1589 7.18925   3
   1   2   1 8.07567 8.06990   1
   1   2   1 10.0059 5.55469   3
  -1   2  -1 23.2446 6.92220   1
  -1  -2   1 8.63950 5.99577   3
  -2  -2  -1 12.4740 6.52064   3
   2   2  -1 -4.8466 5.01797   3
   2   2  -1 9.99829 6.13891   3
  -2  -2  -1 8.33893 5.11451   2
  -2   2   1 9.44206 5.73135   3
  -2  -2  -1 5.10515 7.41547   3
  -2   2   1 1.98294 7.73062   1
   2  -2   1 8.33928 6.12888   1
   2   2  -1 5.07377 4.50007   2
  -2   2   1 -6.7171 6.48885   3
   2   2   1 2.85493 6.01791   3
   2  -2  -1 7.33987 7.08481   3
   2   2   1 1.66811 5.17120   2
   2  -2  -1 9.44575 6.16903   3
   2   2   1 -1.5189 7.69352   1
   2  -2  -1 3.76381 4.12655   2
  -2  -2   1 10.5928 6.06996   3
   2   2   1 2.21363 7.16830   3
  -3  -2  -1 -8.3170 6.25658   3
  -3   2   1 4.23346 7.03310   3
  -3  -2  -1 13.6605 7.89809   3
   3  -2   1 8.08791 4.28900   2
   3   2  -1 -2.6056 6.31755   3
  -3   2   1 0.68547 7.82348   1
   3  -2   1 -5.7305 5.94711   1
  -3  -2  -1 1.99816 5.48262   2
   3   2  -1 -2.0502 5.34217   2
   3  -2  -1 6.49248 4.50075   2
  -3  -2   1 5.41859 6.45638   3
   3  -2  -1 1.44178 6.13659   3
  -3  -2   1 -3.2219 6.13842   3
   3   2   1 -1.6898 5.86099   2
   3   2   1 7.74259 7.91732   3
   3  -2  -1 5.81258 7.16364   3
  -4   2   1 1131.69 50.0978   1
  -4  -2  -1 1167.61 50.0872   3
  -4  -2  -1 1232.59 49.1840   2
   4   2  -1 1197.13 49.6883   3
  -4  -2  -1 1121.14 49.8599   3
   4   2  -1 1191.79 49.0690   2
  -4  -2   1 1184.29 49.4869   3
  -4  -2   1 1161.13 49.4536   3
   4   2   1 1177.39 50.3257   3
   4   2   1 1159.03 49.4504   2
  -5  -2  -1 23.2504 8.34922   3
  -5  -2  -1 -4.1981 7.21214   3
  -5   2   1 10.0338 8.72509   1
  -5  -2  -1 -3.4759 6.51162   2
  -5   2   1 5.52034 7.62625   3
   5   2  -1 -0.9151 7.73235   3
   5   2  -1 7.84076 7.66459   2
  -5  -2   1 8.81446 6.90655   3
  -5  -2   1 19.4390 7.66334   3
   5   2   1 14.9428 7.84760   2
   5  -2  -1 5.59418 8.22515   3
   5  -2  -1 2.31385 6.64014   3
   5   2   1 15.0674 8.75521   3
   6   2  -1 1114.79 48.5332   2
  -6  -2  -1 1159.31 48.9552   3
   6   2  -1 1144.40 48.7038   3
  -6  -2  -1 1096.35 48.7980   3
   6   2   1 1149.93 48.6240   2
  -6  -2   1 1166.31 48.4869   3
   6   2   1 1110.53 49.1439   3
  -6  -2   1 1090.50 48.4045   3
  -7  -2  -1 -8.9334 8.49720   3
  -7   2   1 -2.8093 7.63255   3
  -7  -2  -1 -4.2231 6.84434   3
  -7   2   1 -1.1346 8.35395   1
   7   2  -1 -2.8282 8.89205   3
   7   2  -1 -1.6720 9.31562   2
  -7  -2   1 -0.4400 7.35361   3
   7  -2  -1 -9.8796 8.41280   3
   7   2   1 -12.205 8.88029   2
   7  -2  -1 7.59174 7.18614   3
   7   2   1 -1.0458 9.19607   3
  -7  -2   1 -17.593 7.82515   3
  -8  -2  -1 1121.57 48.6624   3
   8   2  -1 1056.13 48.9481   2
   8   2  -1 1136.36 48.9225   3
  -8  -2  -1 1089.95 48.7318   3
   8   2   1 1089.21 49.1514   3
  -8  -2   1 1118.22 48.4515   3
   8   2   1 1128.75 48.9936   2
  -8  -2   1 1162.46 48.4811   3
   9   2  -1 291.046 18.3175   3
  -9   2   1 295.299 18.1586   1
  -9  -2  -1 309.108 17.8836   3
   9   2  -1 286.100 18.9966   2
  -9  -2  -1 290.563 18.0942   3
  -9  -2   1 310.138 17.5285   3
   9   2   1 257.492 18.6652   3
  -9  -2   1 291.443 17.9566   3
   9   2   1 300.223 18.8594   2
  10   2  -1 639.174 31.3788   3
  10   2  -1 644.170 31.9116   2
 -10  -2  -1 641.654 31.1318   3
 -10  -2  -1 638.308 30.9275   3
 -10  -2   1 606.653 30.9540   3
  10   2   1 666.770 31.8658   2
 -10  -2   1 601.419 30.4204   3
  10   2   1 623.009 31.7079   3
  11   2  -1 9.54880 12.3390   2
  11   2  -1 11.1686 11.5314   3
 -11   2   1 5.99190 10.0663   1
 -11   2   1 8.54513 9.42082   3
 -11  -2  -1 -8.3088 9.09566   3
  11   2   1 2.46944 11.0836   2
  11   2   1 18.0553 11.0842   3
 -11  -2   1 -0.0791 8.99530   3
  11  -2  -1 15.0279 10.9784   3
  11  -2  -1 -3.7036 7.98490   3
 -11  -2   1 -2.8346 10.4309   3
 -12  -2  -1 27.2530 11.7461   3
 -12   2   1 28.5862 11.4343   1
  12   2  -1 32.6087 13.7894   2
 -12   2   1 20.5278 10.6264   3
  12   2  -1 35.3434 12.5232   3
  12  -2  -1 32.2287 12.5931   3
  12   2   1 22.9824 12.6295   3
  12   2   1 2.04458 12.6310   2
  12  -2  -1 30.4747 9.84561   3
 -12  -2   1 19.9528 11.1041   3
 -13   2   1 32.7335 11.6393   3
 -13   2   1 27.2065 11.5738   1
  13   2  -1 2.04817 12.4096   3
 -13  -2  -1 26.4455 12.8736   3
  13   2  -1 20.3072 14.5874   2
  13   2   1 25.4334 13.6399   3
  13  -2  -1 13.5280 10.9073   3
  13   2   1 33.6010 13.9684   2
 -13  -2   1 11.2736 11.8235   3
  13  -2  -1 33.6362 13.5502   3
 -14   2   1 14.7765 12.0178   1
  14   2  -1 2.97137 14.2563   2
 -14  -2  -1 26.4358 13.1935   3
  14   2  -1 28.3822 14.3883   3
  14  -2   1 45.5953 11.9217   3
 -14   2   1 28.5743 12.4185   3
  14  -2  -1 14.4298 13.8571   3
 -14  -2   1 33.0931 13.3661   3
  14   2   1 34.8371 15.0394   2
  14   2   1 25.4550 14.2766   3
 -15  -2  -1 66.3939 15.3640   3
 -15   2   1 94.3433 15.4895   3
  15   2  -1 93.9104 17.8262   2
 -15   2   1 81.3963 16.2007   1
  15   2  -1 103.326 17.3560   3
 -15   2  -1 77.3966 14.2777   3
 -15  -2   1 98.1981 16.2984   3
  15   2   1 108.562 18.4554   2
  15  -2  -1 60.6392 16.7936   3
  15   2   1 75.9447 17.3119   3
  16   2  -1 6.36512 16.3028   2
 -16   2   1 0.44733 13.2538   3
  16   2  -1 16.2338 15.0267   3
 -16   2   1 -11.668 14.0757   1
 -16  -2  -1 -2.4089 13.4567   3
  16  -2   1 2.05093 15.6579   3
  16   2   1 8.02518 15.4133   3
 -16   2  -1 -0.2525 13.3899   3
  16  -2  -1 6.89478 17.2263   2
  16   2   1 23.1263 16.8750   2
 -16   2  -1 11.1224 15.5110   1
  16  -2  -1 29.2564 15.8449   3
 -16  -2   1 12.0428 13.4903   3
 -17  -2  -1 14.5636 14.8369   3
 -17   2   1 13.9634 15.9211   1
 -17   2   1 -17.535 14.4001   3
  17  -2   1 15.8316 16.7345   3
  17   2  -1 31.5446 18.6341   2
  17   2  -1 -4.7442 16.2786   3
 -17   2  -1 4.37931 14.0304   3
 -17   2  -1 18.0149 16.4722   1
  17  -2  -1 10.6350 17.3969   3
 -17  -2   1 8.35987 15.3087   3
  17   2   1 -10.787 15.4356   3
  17   2   1 4.29550 18.3117   2
  17  -2  -1 -9.8728 17.6954   2
 -18   2   1 64.7646 19.7750   1
  18  -2   1 44.9620 17.9573   3
 -18  -2  -1 70.6301 17.0197   3
 -18   2   1 48.3001 16.3565   3
  18   2  -1 67.3902 20.4011   2
  18   2  -1 34.1761 18.2572   3
 -18  -2   1 74.2579 17.7338   3
 -18   2  -1 44.6925 15.8110   3
 -18   2  -1 76.9347 19.2592   1
  18   2   1 49.1974 20.5584   2
  18  -2  -1 76.5698 20.8994   2
  18  -2  -1 74.5557 19.6369   3
  18   2   1 44.0090 18.4749   3
  19  -2   1 9.15281 18.7366   3
 -19  -2  -1 -12.308 16.1023   3
 -19   2   1 27.4750 16.9600   3
 -19   2   1 -10.544 18.1356   1
  19   2  -1 15.2129 19.2834   2
  19   2  -1 5.38682 17.4687   3
  19   2   1 -3.7047 20.0721   2
  19  -2  -1 -2.0209 18.8031   3
  19  -2  -1 13.2917 21.5293   2
  19   2   1 -16.425 18.3195   3
 -19  -2   1 14.8313 16.0057   3
  20  -2   1 44.8269 20.3611   3
 -20   2   1 43.9930 27.7786   1
  20   2  -1 -10.411 17.5862   3
 -20  -2  -1 33.5912 18.0118   3
  20   2  -1 28.0029 21.4295   2
  20   2   1 31.9777 21.9400   2
  20  -2  -1 52.7258 20.6432   3
  20  -2  -1 74.1228 24.3347   2
  20   2   1 16.5407 18.9261   3
 -20  -2   1 38.0869 17.9853   3
  21   2  -1 -24.577 17.3021   3
  21   2  -1 -3.8627 21.7283   2
 -21  -2  -1 -15.319 17.2512   3
  21  -2   1 -8.2631 19.3502   3
  21  -2   1 29.2870 22.6713   2
  21  -2  -1 11.9611 20.4367   3
  21   2   1 7.99452 20.0465   3
  21  -2  -1 -21.653 22.8360   2
  21   2   1 -2.8812 20.7843   2
 -21  -2   1 8.88743 16.8438   3
 -22  -2  -1 77.1300 20.2081   3
  22  -2   1 66.7776 24.5823   2
  22   2  -1 70.3385 24.3754   2
  22  -2   1 63.0215 22.4676   3
  22   2  -1 72.1056 21.9299   3
  22  -2  -1 113.351 26.5344   2
  22   2   1 73.5804 22.1078   3
  22   2   1 73.4540 24.5016   2
 -22  -2   1 60.9505 19.1250   3
  22  -2  -1 68.9130 22.8859   3
 -23  -2  -1 8.81662 20.0618   3
  23  -2   1 -4.8090 23.1737   2
  23   2  -1 30.7757 24.3967   2
  23  -2   1 -11.008 21.7290   3
  23  -2  -1 53.4954 25.8867   2
  23   2   1 20.5681 23.8449   2
  23   2   1 -5.9454 22.4830   3
 -23  -2   1 3.91430 17.7446   3
  23  -2  -1 12.9204 22.8115   3
  24  -2   1 41.7820 24.6501   3
  24  -2   1 64.5556 26.9636   2
 -24  -2  -1 74.0689 21.1242   3
  24   2  -1 49.2016 26.3570   2
 -24  -2   1 50.8567 19.9600   3
  24   2   1 42.7377 23.6734   3
  24   2   1 52.4548 26.6102   2
  24  -2  -1 4.24977 23.9016   3
  24  -2  -1 12.9422 28.0031   2
   0  -3  -1 -9.5455 6.77344   3
   0  -3  -1 -10.503 8.25127   3
   0  -3   1 -9.5379 6.76877   3
   0  -3  -1 0.06968 4.55722   2
   0   3   1 1.41435 8.11988   3
   0   3   1 -5.7412 8.70231   1
   0   3  -1 5.63043 6.80250   3
   0   3  -1 4.23574 8.42061   1
   1  -3   1 10.8794 7.04315   3
  -1   3   1 1.83346 9.67179   1
   1   3  -1 -4.6827 6.84527   3
  -1   3   1 6.81783 7.94106   3
  -1  -3  -1 0.43439 8.04787   3
   1   3  -1 -6.4804 8.44585   1
  -1  -3  -1 -3.6818 7.27606   3
  -1  -3  -1 5.69794 5.01169   2
   1  -3   1 3.04371 7.06989   3
  -1   3  -1 0.86301 8.24490   1
   1  -3  -1 -7.0643 6.99305   3
   1  -3  -1 -1.2990 4.07841   2
   1   3   1 -9.0531 8.97135   1
   1  -3  -1 -18.137 7.94642   3
   1   3   1 -4.7404 7.76579   3
  -1   3  -1 4.37425 6.67829   3
  -1  -3   1 -8.5131 7.02670   3
   1   3   1 -3.1885 4.93988   2
  -2  -3  -1 60.5629 10.1189   3
   2   3  -1 54.6216 10.6365   1
   2  -3   1 50.3603 8.08815   3
  -2  -3  -1 51.1023 8.81639   3
   2   3  -1 46.5809 8.32563   3
  -2   3   1 64.4795 9.03020   3
   2  -3   1 44.3134 8.23200   3
  -2   3   1 33.8395 9.78606   1
  -2  -3  -1 62.0910 6.59524   2
   2  -3  -1 39.2637 9.22273   3
   2   3   1 53.4979 9.60968   3
   2  -3  -1 43.9318 8.45291   3
   2   3   1 52.0727 6.39129   2
  -2  -3   1 40.9144 8.35653   3
  -2   3  -1 19.7994 8.76321   1
   2   3   1 56.4051 11.1053   1
  -2   3  -1 54.6194 7.67082   3
   2  -3  -1 47.0915 5.54933   2
  -3  -3  -1 79.3865 10.6179   3
   3   3  -1 90.8987 6.89089   2
   3  -3   1 64.3461 8.84040   3
  -3  -3  -1 93.9638 7.87408   2
  -3   3   1 79.8911 11.2646   1
   3   3  -1 84.4317 11.6056   1
  -3  -3  -1 77.6512 9.72926   3
  -3   3   1 60.3132 9.42375   3
   3   3  -1 97.8601 9.73997   3
   3   3   1 106.468 11.0132   3
   3  -3  -1 89.1393 6.58650   2
   3  -3  -1 65.3506 10.0088   3
  -3  -3   1 89.7202 9.70195   3
  -3   3  -1 73.7667 8.34400   3
   3  -3  -1 81.2350 9.67454   3
   3   3   1 79.3992 11.9318   1
   3   3   1 84.4181 7.82682   2
  -4  -3  -1 -2.7826 8.81659   3
  -4  -3  -1 1.35457 6.01093   2
  -4   3   1 6.15149 8.00073   3
   4   3  -1 0.20083 10.1352   1
   4  -3   1 6.28418 7.21736   3
  -4  -3  -1 14.6726 8.09973   3
  -4   3   1 3.66757 9.47746   1
   4   3  -1 7.32865 7.91239   3
   4   3  -1 2.17034 6.09261   2
   4   3   1 -0.7340 9.87913   1
  -4   3  -1 1.90004 8.48485   1
   4  -3  -1 -1.0219 7.56216   3
   4  -3  -1 0.34334 4.58870   2
   4   3   1 -2.1088 6.27933   2
   4   3   1 -0.2423 8.93769   3
  -4  -3   1 -3.9219 7.64276   3
  -4   3  -1 10.2910 6.60671   3
  -4  -3   1 17.1836 7.60988   3
   4  -3  -1 -8.4463 8.32323   3
  -5  -3  -1 5.13039 8.92427   3
   5   3  -1 8.91835 6.72853   2
  -5  -3  -1 -7.3009 7.56723   3
   5  -3   1 -0.8549 7.51715   3
   5   3  -1 3.79935 8.27883   3
  -5   3   1 6.61206 9.06375   1
  -5   3   1 8.48466 8.09426   3
   5  -3   1 0.12630 4.74254   2
   5  -3  -1 -0.5246 8.72595   3
  -5  -3   1 8.83751 7.82953   3
   5  -3  -1 8.97466 5.08398   2
   5   3   1 17.0057 10.9638   1
   5  -3  -1 1.92964 7.83462   3
   5   3   1 -1.6221 8.82348   3
   5   3   1 -0.2184 6.88717   2
  -5  -3   1 -4.3348 7.84248   3
  -5   3  -1 6.30518 6.94453   3
   6   3  -1 2.50290 7.39727   2
   6   3  -1 9.93105 8.76457   3
  -6   3   1 4.82888 8.15146   3
  -6   3   1 8.16826 9.23479   1
  -6  -3  -1 13.4240 9.43398   3
  -6  -3  -1 3.76030 8.54922   3
  -6   3  -1 -9.6519 6.84966   3
   6   3   1 15.1887 9.67663   3
  -6  -3   1 2.42823 7.89985   3
   6  -3  -1 0.87512 8.83145   3
  -6  -3   1 -2.3370 8.22695   3
   6  -3  -1 2.18746 5.27727   2
   6   3   1 -1.3943 7.64890   2
   6  -3  -1 -8.8498 7.74221   3
  -7  -3  -1 63.6261 10.6298   3
  -7   3   1 73.9949 11.4077   1
   7   3  -1 77.9297 10.2679   2
  -7  -3  -1 89.8083 11.8511   3
   7   3  -1 75.7229 11.2318   3
  -7   3   1 76.4781 10.4339   3
  -7  -3   1 85.3427 11.0567   3
   7   3   1 111.131 12.7352   3
   7  -3  -1 77.8400 11.5938   3
  -7  -3   1 53.7051 9.80144   3
   7   3   1 77.5545 10.5352   2
   7  -3  -1 83.2951 10.5871   3
  -8   3   1 45.8247 11.0982   1
  -8  -3  -1 41.5760 10.9474   3
   8   3  -1 44.6723 11.0372   3
   8   3  -1 25.7376 9.85499   2
  -8   3   1 39.5344 9.76901   3
  -8  -3  -1 38.7160 9.99584   3
   8  -3  -1 47.0816 9.81898   3
   8   3   1 33.0682 10.2191   2
  -8  -3   1 57.0155 10.2262   3
   8  -3  -1 10.6107 10.0212   3
  -8  -3   1 31.6389 10.4617   3
   8   3   1 45.7391 11.5122   3
  -9  -3  -1 68.3318 11.8892   3
   9   3  -1 64.8947 11.6380   2
  -9   3   1 64.0338 11.5147   1
   9   3  -1 48.7042 11.9915   3
  -9  -3  -1 54.3978 10.7731   3
  -9   3   1 47.3875 10.5663   3
  -9  -3   1 52.0335 11.4903   3
   9   3   1 40.1259 11.2939   2
   9  -3  -1 56.5969 11.9662   3
   9  -3  -1 58.2015 10.6549   3
   9   3   1 51.9371 12.2786   3
  -9  -3   1 40.7929 10.4926   3
  10   3  -1 28.0868 11.9118   3
 -10  -3  -1 33.2933 11.8526   3
 -10  -3  -1 52.6578 11.7828   3
  10   3  -1 48.3908 12.3336   2
 -10   3   1 18.1109 9.94935   3
 -10   3   1 19.7961 11.8267   1
  10  -3  -1 44.8637 10.8738   3
 -10  -3   1 47.2597 10.7807   3
 -10  -3   1 46.3801 11.6599   3
  10   3   1 33.1454 12.5804   3
  10  -3  -1 28.1904 11.6753   3
  10   3   1 22.2355 11.8075   2
  11   3  -1 321.791 22.4429   3
 -11   3   1 363.248 21.3912   3
 -11  -3  -1 384.170 23.0508   3
  11   3  -1 367.184 22.9678   2
 -11   3   1 322.004 22.0717   1
 -11  -3   1 358.995 21.9359   3
 -11  -3   1 379.241 22.5875   3
  11   3   1 338.147 22.6475   2
  11   3   1 336.433 23.5930   3
  11  -3  -1 347.279 21.7654   3
  12   3  -1 6.43848 12.7539   3
 -12   3   1 15.4233 11.2094   3
  12   3  -1 12.5624 13.3529   2
 -12   3   1 29.7562 13.0262   1
 -12  -3  -1 20.0291 12.5632   3
 -12  -3   1 28.7685 12.8245   3
  12  -3  -1 32.1254 13.2229   3
  12   3   1 30.0583 13.8711   2
  12   3   1 18.7121 13.9442   3
  13   3  -1 6.61142 14.1644   2
  13   3  -1 0.46251 14.3919   3
 -13  -3  -1 6.11193 12.5950   3
 -13   3   1 7.89136 12.8272   1
 -13   3   1 21.4475 12.1058   3
 -13  -3   1 11.2909 13.8298   3
  13   3   1 8.28772 13.9521   3
  13   3   1 25.4204 14.6817   2
  13  -3  -1 40.9535 14.3744   3
  14   3  -1 28.6898 15.6785   3
 -14   3   1 16.2132 12.2350   3
  14   3  -1 5.44955 14.9713   2
 -14   3   1 8.94406 13.3548   1
 -14  -3  -1 26.1563 13.6902   3
  14  -3  -1 -5.3493 13.6972   3
 -14  -3   1 16.9067 13.9667   3
  14   3   1 15.8992 15.0620   2
  14   3   1 0.67798 14.1309   3
 -15   3   1 -2.8354 13.5030   1
 -15   3   1 -6.0298 13.1917   3
  15   3  -1 1.53429 16.4783   2
 -15  -3  -1 -13.600 14.4328   3
  15   3  -1 -21.895 14.8336   3
  15   3   1 -16.145 15.8714   2
  15   3   1 26.3531 16.6265   3
  15  -3  -1 -7.8097 14.8012   3
 -15  -3   1 -17.537 13.7346   3
 -16   3   1 14.9948 15.0659   1
 -16  -3  -1 -4.6186 14.7795   3
  16   3  -1 22.8310 17.1215   2
  16   3  -1 8.13268 16.7049   3
 -16  -3   1 -7.5672 15.1585   3
  16  -3  -1 4.18251 15.6856   3
  16   3   1 -21.314 15.5665   3
  16   3   1 0.17748 16.7939   2
  17   3  -1 -24.134 17.7443   3
 -17   3   1 5.52768 15.5795   1
  17   3  -1 -9.0669 16.9404   2
 -17  -3  -1 -0.9791 16.5821   3
 -17  -3   1 17.7525 17.0042   3
  17   3   1 -14.474 17.4749   2
 -17   3  -1 -12.706 15.9357   1
  17   3   1 16.7745 18.8333   3
  17  -3  -1 2.16232 17.6030   3
  18  -3   1 -6.7654 17.6908   3
 -18   3   1 -16.696 17.0176   1
  18   3  -1 -7.2802 17.5953   2
 -18  -3  -1 -19.873 17.1409   3
  18  -3  -1 34.5805 19.5857   3
  18   3   1 13.5818 19.5860   2
 -18   3  -1 13.4579 17.3077   1
  18   3   1 -26.537 18.9098   3
 -18  -3   1 22.3034 16.3773   3
  19  -3   1 21.5661 19.6597   3
  19   3  -1 -3.4385 18.8211   2
 -19  -3  -1 -1.3910 18.6290   3
 -19   3   1 8.20992 18.9300   1
 -19   3  -1 41.6172 19.2789   1
  19  -3  -1 10.3446 19.7101   3
  19  -3  -1 51.5600 21.3530   2
 -19  -3   1 -5.6745 17.6132   3
  19   3   1 1.10195 20.5788   3
  19   3   1 12.7487 19.4232   2
  20   3  -1 3.73828 21.0336   2
  20  -3   1 6.49175 20.9679   3
 -20  -3  -1 19.4420 19.4444   3
 -20   3   1 16.0830 20.7501   1
  20   3   1 28.1477 21.6536   2
  20  -3  -1 32.0812 21.7120   3
  20  -3  -1 24.5182 21.0866   2
 -20   3  -1 22.0598 20.7555   1
 -20  -3   1 -1.2925 17.5263   3
  21   3  -1 -20.944 21.1632   2
  21  -3   1 34.4822 22.7293   3
 -21  -3  -1 -19.519 17.4612   3
 -21   3   1 -18.798 21.5944   1
  21  -3  -1 3.00703 21.1629   2
  21   3   1 23.2568 22.9920   2
  21  -3  -1 -15.478 21.0651   3
 -21  -3   1 -0.5795 18.8585   3
 -22  -3  -1 30.0544 20.7634   3
  22   3  -1 18.2857 22.6348   2
 -22   3   1 -10.827 21.8882   1
  22  -3   1 -27.832 21.5193   3
  22  -3  -1 31.0518 23.6882   3
  22   3   1 7.16828 23.7259   2
  22  -3  -1 29.4857 23.9824   2
 -22  -3   1 -10.152 20.1092   3
   0  -4   1 1039.68 45.5944   3
   0  -4  -1 1007.22 46.3088   3
   0  -4  -1 1036.17 46.2530   3
   0   4  -1 1023.39 47.3596   1
   0   4   1 1087.68 46.4923   3
   0   4  -1 1028.75 45.3842   3
   0   4   1 1003.96 47.8193   1
  -1  -4  -1 -0.5010 9.58271   3
  -1   4   1 2.84616 9.58962   3
  -1   4   1 6.89094 11.7937   1
   1  -4   1 -0.5890 8.64413   3
   1   4  -1 2.18745 11.1631   1
   1  -4   1 1.86321 9.01064   3
   1   4  -1 -10.508 8.28140   3
  -1  -4  -1 8.83578 10.9879   3
   1   4   1 -12.123 9.67720   3
   1   4   1 12.3901 12.7231   1
  -1  -4   1 12.1757 9.34457   3
  -1   4  -1 3.92049 11.4439   1
   1  -4  -1 14.3151 9.77660   3
  -1   4  -1 3.89559 8.24542   3
   1  -4  -1 -3.3377 10.1060   3
  -2   4   1 667.267 32.8960   3
   2   4  -1 647.465 32.1065   3
  -2   4   1 651.834 34.4538   1
   2  -4   1 728.194 32.5357   3
  -2  -4  -1 723.558 33.6617   3
   2  -4   1 667.812 32.0233   3
   2   4  -1 638.106 34.6741   1
  -2  -4  -1 692.634 33.2606   3
  -2   4  -1 679.010 33.9863   1
   2  -4  -1 640.734 33.2579   3
   2   4   1 695.028 35.4634   1
   2  -4  -1 724.893 33.1565   3
  -2  -4   1 687.361 32.2750   3
   2   4   1 751.144 30.0145   2
   2   4   1 701.754 33.3001   3
   3  -4   1 80.2231 11.2805   3
   3  -4   1 89.6339 11.2782   3
   3   4  -1 76.8183 11.2274   3
  -3   4   1 105.179 14.4406   1
   3   4  -1 84.3212 14.9664   1
  -3   4   1 98.9071 11.9894   3
  -3  -4  -1 85.2078 12.0649   3
  -3  -4  -1 69.7334 12.5252   3
  -3   4  -1 73.8560 10.2661   3
   3   4   1 90.6360 15.2389   1
  -3  -4   1 71.6301 11.3238   3
   3   4   1 92.8052 8.60553   2
   3   4   1 87.0301 12.7305   3
   3  -4  -1 68.0656 11.5740   3
   3  -4  -1 78.8482 12.5499   3
  -3   4  -1 79.1860 12.9799   1
  -4  -4  -1 205.025 16.4481   3
  -4   4   1 174.158 16.9352   1
  -4   4   1 196.237 15.0742   3
   4  -4   1 203.700 14.9343   3
   4   4  -1 173.111 18.2052   1
   4   4  -1 194.664 15.2490   3
  -4  -4  -1 183.736 16.0344   3
   4  -4   1 181.202 14.4302   3
   4   4  -1 191.375 11.2333   2
   4   4   1 193.431 12.5941   2
  -4   4  -1 174.005 16.2869   1
  -4   4  -1 188.769 13.8838   3
  -4  -4   1 193.861 15.2275   3
   4  -4  -1 235.829 16.2479   3
   4   4   1 202.882 19.2805   1
   4   4   1 190.405 16.3470   3
   4  -4  -1 182.185 15.8919   3
  -4  -4   1 213.668 15.3609   3
   5  -4   1 61.6574 10.9858   3
  -5  -4  -1 61.5606 12.8415   3
   5   4  -1 48.6789 14.2887   1
  -5   4   1 58.3872 13.4072   1
  -5   4   1 41.9389 10.7166   3
   5   4  -1 47.0780 7.98750   2
   5   4  -1 90.6854 12.3230   3
  -5   4  -1 46.3769 12.1052   1
  -5   4  -1 53.8550 9.89126   3
   5  -4  -1 73.6306 12.5505   3
  -5  -4   1 67.3299 11.6022   3
   5   4   1 65.7874 9.33829   2
   5   4   1 51.6589 12.6785   3
   5   4   1 74.9190 15.2875   1
   6   4  -1 198.217 19.6794   1
  -6   4   1 186.988 17.5872   1
  -6   4   1 193.661 15.6972   3
   6   4  -1 185.727 12.9512   2
   6  -4   1 188.342 15.0229   3
   6   4  -1 201.061 16.1376   3
  -6  -4  -1 189.479 17.1207   3
   6   4   1 230.610 17.7673   3
  -6   4  -1 179.473 16.5130   1
   6  -4  -1 179.190 16.5561   3
   6   4   1 208.527 14.0066   2
   6   4   1 214.918 20.1946   1
  -6  -4   1 207.753 15.9767   3
   7  -4   1 -3.3441 9.98287   3
  -7  -4  -1 0.95557 11.8596   3
  -7   4   1 12.1643 10.4394   3
   7   4  -1 20.3102 15.0465   1
   7   4  -1 0.73764 10.9801   3
  -7   4   1 8.03492 11.8795   1
   7   4  -1 5.44412 8.96432   2
  -7   4  -1 8.41481 11.4878   1
   7   4   1 20.8322 12.6042   3
  -7  -4   1 13.9858 11.0080   3
   7  -4  -1 -10.597 11.0636   3
   7   4   1 10.8357 9.49444   2
   7   4   1 5.88035 14.8072   1
   8  -4   1 110.977 9.91344   2
   8  -4   1 98.5390 13.3877   3
   8   4  -1 100.666 12.4955   2
  -8   4   1 119.865 15.5868   1
  -8  -4  -1 128.431 15.4857   3
   8   4   1 116.123 18.7301   1
   8   4   1 115.305 15.6389   3
  -8  -4   1 139.179 14.7971   3
   8   4   1 117.752 12.8825   2
   8  -4  -1 101.080 14.7456   3
   9  -4   1 10.9589 11.0579   3
  -9  -4  -1 -3.6055 12.5874   3
   9  -4   1 21.8652 8.65321   2
   9   4  -1 6.41891 11.0549   2
  -9   4   1 24.5999 13.2241   1
   9   4   1 16.1574 16.4280   1
   9  -4  -1 6.63786 9.59166   2
   9  -4  -1 3.43875 12.2203   3
  -9   4  -1 8.20997 11.7121   1
  -9  -4   1 17.4132 12.4267   3
   9   4   1 7.82255 13.4960   3
   9   4   1 6.97291 11.0923   2
  10  -4   1 83.7271 13.6751   3
  10  -4   1 47.6879 10.7314   2
 -10   4   1 70.3869 14.6297   1
  10   4  -1 90.6351 13.8105   2
 -10  -4  -1 81.1401 15.4740   3
  10  -4  -1 63.9194 11.9064   2
  10  -4  -1 66.4732 14.5807   3
 -10  -4   1 98.2684 14.5979   3
  10   4   1 66.0835 13.5828   2
  10   4   1 75.5822 15.9374   3
 -11   4   1 -10.719 12.7698   1
  11  -4   1 1.32350 10.2553   2
  11  -4   1 6.05770 12.2116   3
 -11  -4  -1 8.23974 13.4276   3
  11   4  -1 29.3368 13.2351   2
  11   4   1 -3.7289 12.8740   2
  11  -4  -1 -0.7559 11.0557   2
 -11  -4   1 -1.9949 12.8770   3
  11  -4  -1 14.2941 13.5971   3
 -12   4   1 211.021 19.9414   1
  12   4  -1 247.655 20.0985   2
 -12  -4  -1 217.460 20.8941   3
  12   4   1 231.731 20.3417   2
 -12  -4   1 215.228 20.1131   3
  12  -4  -1 229.301 20.4372   3
  13   4  -1 17.6105 14.9274   2
 -13  -4  -1 40.4059 15.7339   3
 -13   4   1 14.6839 14.5267   1
  13  -4   1 -1.5486 13.2039   3
  13  -4  -1 19.3071 15.2697   3
 -13  -4   1 7.60088 14.6337   3
  13   4   1 3.83189 15.1729   2
  13  -4  -1 -11.752 12.9536   2
  14   4  -1 247.087 23.3956   2
 -14   4   1 294.151 23.5780   1
 -14  -4  -1 322.041 24.6094   3
  14  -4  -1 335.201 24.3599   3
  14   4   1 273.562 24.4939   2
 -14  -4   1 311.191 24.3939   3
 -15   4   1 35.5912 16.6410   1
  15   4  -1 63.3333 18.2472   2
 -15  -4  -1 30.1983 16.4619   3
  15  -4  -1 23.5104 15.8017   2
  15  -4  -1 55.7689 16.9827   3
  15   4   1 19.9702 17.5321   2
 -15  -4   1 32.7093 17.4065   3
  16   4  -1 131.696 21.2836   2
 -16  -4  -1 179.998 22.0829   3
 -16   4   1 142.827 19.9399   1
  16   4   1 172.677 22.5210   2
  16  -4  -1 162.618 21.2099   3
 -16  -4   1 125.055 21.0580   3
  17  -4   1 -7.0125 16.3602   3
 -17   4   1 12.2702 16.5335   1
 -17  -4  -1 -5.5873 18.0256   3
  17   4  -1 0.89568 18.5151   2
  17  -4  -1 -20.645 17.5037   3
  17   4   1 5.51461 19.2685   2
 -17   4  -1 22.7040 16.8806   1
 -17  -4   1 -6.6365 18.0983   3
 -18  -4  -1 3.57239 18.4421   3
  18   4  -1 12.7745 19.7485   2
  18  -4   1 -4.9116 17.3867   3
 -18   4   1 46.7370 18.9067   1
 -18   4  -1 -4.1930 17.0609   1
 -18  -4   1 29.5909 19.0084   3
  18   4   1 73.5215 22.3288   2
  18  -4  -1 28.1573 19.8953   3
 -19  -4  -1 -8.7931 19.1585   3
  19   4  -1 14.8808 21.4012   2
 -19   4   1 -10.105 17.8275   1
  19  -4   1 11.2838 19.7972   3
 -19  -4   1 15.3442 19.2882   3
  19   4   1 28.3647 22.4474   2
  19  -4  -1 0.66364 20.2437   3
 -19   4  -1 26.2303 20.3481   1
 -20  -4  -1 27.9632 21.6613   3
  20  -4   1 25.9846 21.6851   3
  20   4  -1 11.0392 21.7466   2
 -20   4   1 25.8583 21.2081   1
 -20   4  -1 9.52289 21.4638   1
 -20  -4   1 41.9812 20.7582   3
  20   4   1 6.40632 22.8398   2
  20  -4  -1 18.5733 21.6028   3
   0  -5  -1 0.42183 12.9737   3
   0   5   1 12.2624 15.1600   1
   0   5  -1 -5.3247 13.9677   1
   0  -5   1 15.9201 11.2720   3
  -1  -5  -1 100.378 14.7776   3
  -1   5   1 45.4694 16.6268   1
   1   5  -1 78.7387 17.4134   1
   1  -5   1 90.5361 13.0772   3
   1   5   1 31.3497 16.9411   1
  -1   5  -1 102.354 16.8726   1
   1  -5  -1 67.5922 14.3509   3
  -1  -5   1 91.7350 13.1254   3
  -2  -5  -1 -4.2735 12.3063   3
   2   5  -1 9.51679 16.0506   1
  -2   5   1 23.0515 15.5343   1
   2  -5   1 10.2294 11.4951   3
   2  -5  -1 -9.2643 12.0033   3
  -2   5  -1 10.5597 14.4282   1
  -2  -5   1 -1.8869 11.0681   3
   2   5   1 0.52443 15.8113   1
   3  -5   1 113.445 13.7452   3
   3   5  -1 100.863 18.7486   1
  -3  -5  -1 83.7094 14.7287   3
  -3   5   1 84.4873 16.5014   1
  -3   5  -1 109.763 17.0074   1
   3   5   1 44.5942 17.8809   1
  -3  -5   1 94.6700 13.8726   3
   3  -5  -1 123.147 15.4956   3
  -4  -5  -1 21.6859 13.6151   3
   4   5  -1 10.2767 17.1481   1
  -4   5   1 17.7213 14.7276   1
   4  -5   1 -6.2924 10.9937   3
   4   5   1 -0.8193 16.4537   1
   4  -5  -1 22.2702 13.4032   3
  -4   5  -1 5.96161 14.1008   1
  -4  -5   1 18.8852 11.9302   3
   5  -5   1 34.7028 12.3922   3
  -5   5   1 31.5461 15.0071   1
   5   5  -1 15.7519 17.0389   1
  -5  -5  -1 35.8165 14.1344   3
   5   5   1 61.4561 18.5755   1
  -5   5  -1 25.8594 14.6466   1
  -5  -5   1 35.1924 12.6219   3
   5  -5  -1 51.4815 14.0193   3
  -6   5   1 -8.3670 13.9035   1
   6  -5   1 -9.0371 11.3019   3
   6   5  -1 2.00134 17.8607   1
  -6  -5  -1 1.57653 13.5310   3
  -6  -5   1 15.4833 12.3518   3
   6   5   1 -2.3227 16.8409   1
   6  -5  -1 3.11391 13.0006   3
  -6   5  -1 16.6826 14.4868   1
  -7   5   1 15.4001 14.7107   1
  -7  -5  -1 5.30947 13.7437   3
   7  -5   1 18.4328 12.2488   3
   7   5  -1 16.7542 17.6583   1
  -7   5  -1 4.06991 14.1859   1
  -7  -5   1 -2.5552 12.4833   3
   7   5   1 -7.3917 18.8352   1
   7  -5  -1 10.2952 13.4281   3
  -8  -5  -1 27.7016 14.7648   3
  -8   5   1 35.6831 15.5990   1
   8   5  -1 49.6661 20.1089   1
   8  -5   1 40.2371 13.1289   3
   8   5   1 25.1504 19.4712   1
  -8  -5   1 59.6310 14.6087   3
   8  -5  -1 35.9144 14.5718   3
  -8   5  -1 66.7017 15.7708   1
  -9   5   1 21.4999 15.8817   1
   9   5  -1 28.2338 20.5286   1
   9  -5   1 46.5541 13.6067   3
  -9  -5  -1 47.6094 15.5363   3
  -9   5  -1 45.7008 15.4938   1
  -9  -5   1 60.1910 15.1025   3
   9  -5  -1 52.2455 14.9285   3
   9   5   1 51.1016 20.7389   1
 -10  -5  -1 15.2592 15.3739   3
 -10   5   1 39.4156 16.1525   1
  10  -5   1 46.7270 13.9694   3
  10   5  -1 76.2516 21.2390   1
  10  -5  -1 18.7626 14.7789   3
 -10   5  -1 21.2252 14.6650   1
  10   5   1 32.8326 20.3960   1
 -10  -5   1 34.1880 14.6759   3
  11   5  -1 53.8251 22.3980   1
 -11  -5  -1 26.3141 15.9274   3
 -11   5   1 24.6157 15.5771   1
  11  -5   1 25.9416 13.8239   3
 -11   5  -1 18.7786 15.6760   1
  11   5   1 44.8183 22.4072   1
  11  -5  -1 5.35186 14.8273   3
 -11  -5   1 37.9815 15.4215   3
  12  -5   1 -11.270 13.4030   3
 -12  -5  -1 6.91923 16.0811   3
  12   5  -1 26.1271 22.7540   1
 -12   5   1 -17.497 15.3857   1
 -12   5  -1 -0.6870 15.4499   1
  12  -5  -1 19.1809 15.4061   3
  12   5   1 -26.748 21.1664   1
 -12  -5   1 -10.713 15.2086   3
  13  -5   1 46.7174 15.7823   3
 -13  -5  -1 31.2913 17.2056   3
 -13   5   1 41.9811 17.5386   1
 -13  -5   1 37.9711 17.2721   3
 -13   5  -1 7.08573 15.9897   1
  13  -5  -1 24.2345 16.4025   3
  13   5   1 3.95569 21.3073   1
 -14  -5  -1 -4.8251 17.6164   3
  14  -5   1 19.6585 15.6500   3
 -14   5   1 3.56600 17.4423   1
  14  -5  -1 -0.0596 16.4798   3
  14   5   1 -9.1360 23.7270   1
 -14   5  -1 -7.7604 16.6182   1
 -14  -5   1 2.95124 16.8483   3
 -15  -5  -1 28.1084 18.7646   3
 -15   5   1 -10.615 17.8216   1
  15  -5   1 9.07505 15.7949   3
 -15   5  -1 16.6464 17.8243   1
  15   5   1 27.9136 25.4805   1
  15  -5  -1 -12.870 16.8135   3
 -15  -5   1 -13.692 17.3443   3
  16  -5   1 41.0248 17.5640   3
 -16  -5  -1 60.9846 20.8084   3
 -16   5   1 20.2557 19.2969   1
 -16   5  -1 15.6857 18.3193   1
 -16  -5   1 19.2628 19.2861   3
  16  -5  -1 22.8681 18.3046   3
   0   6  -1 -12.075 18.8835   1
   0   6   1 -23.268 18.8305   1
   0  -6  -1 21.1728 14.7984   3
   0  -6   1 3.96104 13.0015   3
   1  -6   1 34.7274 13.4567   3
  -1   6   1 -6.1555 18.3049   1
   1   6  -1 9.06209 19.6189   1
  -1  -6  -1 -0.1431 14.3910   3
   1  -6  -1 5.44608 14.3243   3
  -1   6  -1 7.63157 18.7741   1
   1   6   1 -10.152 19.2148   1
  -1  -6   1 17.6229 13.3517   3
   2  -6   1 62.7105 14.2731   3
  -2  -6  -1 46.6381 15.8993   3
  -2   6   1 23.3871 19.0673   1
   2   6  -1 40.5774 20.3046   1
   2  -6  -1 72.2778 16.6236   3
  -2  -6   1 55.6697 14.4421   3
   2   6   1 34.5089 19.8451   1
  -2   6  -1 47.0768 19.8079   1
  -3  -6  -1 13.1930 14.8146   3
   3   6  -1 9.60405 20.3882   1
  -3   6   1 10.3513 18.8856   1
   3  -6   1 4.11067 12.9306   3
   3  -6  -1 -1.2698 14.7670   3
  -3   6  -1 11.0214 18.4675   1
  -3  -6   1 12.4436 13.4131   3
   3   6   1 13.2950 20.2362   1
   4   6  -1 40.7409 21.8323   1
  -4  -6  -1 29.8650 15.6386   3
   4  -6   1 24.5711 14.2715   3
  -4   6   1 44.5291 19.7428   1
   4   6   1 43.7170 22.1340   1
  -4  -6   1 33.8495 14.3560   3
   4  -6  -1 17.3018 15.3397   3
  -4   6  -1 30.7987 18.1862   1
   5  -6   1 -5.2908 13.3008   3
  -5   6   1 -5.6716 18.5722   1
  -5  -6  -1 -6.5142 14.6503   3
   5   6  -1 6.55087 20.7671   1
   5   6   1 20.3954 21.5785   1
   5  -6  -1 11.3425 14.9699   3
  -5   6  -1 -2.6247 17.9990   1
  -5  -6   1 -14.820 13.1397   3
  -6   6   1 97.1816 20.9617   1
  -6  -6  -1 98.0676 17.9997   3
   6   6  -1 78.5003 23.8937   1
   6  -6   1 115.530 16.3073   3
   6   6   1 114.927 24.7122   1
  -6  -6   1 89.6507 16.5661   3
   6  -6  -1 109.084 18.0440   3
  -6   6  -1 75.7186 19.7767   1
   7   6  -1 -21.691 20.7717   1
  -7   6   1 -12.989 18.4674   1
  -7  -6  -1 17.1702 15.9708   3
   7  -6   1 -8.6523 13.6335   3
   7  -6  -1 -6.0248 15.6166   3
  -7   6  -1 -35.025 17.0776   1
  -7  -6   1 15.1229 14.9757   3
   7   6   1 -25.364 21.2252   1
   8   6  -1 86.5395 24.8511   1
  -8   6   1 54.9205 20.1599   1
  -8  -6  -1 95.3903 18.1733   3
   8  -6   1 46.3113 15.5385   3
  -8  -6   1 37.6239 16.3189   3
   8   6   1 9.17456 23.3002   1
  -8   6  -1 44.1572 18.9436   1
   8  -6  -1 3.84358 16.1438   3
  -9  -6  -1 -1.2567 16.4402   3
   9   6  -1 19.8433 24.1896   1
   9  -6   1 13.9101 15.0718   3
  -9   6   1 0.85943 18.7184   1
  -9  -6   1 8.63428 15.5426   3
  -9   6  -1 -2.5584 17.5408   1
   9   6   1 21.7387 23.3865   1
   9  -6  -1 4.08968 16.3376   3
 -10  -6  -1 38.6979 18.1886   3
 -10   6   1 70.0065 20.4126   1
  10  -6   1 22.8293 15.6375   3
  10   6  -1 17.6936 24.1363   1
  10  -6  -1 57.3646 18.0870   3
 -10  -6   1 13.8957 16.3819   3
 -10   6  -1 21.6076 18.6720   1
  10   6   1 49.3783 26.1954   1
   0   0  -2 333.430 15.4225   3
   0   0   2 383.701 15.3053   1
   0   0  -2 358.363 15.2053   1
   1   0  -2 19.2671 3.57402   3
  -1   0   2 35.0406 4.06383   3
  -1   0   2 38.3425 3.67663   1
  -1   0   2 32.4697 4.66968   2
   1   0  -2 31.4054 3.77389   3
  -1   0   2 19.0719 3.76078   3
   1   0  -2 26.8084 4.47544   2
   1   0  -2 25.4620 3.23548   1
  -2   0   2 21.9131 4.61760   1
   2   0  -2 12.0045 3.92098   3
   2   0  -2 20.8607 4.69578   3
   2   0  -2 13.9667 4.15310   1
  -2   0   2 20.8943 4.43520   3
  -2   0   2 25.7904 4.63054   3
   3   0  -2 65.0851 6.42636   3
   3   0  -2 43.0431 6.04802   1
   3   0  -2 46.5592 5.52171   3
  -3   0   2 61.8041 6.25930   3
  -3   0   2 54.3029 6.28151   1
  -3   0   2 58.8619 5.80417   3
  -4   0   2 689.213 29.8116   3
   4   0  -2 724.541 30.1506   3
  -4   0   2 719.216 30.0045   3
   4   0  -2 652.820 29.6378   3
   4   0  -2 683.574 30.0095   1
  -4   0   2 690.321 30.3876   1
  -5   0   2 271.315 15.7908   1
   5   0  -2 277.518 14.9923   1
  -5   0   2 288.699 14.9377   3
   5   0  -2 293.840 15.2915   3
  -5   0   2 300.498 14.7112   3
   5   0  -2 259.956 14.4451   3
   6   0  -2 706.003 32.0943   3
  -6   0   2 752.935 32.2673   3
   6   0  -2 760.464 32.7985   3
   6   0  -2 666.236 32.4546   1
  -6   0   2 776.542 32.6459   3
  -6   0   2 742.996 33.4514   1
  -7   0  -2 49.9738 8.08469   3
   7   0  -2 19.2896 6.78727   3
   7   0   2 43.9488 8.69216   3
   7   0   2 33.3296 8.33064   1
  -7   0  -2 48.3857 7.70294   2
  -7   0  -2 36.7982 7.10751   3
   7   0   2 31.1295 6.96655   3
  -7   0   2 39.1032 10.1220   1
   7   0   2 29.2978 9.54039   2
   7   0  -2 26.8842 9.08915   3
  -7   0   2 46.8685 7.28319   3
  -7   0   2 41.8324 8.65705   3
  -8   0   2 62.0367 8.90804   3
  -8   0   2 65.3263 9.53087   3
   8   0   2 62.7270 10.8223   2
   8   0  -2 40.8800 8.16394   3
   8   0  -2 58.8874 10.2019   3
   8   0   2 63.5981 10.4661   3
  -8   0  -2 102.993 10.3861   3
  -8   0   2 48.1063 11.5394   1
   8   0   2 65.8257 8.43966   3
  -8   0  -2 64.3741 8.71785   3
   8   0   2 56.1912 9.85639   1
   9   0  -2 80.1279 11.8090   3
  -9   0   2 102.531 14.2511   1
   9   0   2 64.3556 9.36327   3
   9   0   2 87.4549 12.3326   3
   9   0   2 117.022 13.5391   2
  -9   0   2 80.3118 9.74188   3
  -9   0   2 108.499 11.5609   3
   9   0  -2 74.0472 10.1857   3
  -9   0  -2 95.7850 11.2606   3
  10   0   2 63.0056 11.6904   3
 -10   0  -2 60.6446 10.6468   3
  10   0   2 66.8359 9.72832   3
 -10   0   2 100.345 11.4449   3
  10   0  -2 47.7630 11.4289   3
  10   0   2 70.8406 13.2511   2
  11   0   2 36.8196 12.1616   2
 -11   0  -2 41.9104 10.4408   3
  11   0  -2 40.3935 11.2431   3
 -11   0   2 35.9294 10.5382   3
  11   0   2 17.4554 10.9064   3
  11   0   2 34.1762 8.85838   3
  12   0   2 11.5732 12.4357   2
  12   0   2 7.99104 11.1447   3
  12   0  -2 -6.3233 10.9063   3
 -12   0  -2 -1.9180 9.60643   3
 -12   0   2 -0.5643 9.93763   3
  13   0   2 -4.8842 13.2103   2
  13   0  -2 3.72273 12.3120   3
  13   0   2 5.39756 11.8317   3
 -13   0   2 13.5752 11.2765   3
 -13   0  -2 4.18502 10.3165   3
 -14   0  -2 403.914 24.2273   3
  14   0   2 385.700 26.0990   2
 -14   0   2 401.550 24.1376   3
  14   0   2 415.436 25.3406   3
  14   0  -2 390.793 25.1536   3
 -15   0  -2 52.1138 13.2922   3
 -15   0   2 26.4853 13.0043   3
  15   0   2 55.4696 16.3427   2
  15   0  -2 21.9526 14.4747   3
  15   0   2 53.5103 14.5651   3
  16   0  -2 9.96725 13.9724   3
 -16   0   2 0.83679 12.1574   3
  16   0   2 -13.374 15.2130   2
 -16   0  -2 -11.175 12.0238   3
  16   0   2 25.3442 14.6613   3
  17   0  -2 -5.9450 15.3221   3
  17   0   2 -3.6810 14.8853   3
  17   0  -2 13.0914 19.2209   2
 -17   0   2 3.30602 13.8275   3
 -17   0  -2 18.3582 13.7456   3
  17   0   2 3.95788 17.7268   2
 -18   0  -2 10.9089 14.4520   3
  18   0  -2 -5.2520 15.5194   3
 -18   0   2 8.86341 13.8669   3
  18   0  -2 5.50451 19.9612   2
  18   0   2 18.4551 16.5476   3
  18   0   2 -0.8631 18.9857   2
  19   0  -2 22.0969 17.8909   3
 -19   0   2 -22.801 14.6240   3
  19   0   2 29.5601 17.8996   3
 -19   0  -2 8.21173 15.4325   3
  19   0  -2 -29.883 20.4777   2
  19   0   2 2.87428 18.4574   2
  20   0  -2 157.985 21.6230   3
  20   0   2 121.528 21.3416   3
 -20   0   2 96.7607 17.8782   3
 -20   0  -2 121.431 18.8222   3
  20   0   2 115.433 24.3946   2
  20   0  -2 126.052 25.9024   2
  21   0  -2 27.2846 24.6906   2
 -21   0  -2 35.3258 16.2350   3
 -21   0   2 18.4311 16.1175   3
  21   0  -2 31.0740 18.9761   3
  21   0   2 48.8873 19.4196   3
  21   0   2 14.9763 21.1409   2
  22   0   2 100.180 26.2992   2
  22   0  -2 113.873 22.6618   3
  22   0   2 80.1221 22.4188   3
 -22   0   2 133.116 20.9766   3
  22   0  -2 135.010 28.4057   2
 -22   0  -2 111.698 19.8328   3
 -23   0  -2 2.63121 17.7446   3
  23   0   2 -26.934 24.5584   2
  23   0  -2 14.8919 21.6364   3
  23   0   2 -15.680 20.4900   3
 -23   0   2 -16.175 17.8233   3
  23   0  -2 19.4858 25.1924   2
  24   0   2 -8.2832 25.8796   2
  24   0   2 -6.5227 21.2132   3
 -24   0  -2 30.8947 19.5101   3
  24   0  -2 41.3831 23.5293   3
  24   0  -2 42.6921 26.2097   2
 -24   0   2 14.1044 19.3667   3
  25   0  -2 -20.682 22.7166   3
  25   0  -2 10.9507 27.3743   2
  25   0   2 19.1517 26.6265   2
  25   0   2 18.8121 22.0944   3
 -25   0   2 -7.4989 19.6471   3
   0  -1  -2 -1.4178 5.64397   1
   0  -1  -2 -6.0977 5.11766   3
   0   1   2 4.85199 4.89969   3
   0   1   2 0.05957 4.91157   2
   0   1   2 16.0438 6.10701   1
   0  -1  -2 -0.5013 4.50071   2
   0  -1  -2 3.75019 5.72044   3
   0   1   2 11.3710 5.91094   3
   1   1  -2 5.69144 3.05570   3
  -1   1   2 9.36612 6.40129   3
  -1  -1  -2 20.4661 5.68759   3
   1   1  -2 8.44975 3.73596   3
  -1   1   2 6.18972 6.18193   1
  -1  -1  -2 3.93061 5.59898   1
  -1  -1  -2 0.39563 4.91112   2
  -1  -1  -2 -0.6338 6.35893   3
  -1   1   2 6.01684 5.05543   3
  -1   1   2 3.74754 5.17599   2
   1   1   2 5.57506 5.30434   2
   1  -1  -2 0.03384 5.17742   3
  -1  -1   2 -0.0643 3.33558   3
   1  -1  -2 -1.1701 4.57993   2
  -1  -1   2 1.01755 3.58569   3
   1   1   2 -0.0724 6.13819   1
   1   1   2 9.30412 5.29251   3
   1  -1  -2 -0.9888 6.12574   3
   1   1   2 -2.5237 6.55732   3
   1  -1  -2 -3.5468 5.34353   1
  -2   1   2 62.1614 7.38705   1
   2   1  -2 55.2346 5.63640   3
  -2   1   2 43.3590 6.16247   3
   2   1  -2 47.1614 4.79819   3
  -2  -1  -2 51.5123 7.01267   3
  -2  -1  -2 56.1975 7.29734   3
  -2   1   2 60.0006 7.22282   3
  -2  -1  -2 49.4028 6.42187   2
   2   1   2 47.9266 7.08986   1
   2   1   2 53.1550 6.90071   3
   2  -1  -2 43.1283 7.20362   3
  -2  -1   2 47.9687 5.43224   3
   2   1   2 58.1632 7.68531   3
   2  -1  -2 50.9300 5.89970   2
   2  -1  -2 43.4639 6.61892   3
   2  -1  -2 47.5634 6.53668   1
   2   1   2 63.5616 6.76733   2
  -3   1   2 877.413 38.2792   1
  -3   1   2 885.113 38.1103   3
  -3  -1  -2 934.821 37.9192   2
  -3  -1  -2 890.622 38.1803   3
  -3   1   2 902.302 37.8986   3
  -3  -1  -2 867.610 38.1216   3
   3   1  -2 913.027 37.2254   3
   3   1  -2 955.697 37.6752   3
   3   1   2 855.030 37.9501   3
   3  -1  -2 842.435 38.0019   1
   3  -1  -2 916.932 38.2334   3
   3   1   2 883.664 38.3903   3
  -3  -1   2 933.353 37.4713   3
   3  -1  -2 854.034 37.9329   3
   3   1   2 900.452 38.0923   2
   4   1  -2 612.349 26.4429   3
  -4  -1  -2 579.453 26.6552   3
   4   1  -2 555.982 25.7843   3
  -4   1   2 589.323 26.3368   3
  -4  -1  -2 625.499 26.4518   2
  -4   1   2 566.000 26.6551   1
  -4   1   2 592.525 26.6046   3
  -4  -1  -2 612.598 26.8422   3
   4   1   2 594.780 26.8055   2
   4  -1  -2 554.282 26.3636   1
  -4  -1   2 658.469 26.4407   3
   4  -1  -2 540.989 26.2045   3
   4  -1  -2 609.383 26.8710   3
   4   1   2 574.271 26.5185   3
  -4  -1   2 619.666 26.2011   3
   4   1   2 610.639 27.1248   3
  -5   1   2 1323.65 52.0107   3
  -5  -1  -2 1261.94 52.2510   3
   5   1  -2 1277.97 52.1658   3
  -5   1   2 1173.41 52.1905   1
  -5   1   2 1240.91 52.0774   3
  -5  -1  -2 1276.12 52.2040   3
  -5  -1  -2 1223.18 52.0739   2
   5   1  -2 1176.04 51.5339   3
   5   1   2 1260.59 52.5415   3
  -5  -1   2 1241.19 52.0523   3
  -5  -1   2 1262.54 51.8926   3
   5  -1  -2 1221.55 51.8755   3
   5  -1  -2 1229.22 52.1924   3
   5   1   2 1209.84 51.9341   3
   5  -1  -2 1162.87 51.8302   1
   5   1   2 1263.19 52.3481   2
  -6  -1  -2 64.7315 8.06223   3
  -6  -1  -2 55.3571 7.97517   2
  -6   1   2 54.6745 7.44273   3
  -6   1   2 46.0909 8.81904   1
  -6  -1  -2 56.8152 8.44890   3
   6   1  -2 55.4043 9.23448   3
   6   1  -2 48.7743 7.61936   3
  -6   1   2 71.7016 8.38536   3
   6   1   2 62.2794 7.87093   3
  -6  -1   2 64.6289 9.08404   3
   6  -1  -2 52.8955 7.40835   3
   6  -1  -2 75.2112 9.09963   3
  -6  -1   2 50.7901 8.13967   3
   6   1   2 59.2474 9.22266   2
   6   1   2 58.2525 9.17544   3
  -7   1   2 617.679 27.3254   3
  -7  -1  -2 563.244 27.2170   3
  -7   1   2 584.871 26.8066   3
  -7   1   2 592.812 27.5798   1
  -7  -1  -2 600.980 27.3817   3
   7   1  -2 568.039 27.7270   3
  -7  -1   2 616.953 27.5550   3
  -7  -1   2 560.292 27.1027   3
   7   1   2 563.182 27.0185   3
   7   1   2 575.535 28.0209   2
   7  -1  -2 529.524 26.5640   3
   7  -1  -2 621.757 27.7638   3
   7   1   2 561.825 27.7921   3
  -8   1   2 57.8496 9.35207   3
  -8   1   2 79.1489 10.5525   1
  -8  -1  -2 72.0349 10.1079   3
   8   1  -2 50.2225 10.7883   3
  -8  -1  -2 63.1629 9.13558   3
  -8  -1   2 69.4517 10.3003   3
  -8  -1   2 73.4842 9.83335   3
   8  -1  -2 57.5690 8.56955   3
   8   1   2 61.5856 11.1349   3
   8  -1  -2 78.3006 10.4735   3
   8   1   2 66.5550 11.4243   2
   8   1   2 53.2996 8.79059   3
  -9   1   2 27.5431 8.88011   3
  -9  -1  -2 28.4378 9.13161   3
   9   1  -2 30.4944 10.2606   3
  -9   1   2 29.1791 9.35952   1
   9  -1  -2 16.9993 9.81390   3
   9   1   2 19.8669 11.3752   2
   9   1   2 20.3531 9.96686   3
  -9  -1   2 29.9705 9.96020   3
  -9  -1   2 19.6560 8.39878   3
   9  -1  -2 3.33490 7.70496   3
 -10   1   2 336.537 18.6432   3
 -10  -1  -2 313.545 18.4414   3
  10   1  -2 300.721 19.4000   3
 -10   1   2 292.177 18.5412   1
 -10  -1   2 281.201 17.7091   3
  10  -1  -2 273.182 17.1821   3
  10   1   2 311.816 19.3441   3
  10   1   2 279.482 19.5346   2
  10  -1  -2 305.228 19.2059   3
 -10  -1   2 316.445 19.0426   3
  11   1  -2 67.0130 12.0514   3
 -11   1   2 67.8746 11.8887   1
 -11  -1  -2 56.5424 10.6465   3
 -11   1   2 75.0524 11.4370   3
 -11  -1   2 71.2325 10.6197   3
  11   1   2 57.7054 12.8964   2
 -11  -1   2 65.3933 11.3913   3
  11  -1  -2 62.3741 12.1522   3
  11   1   2 51.7084 11.4854   3
  12   1  -2 70.6779 13.2329   3
 -12  -1  -2 59.2229 12.0169   3
 -12   1   2 37.0612 12.3834   1
 -12   1   2 48.1090 10.9708   3
  12   1   2 66.3560 13.9642   2
  12  -1  -2 54.9608 12.1993   3
 -12  -1   2 49.6309 11.8253   3
  12   1   2 38.5488 12.2590   3
 -13  -1  -2 5.94316 10.8278   3
 -13   1   2 -9.0018 12.3262   1
 -13   1   2 3.83007 10.3716   3
  13  -1   2 7.37246 8.31997   3
  13   1  -2 -2.5376 12.1237   3
  13  -1  -2 11.5591 11.7438   3
  13   1   2 10.9262 12.9584   2
  13   1   2 17.0016 12.4351   3
 -13   1  -2 2.41671 10.4292   3
 -13  -1   2 16.6542 11.6623   3
  14   1  -2 25.3759 15.0977   2
  14  -1   2 11.1524 9.84369   3
  14   1  -2 37.6477 13.4298   3
 -14   1   2 39.0946 13.0705   3
 -14   1   2 6.02216 13.5245   1
 -14  -1  -2 22.6644 12.0837   3
  14  -1   2 23.8807 12.8397   3
  14   1   2 21.9759 14.9251   2
  14   1   2 19.8950 13.7053   3
 -14  -1   2 18.2010 11.5929   3
  14  -1  -2 16.3841 14.0309   3
 -14   1  -2 31.4457 11.2275   3
 -15   1   2 239.370 19.5918   3
 -15   1   2 224.286 21.6610   1
  15   1  -2 207.046 21.4951   2
  15   1  -2 218.978 20.0437   3
 -15  -1  -2 216.276 18.9963   3
 -15   1  -2 241.431 18.7793   3
  15  -1  -2 200.863 20.3228   3
 -15  -1   2 247.526 19.6274   3
  15   1   2 204.198 21.8269   2
  15   1   2 233.057 20.6190   3
 -16   1   2 -17.039 13.3893   3
 -16   1   2 20.2915 15.4657   1
 -16  -1  -2 14.2726 13.2114   3
  16   1  -2 5.62681 16.0836   2
  16   1  -2 3.61437 15.0512   3
  16  -1   2 9.13144 15.0473   3
  16  -1  -2 -6.9268 15.5316   3
 -16   1  -2 -2.8720 12.5494   3
  16   1   2 21.6460 17.3754   2
 -16  -1   2 14.0613 13.6679   3
  16   1   2 13.3359 14.6695   3
  17   1  -2 319.915 26.5807   2
 -17  -1  -2 285.745 22.3609   3
  17   1  -2 256.530 23.3700   3
  17  -1   2 300.261 23.9501   3
 -17   1   2 291.930 22.7642   3
  17  -1  -2 246.805 23.8424   3
  17   1   2 268.653 24.0549   3
 -17   1  -2 292.320 21.8836   3
  17   1   2 290.138 25.6015   2
 -17  -1   2 276.618 21.8647   3
  18   1  -2 4.84516 18.9613   2
  18   1  -2 3.23666 16.2216   3
  18  -1   2 7.08790 15.7167   3
 -18  -1  -2 -18.374 14.4278   3
 -18   1   2 27.6135 15.8132   3
  18  -1   2 -7.7513 18.8001   2
 -18   1  -2 -11.546 13.0578   3
  18  -1  -2 21.2524 21.2460   2
 -18  -1   2 36.5630 15.0726   3
  18   1   2 -2.1554 16.9465   3
  18  -1  -2 -9.0318 16.8126   3
  18   1   2 3.49907 17.7428   2
  19  -1   2 36.4429 19.2311   2
  19   1  -2 29.0938 18.4441   3
  19   1  -2 37.6768 20.3208   2
  19  -1   2 33.3113 17.5911   3
 -19   1   2 67.8441 16.6816   3
 -19  -1  -2 15.4831 15.1291   3
  19  -1  -2 37.4576 18.0913   3
  19  -1  -2 -3.8003 21.3882   2
 -19   1  -2 16.8735 15.0170   3
  19   1   2 44.5018 17.7816   3
  19   1   2 21.9712 19.8038   2
 -19  -1   2 30.2023 16.2950   3
  20  -1   2 32.8533 18.7945   3
  20  -1   2 14.8134 20.6451   2
 -20  -1  -2 7.56111 16.9043   3
  20   1  -2 18.3439 17.7397   3
  20   1  -2 1.93366 21.8704   2
 -20   1   2 31.9263 16.3928   3
  20  -1  -2 36.5977 22.7098   2
 -20   1  -2 31.9205 16.2233   3
  20  -1  -2 56.0597 19.2577   3
 -20  -1   2 12.7113 15.3997   3
  20   1   2 49.2572 19.9271   3
  20   1   2 83.9023 23.4224   2
  21  -1   2 19.4198 22.7269   2
  21   1  -2 15.9654 21.1714   2
 -21   1   2 50.1079 17.7211   3
  21   1  -2 49.7285 19.8594   3
 -21  -1  -2 24.1639 16.7597   3
  21  -1   2 9.62100 19.0636   3
  21   1   2 -0.9717 21.3843   2
  21   1   2 6.18568 18.5468   3
 -21  -1   2 53.1682 17.3570   3
 -21   1  -2 15.9296 16.5639   3
  21  -1  -2 7.84483 18.8111   3
  21  -1  -2 57.0721 24.4193   2
  22   1  -2 8.56858 20.4557   3
 -22   1   2 39.5913 18.2626   3
  22  -1   2 -10.063 19.3673   3
 -22  -1  -2 -5.3850 16.3913   3
  22  -1   2 33.7844 23.2691   2
  22   1  -2 37.6313 24.2848   2
  22   1   2 22.6702 20.1296   3
  22  -1  -2 3.66577 20.2720   3
  22   1   2 21.4651 23.1586   2
  22  -1  -2 14.3075 24.3915   2
 -22  -1   2 15.5467 17.9291   3
  23   1  -2 31.3980 23.8945   2
  23  -1   2 37.8168 24.2067   2
  23  -1   2 13.6279 20.6749   3
  23   1  -2 9.90513 19.9448   3
 -23   1   2 -2.2925 18.6354   3
 -23  -1  -2 18.6531 18.5804   3
  23   1   2 35.0282 25.0600   2
 -23  -1   2 21.6423 17.6983   3
  23  -1  -2 -0.3104 21.9975   3
  23  -1  -2 8.98239 25.6995   2
  23   1   2 33.7704 21.6730   3
 -24   1   2 7.76609 18.8013   3
  24  -1   2 62.4273 22.9800   3
  24  -1   2 38.3711 25.9112   2
  24   1  -2 -24.091 20.9215   3
 -24  -1  -2 -3.6070 18.8695   3
  24   1  -2 -47.703 23.8002   2
  24  -1  -2 2.43469 21.7093   3
 -24  -1   2 -14.419 18.1531   3
  24  -1  -2 -4.1206 26.5351   2
  24   1   2 -6.3567 22.1175   3
  24   1   2 20.9753 25.6164   2
   0   2  -2 341.881 16.0118   3
   0  -2   2 334.848 15.9732   3
   0  -2  -2 352.740 16.3628   2
   0   2   2 363.969 18.7245   1
   0  -2  -2 335.524 18.0539   3
   0   2   2 358.015 18.2629   3
   0   2   2 361.214 16.4470   2
   0  -2  -2 339.844 17.5991   3
  -1  -2  -2 2.86529 6.57514   3
  -1  -2  -2 24.7704 8.26560   3
   1   2  -2 4.63261 4.30599   3
  -1   2   2 -2.6858 5.44647   2
  -1   2   2 4.19043 7.84574   1
  -1  -2  -2 -0.5285 5.16860   2
  -1   2   2 3.44977 7.40961   3
   1   2  -2 -0.0988 6.59801   1
   1   2  -2 4.58233 4.98848   3
   1   2   2 5.17778 7.70614   3
   1  -2  -2 1.91088 4.80899   2
   1   2   2 0.35700 5.40921   2
   1  -2  -2 8.55254 6.58958   3
  -1  -2   2 1.66422 4.75957   3
  -1  -2   2 5.39703 5.08902   3
   1   2   2 -0.3316 8.44058   1
  -1   2  -2 -0.4646 4.47558   3
   1  -2  -2 -5.0767 7.60376   3
   2   2  -2 1088.02 49.5383   3
  -2  -2  -2 1227.85 51.0454   3
  -2  -2  -2 1226.56 50.0984   2
  -2   2   2 1210.92 51.0374   3
   2   2  -2 1307.69 49.2844   2
  -2   2   2 1155.42 51.4763   1
  -2  -2  -2 1221.88 51.3341   3
   2   2  -2 1215.06 49.8720   3
   2  -2  -2 1246.95 51.2583   3
   2  -2  -2 1200.02 50.8444   3
  -2  -2   2 1084.43 49.8105   3
   2   2   2 1272.07 51.5565   3
   2   2   2 1217.73 51.6974   1
   2   2   2 1182.52 50.1210   2
   2  -2  -2 1214.12 49.7598   2
  -2  -2   2 1176.77 49.7366   3
  -3  -2  -2 19.1539 9.00655   3
  -3   2   2 25.9874 8.23065   3
  -3  -2  -2 11.7013 6.26801   2
  -3   2   2 15.7484 8.50873   1
   3  -2   2 16.8906 4.48664   2
  -3  -2  -2 7.15374 7.05951   3
   3   2  -2 19.2267 6.26068   3
   3   2   2 9.33883 8.28621   1
   3  -2  -2 7.84344 6.85326   3
   3  -2  -2 14.0564 5.25798   2
  -3  -2   2 13.6296 6.09497   3
   3  -2  -2 26.3125 8.49316   3
   3   2   2 17.7015 9.11154   3
   3   2   2 22.5092 6.92090   2
  -4  -2  -2 1218.20 50.7204   2
  -4   2   2 1205.81 51.6229   3
  -4   2   2 1217.68 52.1015   1
  -4  -2  -2 1221.12 51.6302   3
   4   2  -2 1212.47 50.7320   3
  -4  -2  -2 1199.47 51.7915   3
  -4  -2   2 1165.40 50.4888   3
   4   2   2 1198.43 51.0136   2
   4   2   2 1220.13 52.0723   3
   4  -2  -2 1207.33 50.2685   2
   4  -2  -2 1217.85 51.7055   3
  -5   2   2 271.512 16.6939   1
  -5  -2  -2 257.154 16.3512   3
  -5  -2  -2 273.691 15.8512   3
  -5  -2  -2 293.239 15.2058   2
  -5   2   2 280.791 16.0461   3
   5   2  -2 292.552 15.4872   3
   5  -2  -2 263.221 15.3805   3
   5   2   2 234.381 15.5813   2
  -5  -2   2 264.528 14.9053   3
   5   2   2 256.727 16.6985   3
   5  -2  -2 275.235 16.2884   3
  -5  -2   2 257.160 14.7929   3
  -6  -2  -2 1239.37 56.5808   3
   6   2  -2 1355.27 56.1232   3
  -6  -2  -2 1329.44 56.5727   3
  -6   2   2 1272.00 56.6850   1
  -6   2   2 1385.88 56.4864   3
  -6  -2   2 1329.75 55.8825   3
  -6  -2   2 1339.20 55.8623   3
   6   2   2 1302.15 57.1268   3
   6  -2  -2 1313.53 56.6158   3
   6   2   2 1351.78 56.5361   2
  -7  -2  -2 17.8967 8.56599   3
   7   2  -2 24.6250 9.48624   2
  -7   2   2 14.9574 8.94724   1
  -7  -2  -2 8.47087 8.66963   3
   7   2  -2 7.01019 8.63232   3
  -7   2   2 16.0179 8.51402   3
   7   2   2 4.88261 9.30507   3
   7  -2  -2 11.5376 7.85620   3
  -7  -2   2 1.73693 8.25112   3
   7   2   2 15.8866 9.50476   2
   7  -2  -2 -0.1055 9.05174   3
  -7  -2   2 15.8345 7.53246   3
  -8  -2  -2 3365.86 138.676   3
  -8  -2  -2 3359.38 138.807   3
   8   2  -2 3428.02 138.482   3
  -8   2   2 3411.62 138.796   1
   8   2  -2 3257.54 138.373   2
  -8   2   2 3492.09 138.612   3
   8   2   2 3390.50 139.088   3
  -8  -2   2 3439.48 138.193   3
  -8  -2   2 3288.13 138.343   3
   8   2   2 3373.28 138.712   2
   9   2  -2 193.757 16.1091   2
  -9   2   2 229.545 15.3316   3
  -9   2   2 223.168 15.6684   1
   9   2  -2 193.807 16.0225   3
  -9  -2  -2 239.732 15.8369   3
  -9  -2  -2 210.645 15.1090   3
   9  -2  -2 206.309 14.5719   3
  -9  -2   2 232.380 15.7774   3
   9   2   2 225.452 16.4657   2
  -9  -2   2 222.356 14.8634   3
   9  -2  -2 237.704 16.0907   3
   9   2   2 229.915 16.7116   3
 -10  -2  -2 2042.85 88.3533   3
  10   2  -2 2042.36 88.5550   3
 -10   2   2 2094.84 88.5251   1
 -10   2   2 2185.60 88.3109   3
  10   2  -2 2146.48 88.6670   2
 -10  -2   2 1986.86 88.2283   3
  10  -2  -2 2061.92 87.6088   3
  10   2   2 2184.35 88.8621   2
 -10  -2   2 2064.66 87.9489   3
  10   2   2 2188.73 89.0349   3
 -11  -2  -2 19.1757 10.9765   3
  11   2  -2 15.1548 11.8147   3
 -11   2   2 20.7348 10.9904   1
 -11   2   2 14.8537 10.1706   3
  11   2  -2 23.5806 12.3676   2
  11  -2  -2 28.4917 11.6864   3
 -11  -2   2 29.2627 11.5333   3
  11   2   2 17.4378 12.0755   3
  11   2   2 22.5792 11.8258   2
 -11  -2   2 21.8505 9.80084   3
  11  -2  -2 15.5318 8.96608   3
 -12   2   2 830.020 39.0877   3
  12   2  -2 765.160 39.8569   2
 -12  -2  -2 863.839 39.4449   3
  12   2  -2 793.676 39.8426   3
 -12   2   2 860.693 39.4337   1
  12   2   2 827.043 40.4025   2
 -12  -2   2 839.791 39.7282   3
  12   2   2 846.849 40.3035   3
  12  -2  -2 814.416 39.7558   3
 -12  -2   2 771.225 38.5240   3
  13   2  -2 -6.1411 12.9610   3
 -13  -2  -2 -13.456 11.4522   3
  13   2  -2 -5.4389 13.1782   2
 -13   2   2 -1.7251 11.2380   1
 -13   2   2 7.25476 11.1857   3
  13  -2  -2 5.63109 12.7930   3
  13   2   2 2.18012 13.3173   3
  13   2   2 0.09519 14.1524   2
 -13  -2   2 12.6619 12.3052   3
  14   2  -2 288.678 24.2989   2
 -14  -2  -2 347.125 23.1916   3
 -14   2   2 342.183 22.9527   3
  14   2  -2 303.893 23.5172   3
 -14   2   2 373.361 23.5261   1
  14   2   2 358.511 25.0387   2
 -14  -2   2 346.428 23.0042   3
  14   2   2 357.342 24.4114   3
  14  -2  -2 370.395 24.7829   3
 -15  -2  -2 138.852 17.4469   3
  15   2  -2 130.646 17.9440   3
 -15   2   2 137.277 17.4871   1
 -15   2   2 144.918 16.6632   3
  15   2  -2 129.035 18.9001   2
  15   2   2 120.842 18.2117   3
  15  -2  -2 167.308 19.1253   3
 -15  -2   2 117.934 16.7223   3
  15   2   2 108.434 18.6413   2
 -16   2   2 146.380 19.2255   1
 -16  -2  -2 109.306 16.9017   3
  16   2  -2 113.602 19.4509   2
  16   2  -2 113.635 18.3473   3
 -16   2   2 137.982 17.2095   3
  16   2   2 88.4809 18.1079   3
  16   2   2 132.312 19.8619   2
 -16  -2   2 114.282 17.3680   3
  16  -2  -2 120.905 19.0019   3
 -17   2   2 32.2564 17.3866   1
  17   2  -2 12.9693 15.9592   3
 -17   2   2 -8.5207 14.6286   3
  17   2  -2 0.99165 16.8994   2
 -17  -2  -2 21.1059 15.6179   3
 -17   2  -2 30.5392 14.2727   3
 -17  -2   2 17.6591 14.8198   3
  17   2   2 60.9405 18.7206   3
  17  -2  -2 -8.9731 17.1893   3
 -17   2  -2 29.4602 21.6815   1
  17   2   2 35.4217 18.3093   2
 -18   2   2 358.007 25.7358   3
  18   2  -2 323.367 26.4828   3
 -18  -2  -2 303.275 25.6989   3
  18   2  -2 302.991 27.2658   2
 -18   2   2 328.826 27.5830   1
 -18  -2   2 305.561 25.1156   3
  18   2   2 258.706 26.5535   3
  18  -2  -2 351.874 28.0599   3
  18   2   2 378.710 29.2156   2
  18  -2  -2 379.742 29.9362   2
  19   2  -2 29.9947 19.4044   2
  19  -2   2 22.6585 18.4786   3
 -19   2   2 31.7664 19.2238   1
 -19  -2  -2 5.95748 17.3465   3
  19   2  -2 23.2541 17.6925   3
 -19   2   2 25.2095 16.2477   3
 -19  -2   2 14.1323 15.7656   3
  19  -2  -2 42.2406 22.1942   2
  19  -2  -2 8.86189 18.5429   3
  19   2   2 18.5344 19.7583   3
  19   2   2 2.12280 20.2778   2
  20   2  -2 397.272 31.5966   3
 -20  -2  -2 407.510 30.6509   3
 -20   2   2 449.712 34.1852   1
  20   2  -2 467.845 33.8651   2
 -20   2   2 490.043 31.5597   3
 -20  -2   2 435.703 30.5171   3
  20  -2  -2 517.593 34.7032   3
  20   2   2 398.086 33.7323   2
  20  -2  -2 558.455 37.3383   2
  20   2   2 446.659 33.3905   3
 -21  -2  -2 -5.1412 16.3927   3
  21   2  -2 -13.191 21.6688   2
  21  -2   2 13.6956 20.1939   3
  21   2  -2 43.3698 21.1889   3
 -21  -2   2 9.82291 17.7757   3
  21  -2  -2 8.55534 25.0029   2
  21   2   2 -4.8840 18.6681   3
  21   2   2 7.43027 21.7014   2
  21  -2  -2 10.1010 21.7785   3
  22  -2   2 272.324 28.8728   3
  22   2  -2 238.171 29.3226   2
 -22  -2  -2 196.338 25.3445   3
  22   2   2 210.125 28.0720   3
  22  -2  -2 373.299 34.8442   2
  22   2   2 246.198 30.1215   2
 -22  -2   2 264.909 25.5276   3
  22  -2  -2 301.752 30.1292   3
  23  -2   2 -20.978 23.4250   2
 -23  -2  -2 -2.4600 18.6806   3
  23   2  -2 15.3799 22.9156   2
  23  -2   2 17.4044 21.9492   3
 -23  -2   2 1.66172 17.8182   3
  23   2   2 -15.063 23.7184   2
  23  -2  -2 19.5341 24.0202   3
  23   2   2 9.98712 21.5055   3
  23  -2  -2 26.2505 27.2819   2
 -24  -2  -2 226.908 27.0734   3
  24   2  -2 162.970 29.8502   2
  24  -2   2 288.520 33.2377   2
  24  -2   2 297.083 30.9826   3
  24  -2  -2 242.300 31.1510   3
  24  -2  -2 253.258 35.2756   2
 -24  -2   2 181.409 24.8552   3
  24   2   2 202.897 29.9381   3
  24   2   2 214.679 30.5324   2
   0   3  -2 -12.014 7.99233   1
   0  -3  -2 -13.415 7.11826   3
   0  -3   2 0.09433 5.97964   3
   0   3   2 -11.927 7.92167   3
   0   3   2 -8.8998 5.72776   2
   0   3   2 -7.4571 9.64148   1
   0  -3  -2 -5.9389 8.49175   3
   0  -3  -2 -4.4552 5.02750   2
   0  -3   2 -6.8809 6.39410   3
   0   3  -2 -8.8737 5.89961   3
  -1  -3  -2 1211.66 51.9512   3
  -1   3   2 1201.55 52.1626   3
   1   3  -2 1110.94 52.0224   1
  -1  -3  -2 1224.46 52.1985   3
   1  -3   2 1151.86 50.2076   3
  -1   3   2 1197.96 52.8221   1
   1   3  -2 1234.32 50.6697   3
  -1  -3  -2 1240.97 49.9966   2
   1   3   2 1247.81 52.6083   3
   1  -3  -2 1189.19 49.8558   2
  -1   3  -2 1164.83 50.2420   3
   1   3   2 1258.49 50.3428   2
   1   3   2 1223.60 53.1321   1
   1  -3  -2 1194.40 51.7799   3
   1  -3  -2 1219.51 52.1957   3
  -1  -3   2 1189.08 50.4503   3
  -1  -3   2 1198.11 50.5032   3
  -2  -3  -2 8.74696 9.07163   3
   2  -3   2 6.37197 6.40742   3
   2   3  -2 0.12452 6.48300   3
   2   3  -2 -0.2717 8.61216   1
  -2   3   2 -2.7303 8.20853   3
  -2   3   2 -4.1840 9.34238   1
  -2  -3  -2 10.6000 5.85469   2
  -2  -3  -2 -9.8711 7.08874   3
   2  -3  -2 6.87794 5.05509   2
  -2   3  -2 7.34053 5.98278   3
   2  -3  -2 -5.1015 8.70330   3
   2  -3  -2 -0.5128 7.56483   3
   2   3   2 -1.0919 8.63812   3
   2   3   2 0.52583 10.3751   1
   2   3   2 3.78335 6.15658   2
  -2   3  -2 2.60702 7.91993   1
  -2  -3   2 8.89510 6.53292   3
  -2  -3   2 -0.8754 6.48333   3
   3   3  -2 1842.85 73.9468   3
   3   3  -2 1692.39 72.5255   2
  -3  -3  -2 1743.27 74.8173   3
  -3   3   2 1653.84 75.4168   1
  -3  -3  -2 1858.97 73.3707   2
  -3   3   2 1799.84 75.0601   3
   3   3  -2 1757.85 75.3059   1
  -3  -3  -2 1878.49 75.5402   3
   3   3   2 1891.03 75.8220   3
   3  -3  -2 1786.99 74.8797   3
   3  -3  -2 1743.88 73.1228   2
   3   3   2 1813.18 76.4044   1
   3  -3  -2 1776.07 74.7506   3
  -3  -3   2 1794.84 73.7406   3
   3   3   2 1748.71 73.7415   2
  -4  -3  -2 2.82753 8.98822   3
   4   3  -2 14.9081 6.30018   2
  -4  -3  -2 12.7707 8.35121   3
  -4  -3  -2 9.30556 6.45107   2
  -4   3   2 9.27556 8.37267   3
   4   3  -2 10.2949 7.43412   3
  -4   3   2 19.6071 10.1725   1
   4  -3  -2 30.1055 8.46311   3
   4   3   2 18.3260 7.20400   2
   4  -3  -2 11.8173 8.96217   3
   4  -3  -2 13.5727 5.55013   2
  -4  -3   2 15.0830 7.50468   3
   4   3   2 24.5213 9.70566   3
   4   3   2 8.81706 9.90652   1
  -5   3   2 1603.84 67.1368   3
   5   3  -2 1587.19 65.3358   2
   5   3  -2 1582.28 66.1686   3
  -5  -3  -2 1545.04 67.2927   3
  -5   3   2 1539.01 67.7803   1
  -5  -3  -2 1536.43 67.0657   3
  -5  -3   2 1568.72 66.0117   3
  -5  -3   2 1493.13 66.4212   3
   5   3   2 1541.44 66.0192   2
   5   3   2 1653.65 67.9607   3
   5  -3  -2 1512.74 65.1023   2
   5   3   2 1679.81 68.6646   1
   5  -3  -2 1590.06 67.3167   3
   5  -3  -2 1662.93 67.0353   3
   6   3  -2 10.7040 8.50294   3
  -6   3   2 23.7882 10.5651   1
  -6  -3  -2 23.1704 9.07148   3
   6   3  -2 8.83389 7.68393   2
  -6   3   2 28.4324 9.47397   3
  -6  -3  -2 14.8650 10.3019   3
  -6  -3   2 19.4129 8.07483   3
   6  -3  -2 26.0429 6.44220   2
   6   3   2 35.2195 8.68189   2
  -6  -3   2 28.8977 8.77258   3
   6  -3  -2 21.9752 9.95625   3
   6  -3  -2 22.2274 8.51300   3
   6   3   2 46.3196 11.8916   1
   6   3   2 27.3368 10.9143   3
  -7   3   2 1230.59 52.7772   3
   7   3  -2 1207.65 52.2876   3
  -7  -3  -2 1223.05 53.0605   3
  -7   3   2 1197.71 53.3619   1
   7   3  -2 1160.44 51.5268   2
  -7  -3  -2 1201.28 53.2582   3
  -7  -3   2 1201.80 51.9920   3
   7   3   2 1194.12 52.0895   2
   7  -3  -2 1233.69 53.1282   3
   7   3   2 1203.84 53.6120   3
  -7  -3   2 1162.89 51.9405   3
  -8   3   2 18.8914 9.86119   3
   8   3  -2 -8.3965 9.37500   3
  -8  -3  -2 -4.2182 8.88720   3
   8   3  -2 -8.6742 9.22170   2
  -8   3   2 -0.8201 10.5532   1
  -8  -3  -2 11.2075 10.8710   3
  -8  -3   2 -9.3461 8.93173   3
   8   3   2 2.65436 9.67577   2
   8  -3  -2 2.13604 8.84584   3
  -8  -3   2 9.66571 8.96485   3
   8   3   2 22.6914 11.8852   3
   8  -3  -2 11.4598 10.9198   3
  -9   3   2 1159.14 51.3663   1
  -9   3   2 1184.96 50.8741   3
  -9  -3  -2 1084.13 51.0988   3
   9   3  -2 1127.80 50.5793   3
   9   3  -2 1130.89 50.5182   2
  -9  -3  -2 1075.20 51.1781   3
  -9  -3   2 1125.55 50.0541   3
   9   3   2 1157.48 51.8832   3
  -9  -3   2 1143.46 50.3899   3
   9   3   2 1184.93 51.0835   2
  10   3  -2 29.9080 11.6773   3
 -10  -3  -2 26.1773 11.8179   3
 -10   3   2 15.1986 10.5078   3
  10   3  -2 25.0290 12.2119   2
 -10   3   2 22.6361 12.2412   1
 -10  -3   2 33.0607 10.6491   3
  10  -3  -2 18.8686 10.0004   3
  10  -3  -2 14.6898 11.9564   3
  10   3   2 25.9780 12.1509   2
 -10  -3   2 27.0075 11.4498   3
  10   3   2 31.3697 12.9897   3
 -11   3   2 357.983 22.8642   3
  11   3  -2 372.895 24.2762   2
  11   3  -2 412.706 24.5713   3
 -11   3   2 418.622 24.2686   1
 -11  -3  -2 377.477 24.1947   3
 -11  -3   2 422.449 24.0886   3
  11  -3  -2 379.529 23.8653   3
  11   3   2 401.615 24.6344   2
  11   3   2 356.946 25.0315   3
  11  -3  -2 395.136 24.2449   3
 -12   3   2 143.531 16.1546   1
  12   3  -2 117.375 16.8296   3
 -12   3   2 125.305 14.8086   3
 -12  -3  -2 148.839 16.6875   3
  12   3  -2 114.322 16.8016   2
  12   3   2 144.110 17.4950   2
 -12  -3   2 130.836 15.9128   3
  12  -3  -2 120.699 16.4822   3
  12   3   2 113.335 17.2679   3
  13   3  -2 1095.46 52.2981   2
 -13   3   2 1132.62 51.2965   3
 -13   3   2 1123.13 51.9868   1
 -13  -3  -2 1088.61 52.0317   3
  13   3  -2 1095.49 52.3723   3
  13   3   2 1141.63 52.5174   2
  13   3   2 1120.53 53.2972   3
  13  -3  -2 1143.72 52.3359   3
 -13  -3   2 1050.14 51.6654   3
  14   3  -2 35.9457 16.1394   3
  14   3  -2 29.6203 16.4341   2
 -14  -3  -2 25.1487 13.8553   3
 -14   3   2 27.1887 13.2841   3
 -14   3   2 31.6809 14.3594   1
  14   3   2 34.3846 16.1650   2
  14  -3  -2 55.9435 15.9321   3
 -14  -3   2 35.3510 15.3463   3
  14   3   2 40.9464 16.1093   3
 -15   3   2 877.308 41.3851   3
  15   3  -2 785.428 42.5882   2
 -15   3   2 841.819 41.9161   1
  15   3  -2 758.520 42.6509   3
 -15  -3  -2 780.399 41.6517   3
  15   3   2 821.470 43.1248   2
  15   3   2 808.011 42.8933   3
  15  -3  -2 894.333 43.1027   3
 -15  -3   2 768.652 41.6737   3
 -16   3   2 -2.7519 14.2603   1
  16   3  -2 15.3975 17.5881   2
 -16  -3  -2 10.1945 16.2027   3
 -16  -3   2 18.6789 15.1904   3
  16  -3  -2 -1.2618 15.8777   3
  16   3   2 2.37329 17.3830   2
  16   3   2 -7.3823 17.0618   3
  17   3  -2 369.481 29.0259   2
 -17  -3  -2 375.754 27.9858   3
 -17   3   2 415.631 27.9395   1
  17   3   2 371.144 29.6132   2
 -17  -3   2 369.981 27.5163   3
  17  -3  -2 406.226 29.6723   3
  17   3   2 413.312 30.0103   3
 -18   3   2 44.0125 17.8583   1
  18   3  -2 -7.5172 18.2008   2
 -18  -3  -2 -27.419 16.5530   3
  18   3   2 -20.988 18.9007   2
  18  -3  -2 -6.9854 19.4984   2
  18  -3  -2 -4.0163 18.6286   3
 -18  -3   2 20.6066 17.5484   3
  18   3   2 24.1674 20.1470   3
 -19  -3  -2 447.359 32.3084   3
  19   3  -2 422.435 32.7416   2
 -19   3   2 533.631 33.8603   1
  19   3   2 426.115 34.2877   3
 -19  -3   2 397.003 30.9795   3
  19  -3  -2 542.392 35.0913   3
  19   3   2 385.902 33.3188   2
  19  -3  -2 571.683 35.7178   2
  20   3  -2 -12.432 20.0395   2
 -20  -3  -2 22.2944 20.0536   3
 -20   3   2 -11.190 19.4070   1
 -20  -3   2 6.65927 18.1364   3
  20  -3  -2 -10.341 20.3676   3
  20   3   2 -16.226 19.8048   2
  20   3   2 -4.9611 21.7813   3
  20  -3  -2 17.6561 22.7290   2
  21   3  -2 157.687 25.6029   2
 -21  -3  -2 184.101 25.3350   3
 -21   3   2 186.731 27.1912   1
  21  -3  -2 217.044 29.0905   2
 -21  -3   2 139.942 23.0442   3
  21  -3  -2 185.527 28.0241   3
  21   3   2 195.917 27.9838   2
  22  -3   2 -30.226 20.9391   3
 -22  -3  -2 18.5995 20.2724   3
 -22   3   2 7.39701 23.3356   1
  22   3  -2 9.92812 22.7591   2
  22  -3  -2 16.7064 24.7172   3
  22  -3  -2 -8.5920 23.7871   2
  22   3   2 10.6630 23.7082   2
 -22  -3   2 1.53460 18.8348   3
   0  -4  -2 875.214 34.7389   2
   0  -4   2 833.488 36.8226   3
   0  -4   2 799.854 36.3001   3
   0   4  -2 779.746 36.2407   3
   0   4   2 791.547 39.9324   1
   0   4  -2 713.863 38.5578   1
   0  -4  -2 838.278 38.4882   3
   0   4   2 857.379 38.7771   3
   0  -4  -2 852.396 38.9482   3
   1   4  -2 11.0830 8.24274   3
   1  -4   2 -0.0846 8.32157   3
  -1  -4  -2 -8.1084 10.7990   3
  -1  -4  -2 17.2785 10.2894   3
   1  -4   2 12.7193 8.90305   3
   1   4  -2 -9.1268 11.3568   1
  -1   4   2 38.9216 11.0999   3
  -1   4   2 27.2524 12.4667   1
  -1  -4  -2 13.0437 6.48864   2
   1  -4  -2 8.63939 5.62108   2
  -1  -4   2 -10.863 8.22420   3
  -1   4  -2 15.6542 8.19085   3
   1  -4  -2 9.45072 11.1793   3
  -1   4  -2 18.0703 11.4478   1
   1   4   2 19.7348 10.7671   3
   1  -4  -2 26.8147 10.4512   3
   1   4   2 16.3370 12.4335   1
  -1  -4   2 29.7219 8.99269   3
   1   4   2 18.6430 7.34947   2
  -2   4   2 276.441 18.2586   3
  -2  -4  -2 286.775 18.3811   3
   2  -4   2 242.860 15.7107   3
  -2  -4  -2 289.187 19.5875   3
  -2   4   2 252.676 19.7016   1
  -2  -4  -2 296.228 14.5163   2
   2   4  -2 224.205 19.2791   1
   2   4  -2 252.167 16.0156   3
  -2   4  -2 238.148 18.2241   1
  -2  -4   2 272.028 16.6368   3
  -2   4  -2 216.371 15.0719   3
   2  -4  -2 266.400 17.8918   3
   2   4   2 267.777 18.8707   3
  -2  -4   2 244.909 15.8973   3
   2   4   2 284.439 14.8218   2
   2   4   2 287.817 20.7179   1
   2  -4  -2 239.355 18.4533   3
   2  -4  -2 269.381 13.3998   2
   3   4  -2 17.2247 13.2153   1
  -3   4   2 -10.304 11.1000   1
  -3  -4  -2 -1.4108 11.1815   3
   3  -4   2 9.86930 8.79400   3
   3   4  -2 -10.709 8.35929   3
  -3   4   2 9.55984 10.1846   3
  -3  -4  -2 7.16603 7.34641   2
  -3  -4  -2 13.0435 10.3965   3
   3  -4   2 11.2375 8.76742   3
   3   4   2 6.03602 12.4307   1
   3   4   2 4.91964 7.58183   2
  -3  -4   2 -4.8542 8.74674   3
   3   4   2 2.71607 10.9634   3
  -3   4  -2 -15.814 9.99281   1
   3  -4  -2 0.97024 5.55499   2
   3  -4  -2 5.21913 11.0483   3
   3  -4  -2 19.4446 10.6317   3
  -3   4  -2 -7.0294 7.43480   3
  -3  -4   2 7.15135 8.91502   3
   4   4  -2 283.322 17.8903   3
  -4  -4  -2 320.282 20.6642   3
  -4   4   2 335.613 21.6963   1
  -4   4   2 272.027 19.0786   3
   4   4  -2 301.561 21.6973   1
   4  -4   2 263.773 17.0746   3
   4   4   2 345.039 23.0489   1
   4   4   2 308.290 16.8921   2
   4   4   2 298.212 20.5426   3
  -4   4  -2 264.170 16.6749   3
   4  -4  -2 297.225 20.2273   3
  -4  -4   2 309.530 18.0100   3
  -5  -4  -2 65.1877 13.1802   3
   5  -4   2 52.1363 10.0092   3
   5   4  -2 62.7814 11.0413   3
  -5   4   2 45.6427 13.0576   1
  -5   4   2 39.6494 11.3247   3
   5   4  -2 60.5105 15.2553   1
   5   4  -2 47.5216 7.63052   2
   5   4   2 29.9867 12.5327   3
   5   4   2 78.4409 10.1822   2
   5  -4  -2 58.1699 12.8351   3
  -5  -4   2 44.9974 10.5488   3
  -5   4  -2 49.6004 12.0631   1
   5   4   2 70.5173 15.9971   1
  -6   4   2 129.429 16.1826   1
   6  -4   2 135.079 12.3818   3
   6  -4   2 148.246 12.9774   3
  -6  -4  -2 123.797 15.5204   3
   6   4  -2 109.069 17.4506   1
  -6   4   2 135.733 14.3672   3
   6   4  -2 134.799 11.1540   2
   6   4  -2 136.922 14.8008   3
   6   4   2 118.362 15.5467   3
  -6  -4   2 119.476 13.2132   3
   6   4   2 112.820 12.1804   2
   6  -4  -2 137.852 15.5913   3
   6   4   2 162.340 18.0087   1
  -7   4   2 117.972 15.9107   1
  -7  -4  -2 115.553 15.5373   3
  -7   4   2 95.1769 13.4993   3
   7  -4   2 99.8840 12.0171   3
   7   4  -2 108.605 11.6260   2
   7   4   2 140.108 18.2103   1
  -7  -4   2 112.471 13.3570   3
   7  -4  -2 101.681 14.8416   3
   7   4   2 72.1855 15.0664   3
   7   4   2 94.2984 12.2838   2
   8   4  -2 164.780 14.3236   2
  -8  -4  -2 195.816 17.9269   3
  -8   4   2 170.184 17.6964   1
  -8   4   2 177.879 16.4744   3
   8   4   2 154.843 19.7858   1
   8  -4  -2 187.487 17.7182   3
  -8  -4   2 199.398 16.2564   3
   8   4   2 187.172 15.5358   2
   8   4   2 197.055 18.6968   3
   9   4  -2 -6.8411 10.5882   2
  -9  -4  -2 -7.1778 12.4860   3
  -9   4   2 -5.5422 13.0010   1
   9  -4  -2 -13.351 12.6180   3
   9   4   2 -18.510 10.6158   2
   9   4   2 11.6449 15.6358   1
   9   4   2 -28.370 12.4955   3
  -9  -4   2 -5.7361 11.2879   3
 -10  -4  -2 222.497 19.4817   3
 -10   4   2 219.951 19.5339   1
  10   4  -2 183.801 17.0500   2
  10   4   2 258.748 21.0184   3
  10  -4  -2 227.869 19.4483   3
 -10  -4   2 211.435 18.1659   3
  10   4   2 193.115 17.7214   2
  10   4   2 201.401 22.8637   1
  11   4  -2 14.8883 12.9916   2
 -11   4   2 3.45104 13.7367   1
 -11  -4  -2 -6.5245 13.4251   3
  11   4   2 -13.655 12.6680   2
  11  -4  -2 4.38502 13.8363   3
  11   4   2 -0.9679 14.8381   3
 -11  -4   2 0.23097 13.2638   3
 -12  -4  -2 156.328 18.7212   3
 -12   4   2 133.906 18.0041   1
  12   4  -2 117.736 16.9489   2
  12   4   2 146.111 17.9375   2
  12   4   2 112.588 19.8468   3
 -12  -4   2 147.549 17.7115   3
  12  -4  -2 157.748 18.5870   3
  13   4  -2 26.6978 15.2180   2
 -13   4   2 12.0885 14.4494   1
 -13  -4  -2 -3.2337 15.4284   3
  13   4   2 23.7891 15.5949   2
  13  -4  -2 11.3466 15.1034   3
 -13  -4   2 26.8600 14.9046   3
  14   4  -2 241.972 22.7089   2
 -14  -4  -2 247.300 22.8719   3
 -14   4   2 270.307 22.6341   1
  14  -4  -2 238.469 21.3349   2
 -14  -4   2 244.158 22.4568   3
  14   4   2 270.299 23.5585   2
  14  -4  -2 270.722 23.6617   3
 -15  -4  -2 -2.0770 16.5135   3
  15   4  -2 5.93064 16.7136   2
 -15   4   2 22.2296 16.1869   1
  15   4   2 6.76638 17.2481   2
  15  -4  -2 0.54628 15.2431   2
  15  -4  -2 8.54023 16.2149   3
 -15  -4   2 39.0933 17.3005   3
  16   4  -2 113.604 20.4826   2
 -16   4   2 99.5876 18.3761   1
 -16  -4  -2 89.4291 19.0482   3
  16   4   2 104.462 20.6679   2
  16  -4  -2 104.948 19.1611   2
 -16  -4   2 74.5633 19.3033   3
  16  -4  -2 52.8213 18.4657   3
  17   4  -2 -2.5416 18.6324   2
 -17  -4  -2 -11.190 18.4004   3
 -17   4   2 5.04888 17.2613   1
  17   4   2 -10.361 18.8243   2
 -17  -4   2 2.75738 16.8463   3
  17  -4  -2 0.88968 17.7914   3
 -18  -4  -2 174.033 23.6494   3
  18   4  -2 160.200 24.1514   2
 -18   4   2 165.279 22.6014   1
  18   4   2 192.900 25.5210   2
  18  -4  -2 197.055 24.8007   3
 -18  -4   2 142.686 22.3777   3
 -19   4   2 33.3538 19.9329   1
 -19  -4  -2 9.52909 19.4757   3
  19   4  -2 32.2838 21.8323   2
  19  -4  -2 -8.4812 20.1478   3
 -19  -4   2 0.36017 19.0009   3
  19   4   2 47.8733 22.7969   2
   0  -5   2 2.13940 10.1654   3
   0   5   2 -4.5523 15.3449   1
   0   5  -2 16.3685 15.1046   1
   0  -5  -2 19.2190 13.6297   3
   1  -5   2 31.4358 10.8077   3
  -1   5   2 20.2590 15.2501   1
  -1  -5  -2 17.3608 13.8673   3
   1   5  -2 44.0009 16.2034   1
  -1  -5   2 38.8800 10.9420   3
  -1   5  -2 31.1353 15.1772   1
   1   5   2 16.1395 16.6988   1
   1  -5  -2 14.0047 13.5760   3
  -2  -5  -2 25.0503 13.9647   3
   2   5  -2 26.6736 16.3975   1
  -2   5   2 2.37682 15.6434   1
   2  -5   2 21.7104 10.6148   3
  -2  -5   2 44.2883 11.4287   3
   2   5   2 49.0084 17.6510   1
   2  -5  -2 39.8652 14.0068   3
  -2   5  -2 53.1611 15.2617   1
  -3   5   2 18.1029 14.9563   1
  -3  -5  -2 15.7260 13.9260   3
   3  -5   2 3.39950 10.5724   3
   3   5  -2 3.81664 15.3577   1
  -3  -5   2 -18.823 10.1407   3
  -3   5  -2 -10.343 13.2779   1
   3   5   2 2.00471 15.6379   1
   3  -5  -2 -5.2417 13.3851   3
   4   5  -2 16.1335 16.5168   1
  -4   5   2 19.5696 15.6029   1
   4  -5   2 16.9957 10.7248   3
  -4  -5  -2 17.6231 14.0552   3
   4  -5  -2 28.4541 14.3256   3
  -4  -5   2 12.5476 11.0673   3
  -4   5  -2 22.0738 14.1891   1
   4   5   2 23.6986 17.5634   1
  -5  -5  -2 18.8434 14.0268   3
   5  -5   2 13.0414 10.8584   3
   5   5  -2 52.2103 18.3758   1
  -5   5   2 15.3176 15.4765   1
  -5   5  -2 7.34494 13.7657   1
  -5  -5   2 2.67788 11.2038   3
   5   5   2 -22.236 17.0878   1
   5  -5  -2 1.58686 13.7895   3
   6  -5   2 11.9925 11.1788   3
   6   5  -2 42.7935 18.3618   1
  -6   5   2 -3.3326 14.2897   1
  -6  -5  -2 26.2591 14.8730   3
  -6  -5   2 42.9048 12.5926   3
   6  -5  -2 28.7868 14.3739   3
   6   5   2 15.5005 18.3340   1
  -6   5  -2 15.8008 14.1268   1
  -7  -5  -2 43.0131 15.4167   3
  -7   5   2 25.6699 15.8812   1
   7   5  -2 52.0350 18.8972   1
   7  -5   2 26.7269 11.7372   3
   7  -5  -2 28.8956 14.8260   3
   7   5   2 15.5266 18.1104   1
  -7  -5   2 22.2925 12.7314   3
  -7   5  -2 63.0374 15.5936   1
   8   5  -2 -6.8119 18.6795   1
   8  -5   2 2.05850 11.4007   3
  -8   5   2 12.6297 15.7820   1
  -8  -5  -2 -0.7728 14.5174   3
   8   5   2 12.9334 18.2690   1
   8  -5  -2 5.11863 14.6061   3
  -8   5  -2 7.18518 14.1437   1
  -8  -5   2 17.4483 12.7670   3
   9  -5   2 -12.550 11.4868   3
  -9   5   2 -14.154 14.3980   1
  -9  -5  -2 21.8100 15.7012   3
   9   5  -2 -3.7735 19.5318   1
   9   5   2 -9.1006 18.3157   1
  -9   5  -2 -2.3630 13.7090   1
  -9  -5   2 6.45368 13.0089   3
   9  -5  -2 -1.2408 14.1328   3
  10  -5   2 -21.736 11.5455   3
 -10  -5  -2 23.4152 15.4436   3
 -10   5   2 1.95493 15.4859   1
  10   5  -2 -19.493 19.1575   1
 -10  -5   2 20.5469 14.0574   3
  10  -5  -2 1.04944 15.1913   3
  10   5   2 -12.072 19.8921   1
 -10   5  -2 -3.6065 13.9285   1
  11   5  -2 -5.5585 20.8565   1
 -11   5   2 -0.3438 15.6827   1
  11  -5   2 5.73161 12.7676   3
 -11  -5  -2 -14.193 15.4918   3
  11  -5  -2 -0.7033 15.2275   3
  11   5   2 -23.405 20.0045   1
 -11   5  -2 9.62529 15.3509   1
 -11  -5   2 0.40600 14.5953   3
 -12  -5  -2 -15.163 16.2643   3
  12  -5   2 23.3595 13.6734   3
  12   5  -2 -7.9148 21.7935   1
 -12   5   2 10.4428 16.1107   1
 -12  -5   2 -26.606 14.8393   3
  12  -5  -2 6.15242 16.0682   3
  12   5   2 -5.0958 21.5886   1
 -12   5  -2 1.88126 15.3470   1
 -13   5   2 17.8388 16.3986   1
 -13  -5  -2 11.5734 17.5126   3
  13  -5   2 0.58983 13.9389   3
  13   5   2 48.0994 23.3121   1
 -13   5  -2 18.2216 16.1313   1
 -13  -5   2 8.43315 16.4922   3
  13  -5  -2 -10.923 16.2881   3
  14  -5   2 -1.9668 14.5569   3
 -14  -5  -2 -10.160 16.7600   3
 -14   5   2 14.0041 17.2865   1
  14   5   2 -39.680 21.9555   1
 -14  -5   2 1.69830 16.9951   3
  14  -5  -2 -10.927 16.7471   3
  15  -5   2 18.2179 15.3186   3
 -15  -5  -2 12.3529 18.9110   3
 -15   5   2 5.73084 17.9569   1
  15  -5  -2 -15.733 17.5943   3
  15   5   2 -16.917 22.9231   1
 -15  -5   2 22.9968 18.4282   3
  16  -5   2 -7.0637 15.8683   3
 -16   5   2 4.55660 19.0410   1
 -16  -5  -2 7.35564 18.8814   3
 -16  -5   2 16.0316 19.3326   3
 -16   5  -2 3.91531 18.2478   1
  16  -5  -2 0.45355 18.2260   3
  16   5   2 22.6213 26.1548   1
   0   6  -2 21.7199 19.3308   1
   0   6   2 46.7988 20.5437   1
   0  -6   2 38.0926 12.9734   3
   0  -6  -2 37.7563 15.9522   3
   1   6  -2 35.5847 20.2376   1
  -1   6   2 15.1846 18.7990   1
   1  -6   2 48.6748 12.8076   3
  -1  -6  -2 23.6031 15.8893   3
  -1  -6   2 34.4021 12.6550   3
  -1   6  -2 31.4980 19.5535   1
   1  -6  -2 55.9284 16.7193   3
   1   6   2 35.6649 21.0475   1
  -2   6   2 27.2445 20.2994   1
   2   6  -2 -13.054 19.5219   1
  -2  -6  -2 -10.853 14.9692   3
   2  -6   2 3.44845 11.9738   3
  -2   6  -2 0.32513 17.9856   1
   2  -6  -2 19.2458 15.9823   3
  -2  -6   2 25.3265 12.8668   3
   2   6   2 11.8642 20.4175   1
   3   6  -2 16.1203 20.1894   1
   3  -6   2 51.4191 13.2296   3
  -3  -6  -2 42.2418 16.8552   3
  -3   6   2 45.0536 19.4541   1
   3   6   2 8.45140 21.1970   1
  -3  -6   2 48.3454 13.4685   3
  -3   6  -2 61.7615 19.3819   1
   3  -6  -2 36.2087 16.3088   3
  -4  -6  -2 -5.3418 15.3702   3
   4  -6   2 18.4360 12.3429   3
  -4   6   2 20.9098 18.5703   1
   4   6  -2 2.82148 20.2199   1
   4   6   2 -9.1002 19.6170   1
   4  -6  -2 -28.172 14.5565   3
  -4   6  -2 -19.036 16.9295   1
  -4  -6   2 -8.1924 12.6706   3
  -5   6   2 20.9141 19.5245   1
  -5  -6  -2 5.85306 15.8532   3
   5  -6   2 5.08817 12.8596   3
   5   6  -2 18.1322 20.9560   1
  -5   6  -2 0.78723 18.0140   1
  -5  -6   2 2.10226 13.1342   3
   5   6   2 -17.109 21.5893   1
   5  -6  -2 -7.1954 15.4280   3
  -6  -6  -2 29.9548 16.8604   3
   6  -6   2 18.8501 13.3454   3
  -6   6   2 -11.498 18.5338   1
   6   6  -2 -35.996 19.8268   1
   6   6   2 -13.148 20.6933   1
  -6   6  -2 -4.1974 17.4943   1
   6  -6  -2 -32.639 15.3184   3
  -6  -6   2 -19.533 13.1866   3
   7   6  -2 -8.6438 21.9403   1
   7  -6   2 16.7416 13.2267   3
  -7  -6  -2 -4.6279 15.9646   3
  -7   6   2 -14.819 18.0293   1
   7   6   2 5.58824 21.7165   1
   7  -6  -2 -8.4524 16.3280   3
  -7   6  -2 13.4483 17.7599   1
  -7  -6   2 8.70639 14.0401   3
   8  -6   2 -4.2808 13.1430   3
  -8   6   2 -9.9415 17.9415   1
   8   6  -2 10.6310 23.3548   1
  -8  -6  -2 3.81496 16.5914   3
   8  -6  -2 3.15115 16.5808   3
  -8   6  -2 -12.690 17.6335   1
  -8  -6   2 9.05446 14.7085   3
   8   6   2 7.62556 23.6290   1
  -9  -6  -2 23.9751 17.5908   3
   9  -6   2 14.3337 14.1943   3
   9   6  -2 -11.377 22.2961   1
  -9   6   2 -8.4064 17.9461   1
   9  -6  -2 -9.7662 16.6020   3
   9   6   2 22.5043 23.2742   1
  -9  -6   2 9.82267 15.3571   3
  -9   6  -2 3.84541 17.6914   1
 -10   6   2 19.0000 19.1686   1
  10  -6   2 1.63172 14.3462   3
  10   6  -2 15.5331 25.4725   1
 -10  -6  -2 21.5254 18.3192   3
  10  -6  -2 14.1012 17.6601   3
  10   6   2 -4.6439 24.0568   1
 -10  -6   2 16.9063 16.5905   3
 -10   6  -2 19.2210 18.1396   1
   0   0   3 13.5729 5.76046   2
   0   0  -3 7.48753 4.37370   3
   0   0  -3 15.0589 4.46600   3
   0   0  -3 11.0764 5.23895   2
   0   0   3 6.83977 4.18331   3
   0   0   3 7.99783 3.74149   1
   0   0  -3 11.1135 3.56475   1
   0   0   3 26.1740 4.75400   3
   1   0  -3 16.6145 4.89344   3
   1   0  -3 4.58292 3.89515   1
   1   0  -3 5.50893 5.07516   2
   1   0   3 19.0058 3.65713   1
  -1   0   3 12.3319 5.40246   2
  -1   0   3 9.89862 4.39021   3
   1   0   3 0.94082 4.17456   3
  -1   0   3 14.0806 4.15946   1
  -1   0   3 12.6428 5.10987   3
   1   0  -3 6.74863 4.36155   3
  -2   0   3 12.4633 5.00744   1
  -2   0   3 12.5304 5.05350   3
   2   0  -3 5.65445 4.33739   1
   2   0  -3 6.71282 6.41241   2
   2   0  -3 10.3172 5.53769   3
  -2   0   3 16.4707 5.57046   3
   2   0  -3 8.08721 4.91439   3
   3   0  -3 0.20347 5.13025   1
   3   0  -3 4.05165 5.90259   3
  -3   0   3 1.62194 5.58436   3
  -3   0   3 -4.2147 4.74378   3
   3   0  -3 1.75730 4.79923   3
  -3   0   3 0.20180 5.61048   1
  -4   0   3 -7.7384 4.92929   3
   4   0  -3 -7.5715 6.23097   3
   4   0  -3 6.03631 5.10232   3
   4   0  -3 -10.582 5.42478   1
  -4   0   3 -14.552 5.58415   1
  -4   0   3 -9.2668 5.75488   3
   5   0  -3 -3.0791 6.07533   1
  -5   0   3 -6.8086 6.80319   1
   5   0  -3 -4.9225 6.87567   3
  -5   0   3 -12.985 5.02246   3
  -5   0   3 -5.4423 6.51041   3
   5   0  -3 -0.0397 5.19576   3
  -6   0   3 -5.4703 6.01644   3
  -6   0   3 -5.1160 6.64208   3
  -6   0   3 -16.154 7.42794   1
   6   0  -3 -12.685 6.89416   3
   6   0  -3 -9.0058 5.62133   3
   6   0  -3 -0.5373 6.63151   1
   7   0  -3 -1.4104 6.06658   3
  -7   0   3 -3.1600 7.34632   3
  -7   0  -3 -0.3775 6.58777   3
  -7   0   3 1.98481 8.61303   1
   7   0   3 6.38099 6.73532   3
  -7   0  -3 -1.8079 6.63080   3
  -7   0   3 -6.6882 6.16347   3
   7   0  -3 3.63482 8.01294   3
   8   0  -3 8.73802 7.53929   3
  -8   0   3 14.2362 11.0868   1
  -8   0  -3 5.30445 7.75884   3
  -8   0   3 1.98582 7.13972   3
   8   0   3 7.26107 7.23984   3
   8   0   3 13.4818 8.96554   3
   8   0  -3 7.12356 8.86601   3
  -8   0   3 10.9334 8.27263   3
   8   0   3 13.1690 10.1689   2
  -9   0  -3 13.5596 9.07138   3
   9   0   3 8.78634 9.83112   3
  -9   0   3 3.43777 11.8323   1
  -9   0   3 11.8782 8.78863   3
   9   0   3 -1.2503 7.54287   3
   9   0  -3 -1.8540 9.29390   3
  -9   0   3 6.11783 7.86991   3
   9   0   3 6.79800 10.8932   2
 -10   0  -3 -15.406 8.74304   3
  10   0   3 -9.2228 9.91592   3
  10   0  -3 -15.106 9.92118   3
  10   0   3 12.1238 11.1924   2
 -10   0   3 -6.0163 9.16698   3
 -10   0   3 -18.139 11.4996   1
  10   0   3 -0.0330 7.58481   3
 -10   0   3 -3.7421 8.35354   3
  11   0   3 2.18864 7.71849   3
 -11   0  -3 -9.2124 9.43761   3
  11   0  -3 2.16537 10.1954   3
 -11   0   3 3.49926 9.19529   3
  11   0   3 -4.1072 11.1995   3
  11   0   3 -11.383 10.6090   2
  12   0   3 0.90566 11.2139   2
 -12   0  -3 -18.263 8.87485   3
 -12   0   3 -8.8224 9.41182   3
  12   0   3 -1.1077 10.5479   3
  12   0  -3 -3.2171 10.6764   3
  12   0   3 1.76720 8.75467   3
 -13   0  -3 1.13801 10.1862   3
 -13   0   3 -7.4823 9.78140   3
  13   0   3 1.74024 13.3480   2
  13   0   3 0.08296 11.5340   3
  13   0  -3 9.41183 11.4815   3
 -14   0   3 -13.087 11.4006   3
 -14   0  -3 -4.0540 10.4998   3
  14   0  -3 -23.938 12.5646   3
  14   0   3 6.14985 14.6721   2
  14   0   3 11.0374 12.6549   3
 -15   0   3 1.38450 11.4907   3
  15   0   3 -13.438 13.7174   3
 -15   0  -3 1.63566 12.2781   3
  15   0  -3 8.37619 13.2349   3
  15   0   3 -5.6479 15.1322   2
 -16   0  -3 -11.615 11.9753   3
  16   0  -3 -12.657 13.5156   3
 -16   0   3 8.11913 12.4754   3
  16   0   3 -10.775 15.4623   2
  16   0   3 -4.0309 13.7746   3
  17   0  -3 16.5754 15.2006   3
 -17   0  -3 0.01488 13.8742   3
  17   0   3 -32.640 15.8740   2
  17   0   3 3.25329 15.6676   3
 -17   0   3 7.97451 13.2292   3
  18   0   3 24.9386 17.4168   3
  18   0  -3 -12.027 15.2121   3
 -18   0  -3 8.10784 15.0978   3
  18   0   3 10.9071 19.2712   2
 -18   0   3 22.0480 14.3919   3
 -19   0  -3 -18.726 14.6024   3
 -19   0   3 -20.147 14.8527   3
  19   0  -3 -4.6317 19.3080   2
  19   0   3 -13.517 19.4219   2
  19   0  -3 -8.1238 17.1538   3
  19   0   3 -14.340 16.8830   3
  20   0  -3 34.8848 22.5605   2
 -20   0   3 16.5189 16.2572   3
 -20   0  -3 21.4225 15.9373   3
  20   0  -3 -2.2430 17.8955   3
  20   0   3 1.34358 17.5453   3
  20   0   3 -15.155 19.8952   2
  21   0   3 18.6138 21.2472   2
 -21   0   3 33.1202 17.1465   3
  21   0  -3 23.5339 19.4419   3
  21   0  -3 1.02810 23.7340   2
  21   0   3 -23.039 17.7463   3
 -21   0  -3 -27.108 14.9288   3
  22   0  -3 -6.2250 19.6351   3
  22   0   3 -1.0381 23.3128   2
 -22   0   3 -20.326 16.4522   3
  22   0  -3 -2.6052 25.7007   2
  22   0   3 -12.720 19.4157   3
 -22   0  -3 6.17566 16.8300   3
  23   0   3 22.5014 21.5851   3
  23   0  -3 -16.130 21.0217   3
  23   0  -3 59.9028 28.0585   2
 -23   0  -3 4.21585 18.0185   3
  23   0   3 56.8419 24.7250   2
 -23   0   3 13.3065 18.9346   3
  24   0   3 -22.387 25.4124   2
 -24   0   3 5.89044 18.3016   3
  24   0  -3 17.9576 28.1412   2
  24   0  -3 11.9790 21.6131   3
  24   0   3 2.14772 22.2188   3
  25   0  -3 39.7061 29.9311   2
  25   0   3 -18.963 22.4252   3
  25   0   3 -22.169 24.9336   2
 -25   0   3 -29.642 17.8918   3
  25   0  -3 4.07128 22.2535   3
   0   1   3 -3.9439 6.64181   1
   0   1   3 -8.7318 5.26948   3
   0  -1  -3 -15.364 6.30330   3
   0   1   3 -5.9820 5.80637   2
   0  -1  -3 -11.362 4.99983   2
   0   1   3 -4.3392 6.50061   3
   0  -1  -3 -16.442 5.49374   3
   0  -1  -3 -6.2587 5.24346   1
  -1   1   3 535.592 24.5088   1
  -1   1   3 536.319 24.1325   3
  -1   1   3 500.764 24.3534   3
  -1  -1  -3 500.931 24.2374   3
  -1  -1  -3 571.331 24.5872   3
  -1  -1  -3 543.121 24.0231   2
  -1  -1  -3 488.287 23.9299   1
  -1   1   3 532.698 24.0323   2
   1   1  -3 556.409 22.6413   3
   1   1  -3 603.377 22.4981   3
   1  -1  -3 509.538 24.4067   3
  -1  -1   3 597.565 22.6252   3
   1   1   3 536.978 24.5214   1
   1  -1  -3 554.472 23.9685   2
   1  -1  -3 524.388 24.2788   3
   1  -1  -3 512.871 24.1432   1
   1   1   3 530.373 24.1762   3
   1   1   3 558.915 24.3185   2
  -1  -1   3 552.630 22.6057   3
   1   1   3 541.787 24.6915   3
  -2   1   3 139.739 10.7577   3
   2   1  -3 162.827 8.47739   3
  -2   1   3 141.495 10.6973   1
  -2  -1  -3 145.195 10.4942   3
  -2  -1  -3 158.462 9.90615   2
   2   1  -3 141.981 8.20377   3
  -2  -1  -3 149.685 10.2994   3
  -2   1   3 151.532 10.0032   3
  -2   1   3 182.687 10.7161   2
   2   1   3 140.154 10.0203   3
   2  -1  -3 134.841 9.95838   1
   2  -1  -3 149.714 10.7438   3
   2   1   3 161.426 10.4493   2
   2  -1  -3 158.588 9.55622   2
   2   1   3 147.016 10.3629   1
  -2  -1   3 156.763 8.49497   3
   2  -1  -3 149.055 10.1090   3
   2   1   3 159.124 10.8820   3
  -2  -1   3 161.294 8.36528   3
  -3  -1  -3 155.316 11.1488   3
  -3   1   3 135.438 9.89549   3
  -3  -1  -3 155.731 10.3594   2
  -3   1   3 146.801 10.6827   3
  -3  -1  -3 157.941 10.4872   3
  -3   1   3 155.832 10.9556   1
   3   1  -3 164.070 9.34510   3
   3   1  -3 143.107 8.93222   3
   3  -1  -3 145.811 10.6600   3
  -3  -1   3 159.918 9.12642   3
   3   1   3 152.097 10.3065   3
   3   1   3 150.576 10.6803   2
   3  -1  -3 141.832 10.0578   1
   3   1   3 159.065 11.6147   3
   3  -1  -3 143.930 10.1537   3
   3  -1  -3 169.637 10.0749   2
  -4  -1  -3 32.9533 7.33655   3
  -4   1   3 32.6292 7.30494   3
  -4   1   3 46.1117 7.14686   3
  -4  -1  -3 44.2984 7.23672   2
  -4  -1  -3 39.7852 7.96206   3
   4   1  -3 41.3827 6.79032   3
   4   1  -3 50.1317 6.31055   3
  -4   1   3 38.3908 7.99692   1
   4  -1  -3 28.4092 6.53284   1
  -4  -1   3 37.5808 6.24282   3
   4   1   3 39.1896 7.83378   2
   4   1   3 31.8920 7.10036   3
   4  -1  -3 40.6028 7.83668   3
   4   1   3 27.8071 8.43179   3
   4  -1  -3 46.6082 7.34654   3
  -4  -1   3 31.9114 6.56746   3
  -5   1   3 261.542 15.2673   1
  -5  -1  -3 277.738 15.1734   3
  -5  -1  -3 267.358 15.2618   3
   5   1  -3 260.932 14.8281   3
  -5   1   3 279.610 15.2811   3
  -5   1   3 256.108 14.5114   3
   5   1  -3 276.034 14.1930   3
  -5  -1  -3 250.421 14.7681   2
   5   1   3 263.032 15.6572   3
   5  -1  -3 285.682 15.7205   3
  -5  -1   3 287.151 14.7713   3
  -5  -1   3 283.906 14.3750   3
   5   1   3 269.585 14.9784   3
   5  -1  -3 239.686 14.5038   3
   5   1   3 267.905 15.6685   2
   5  -1  -3 252.810 14.5858   1
  -6  -1  -3 248.506 14.6999   3
  -6   1   3 265.239 15.1959   3
  -6   1   3 278.356 15.4911   1
  -6  -1  -3 255.493 15.1317   3
   6   1  -3 219.305 14.0676   3
   6   1  -3 281.106 15.3859   3
  -6   1   3 263.746 14.5861   3
   6  -1  -3 261.832 14.6814   3
   6  -1  -3 262.365 15.5552   3
   6   1   3 239.276 14.5827   3
   6   1   3 223.880 15.4576   3
  -6  -1   3 236.211 14.2806   3
  -6  -1   3 274.632 15.1086   3
   6   1   3 254.794 15.9173   2
  -7   1   3 170.280 12.0705   3
  -7   1   3 181.713 13.5171   1
  -7  -1  -3 183.811 12.8078   3
   7   1  -3 141.756 13.1651   3
  -7  -1  -3 173.885 13.0877   3
  -7   1   3 181.213 13.0995   3
   7   1   3 163.765 12.5356   3
  -7  -1   3 180.404 12.3241   3
   7  -1  -3 198.749 13.8157   3
   7   1   3 186.506 14.1212   3
   7  -1  -3 181.376 12.1638   3
  -7  -1   3 184.051 13.2685   3
   7   1   3 189.648 14.4015   2
  -8   1   3 -2.9831 8.21694   3
  -8   1   3 1.86775 8.62015   1
   8   1  -3 -4.9486 8.95669   3
  -8  -1  -3 -9.0527 8.13608   3
  -8  -1   3 -8.4811 8.26151   3
   8   1   3 -7.6517 7.39217   3
   8   1   3 9.56015 9.58671   3
  -8  -1   3 8.32732 7.71938   3
   8   1   3 11.2400 10.5634   2
   8  -1  -3 0.32908 6.91591   3
   8  -1  -3 4.88041 9.36052   3
  -9   1   3 336.226 20.1696   1
   9   1  -3 342.961 20.4061   3
  -9   1   3 363.625 20.0062   3
  -9  -1  -3 372.606 19.9083   3
  -9  -1   3 335.550 19.1973   3
  -9  -1   3 371.047 20.2177   3
   9   1   3 371.039 20.6806   3
   9  -1  -3 340.060 20.4900   3
   9  -1  -3 327.706 18.8287   3
   9   1   3 363.583 21.1589   2
 -10   1   3 19.5256 9.87254   1
  10   1  -3 39.9438 10.6994   3
 -10   1   3 6.26682 8.90893   3
 -10  -1  -3 20.0931 9.15996   3
 -10  -1   3 -3.7247 9.29300   3
  10  -1  -3 24.7074 10.2450   3
  10   1   3 8.97634 10.0997   3
  10   1   3 23.4802 11.8724   2
 -10  -1   3 17.2101 8.38404   3
 -11  -1  -3 18.1513 9.85596   3
 -11   1   3 8.55568 10.1205   1
 -11   1   3 10.9483 10.0556   3
  11   1  -3 16.1493 11.0996   3
 -11  -1   3 3.52956 8.08733   3
  11   1   3 -3.1703 11.9267   2
  11  -1  -3 12.0621 11.2609   3
  11   1   3 10.0923 11.2280   3
 -11  -1   3 17.5614 10.4652   3
 -12   1   3 -9.3904 10.1242   1
 -12  -1  -3 -5.1674 9.25424   3
 -12   1   3 -22.817 9.63409   3
  12   1  -3 -7.8557 10.3886   3
  12   1   3 -16.041 11.3011   2
  12  -1  -3 7.88965 11.7919   3
  12   1   3 5.61649 10.8007   3
 -12  -1   3 5.45214 9.87354   3
 -13   1   3 380.889 23.9156   1
 -13  -1  -3 379.488 22.6928   3
 -13   1   3 377.355 22.7344   3
  13   1  -3 344.319 23.1904   3
  13  -1  -3 355.270 23.6688   3
 -13  -1   3 374.957 22.4857   3
  13   1   3 347.206 24.2423   2
  13   1   3 353.424 23.1468   3
  14   1  -3 -5.5144 13.1335   3
 -14   1   3 -12.298 11.8003   3
 -14  -1  -3 3.88242 11.9425   3
 -14   1   3 16.2853 13.1617   1
  14  -1  -3 7.90169 14.0271   3
 -14  -1   3 -19.017 11.4184   3
  14   1   3 -15.500 12.8846   3
  14   1   3 13.8068 14.3136   2
 -15   1   3 202.201 21.2691   1
 -15   1   3 219.959 19.0062   3
  15   1  -3 224.573 20.1428   3
 -15  -1  -3 230.485 18.9306   3
  15   1   3 193.313 20.0320   3
  15   1   3 205.596 21.8022   2
 -15  -1   3 236.486 19.1111   3
  15  -1  -3 221.250 20.5798   3
  16   1  -3 -1.0701 13.9749   3
  16  -1   3 -7.1163 14.3644   3
 -16   1   3 -6.7449 15.8055   1
 -16   1   3 -4.9483 13.6964   3
 -16  -1  -3 -13.269 13.1126   3
  16   1   3 -16.112 14.9697   3
 -16  -1   3 -13.086 11.9925   3
  16  -1  -3 13.2056 16.1753   3
  16   1   3 -4.8835 16.0519   2
 -16   1  -3 -1.4707 12.4000   3
  17  -1   3 122.501 18.8897   3
 -17   1   3 110.383 17.4065   3
 -17   1   3 119.100 20.6967   1
  17   1  -3 118.034 20.4731   2
  17   1  -3 117.680 18.4568   3
 -17  -1  -3 126.860 18.2836   3
  17  -1  -3 112.047 19.8316   3
  17   1   3 138.127 19.7539   3
 -17   1  -3 148.010 17.0039   3
  17   1   3 157.694 21.8162   2
 -17  -1   3 159.076 17.7017   3
  18   1  -3 24.7934 16.6715   3
  18  -1   3 21.9821 17.8199   2
 -18  -1  -3 17.9636 15.8034   3
 -18   1   3 45.7000 15.3584   3
  18  -1   3 51.6400 17.0631   3
  18   1  -3 45.6298 20.3058   2
  18   1   3 32.0171 19.2403   2
  18   1   3 33.7752 18.4104   3
 -18   1  -3 49.0483 14.7116   3
 -18  -1   3 34.9048 14.9160   3
  18  -1  -3 33.2038 17.3912   3
  19  -1   3 396.091 28.3285   3
 -19  -1  -3 319.781 25.5294   3
 -19   1   3 394.865 27.0344   3
  19   1  -3 294.204 26.9587   3
  19   1  -3 308.140 29.4205   2
  19  -1  -3 354.458 28.8627   3
  19   1   3 374.771 30.5399   2
 -19  -1   3 361.203 26.0075   3
  19   1   3 303.351 27.3678   3
 -19   1  -3 407.423 26.1039   3
  20  -1   3 -16.686 20.2427   2
  20  -1   3 -11.137 17.9423   3
  20   1  -3 -27.181 20.0422   2
 -20   1   3 -26.833 14.5112   3
 -20  -1  -3 12.4857 15.8415   3
  20   1  -3 25.1778 18.2409   3
  20  -1  -3 -14.483 17.9009   3
  20   1   3 -21.774 20.6420   2
 -20   1  -3 7.25245 15.6082   3
  20  -1  -3 25.6713 23.7008   2
  20   1   3 28.8324 18.5578   3
 -20  -1   3 -9.6592 15.0306   3
 -21  -1  -3 156.518 21.9485   3
  21  -1   3 198.319 27.0749   2
  21  -1   3 168.768 23.9076   3
 -21   1   3 147.958 21.0216   3
  21   1  -3 174.471 26.7670   2
  21   1  -3 191.828 24.4033   3
  21   1   3 187.040 27.2942   2
 -21  -1   3 157.594 20.9268   3
  21   1   3 195.085 24.7902   3
  21  -1  -3 161.295 24.3111   3
  21  -1  -3 251.999 30.7443   2
  22  -1   3 -21.578 18.8382   3
 -22  -1  -3 6.52809 17.0163   3
 -22   1   3 5.99362 16.9354   3
  22   1  -3 18.7227 19.4063   3
  22  -1   3 27.7541 22.6456   2
  22   1  -3 -5.8624 22.1313   2
  22  -1  -3 5.41307 24.1878   2
 -22  -1   3 28.7572 17.3015   3
  22   1   3 -16.147 23.2463   2
  22   1   3 8.01500 19.5338   3
  22  -1  -3 10.5324 20.3112   3
 -23  -1  -3 73.0314 20.5528   3
  23  -1   3 68.5038 22.2293   3
  23  -1   3 144.273 28.1848   2
  23   1  -3 63.2261 22.0249   3
  23   1  -3 49.9008 25.8282   2
 -23   1   3 27.8428 18.8329   3
  23   1   3 45.7417 22.6744   3
  23  -1  -3 57.7701 22.6871   3
  23  -1  -3 103.412 28.7986   2
 -23  -1   3 81.4566 19.4038   3
  23   1   3 66.9640 25.4559   2
 -24   1   3 -2.9184 19.1311   3
  24  -1   3 32.9466 26.3751   2
  24   1  -3 -39.224 24.9283   2
 -24  -1  -3 -3.5995 19.2333   3
  24  -1   3 -10.025 21.8633   3
  24   1  -3 26.5618 22.2752   3
  24  -1  -3 6.63062 22.6029   3
  24   1   3 17.2227 22.8341   3
  24  -1  -3 -10.429 28.7719   2
  24   1   3 11.9626 25.5363   2
 -24  -1   3 4.06953 18.5669   3
   0   2   3 141.849 10.1251   2
   0  -2  -3 155.553 12.1574   3
   0   2  -3 147.534 8.05199   3
   0  -2  -3 148.619 11.0778   3
   0   2   3 160.630 12.5362   1
   0  -2   3 147.821 8.06369   3
   0  -2  -3 149.271 9.76971   2
   0   2   3 152.529 12.0207   3
   1   2  -3 143.046 8.51283   3
  -1   2   3 179.747 13.0477   1
  -1  -2  -3 172.552 11.7958   3
  -1  -2  -3 178.237 10.5701   2
   1   2  -3 175.834 9.22063   3
   1  -2   3 139.089 8.62296   3
  -1   2   3 181.890 11.0020   2
  -1   2   3 172.333 12.3464   3
  -1  -2  -3 170.403 12.8829   3
   1   2  -3 150.475 11.0784   1
   1  -2  -3 161.392 12.4408   3
   1   2   3 168.047 10.8730   2
   1   2   3 179.703 13.2764   1
   1  -2  -3 167.466 11.8528   3
   1  -2  -3 163.656 10.3115   2
  -1  -2   3 191.647 9.23545   3
   1   2   3 178.798 13.0104   3
  -2  -2  -3 24.1472 6.74474   2
   2   2  -3 6.22284 4.54846   3
  -2   2   3 15.8762 7.85704   3
  -2   2   3 23.4011 8.55148   1
   2   2  -3 11.3754 5.41487   3
  -2  -2  -3 31.6408 9.17680   3
  -2  -2  -3 35.0445 7.65474   3
  -2   2  -3 7.47345 3.78750   2
   2  -2  -3 14.0500 7.34076   3
   2   2   3 22.2476 7.13316   2
   2  -2  -3 22.4495 6.05583   2
  -2  -2   3 11.0604 5.31880   3
   2   2   3 12.7126 9.07804   3
  -2  -2   3 7.04537 5.09642   3
   2  -2  -3 15.3509 8.51890   3
   2   2   3 13.4323 9.55873   1
  -3  -2  -3 52.2761 8.77294   3
  -3  -2  -3 12.3282 9.00673   3
  -3   2   3 36.6004 9.15087   3
  -3  -2  -3 27.0770 6.96306   2
  -3   2   3 18.8186 8.98132   1
   3   2  -3 18.6880 6.22260   3
   3   2   3 43.1878 8.11032   2
   3  -2  -3 30.1355 9.35556   3
  -3  -2   3 39.0078 6.38267   3
   3  -2  -3 33.9645 6.44296   2
   3   2   3 21.1430 9.37284   3
   3  -2  -3 7.90382 7.48792   3
   3   2   3 35.2496 9.26679   1
  -3  -2   3 16.1258 5.76389   3
  -4  -2  -3 364.653 20.3643   3
  -4   2   3 378.655 20.7731   1
   4   2  -3 398.885 18.5955   3
  -4   2   3 375.391 20.3678   3
  -4  -2  -3 396.411 19.2206   2
  -4  -2  -3 366.236 20.0152   3
   4   2   3 380.637 20.6381   3
   4  -2  -3 382.865 18.5489   2
   4  -2  -3 356.100 19.6419   3
   4   2   3 381.710 19.6316   2
   4  -2  -3 362.268 20.3122   3
  -4  -2   3 407.193 18.5883   3
   4   2   3 383.332 20.7977   1
   5   2  -3 22.8280 7.82439   3
  -5   2   3 12.7416 9.61570   1
  -5  -2  -3 32.3210 8.27864   3
  -5   2   3 22.4381 9.01879   3
  -5  -2  -3 20.8179 9.80381   3
  -5  -2   3 29.9231 7.77784   3
   5  -2  -3 21.2486 7.89377   3
   5   2   3 22.0636 8.78070   2
   5  -2  -3 23.1354 6.67442   2
   5   2   3 24.5668 10.2982   3
   5  -2  -3 6.84728 9.37275   3
  -6  -2  -3 280.601 16.5670   3
  -6   2   3 277.580 17.4515   1
   6   2  -3 274.327 16.2185   3
  -6  -2  -3 249.414 16.8759   3
  -6   2   3 295.038 16.9380   3
   6   2   3 261.018 16.7549   2
   6   2   3 262.967 17.5923   3
   6  -2  -3 279.384 16.2454   3
  -6  -2   3 261.398 15.1877   3
   6  -2  -3 281.318 17.2357   3
  -6  -2   3 277.214 15.8433   3
  -7   2   3 -4.5022 8.53848   3
  -7   2   3 -1.4975 9.01200   1
  -7  -2  -3 -15.017 8.91023   3
   7   2  -3 -7.0595 8.42894   3
  -7  -2  -3 7.81711 8.15661   3
   7   2   3 6.41598 9.98479   3
   7  -2  -3 -6.9921 9.24661   3
   7   2   3 -4.3003 9.46067   2
  -7  -2   3 7.65463 8.45017   3
   7  -2  -3 1.90514 7.30706   3
  -7  -2   3 -7.8838 6.89383   3
  -8  -2  -3 172.527 13.9708   3
   8   2  -3 188.465 14.3358   3
  -8   2   3 189.704 14.8992   1
  -8   2   3 173.265 13.7974   3
  -8  -2   3 184.504 13.1515   3
   8   2   3 187.459 15.3119   3
   8   2   3 177.517 14.8980   2
  -8  -2   3 191.348 14.0941   3
   8  -2  -3 176.713 13.1610   3
   8  -2  -3 165.592 14.4787   3
  -9   2   3 13.6750 9.97045   1
  -9  -2  -3 32.3023 10.2702   3
  -9   2   3 14.2021 9.08179   3
   9   2  -3 19.2411 10.0926   3
   9  -2  -3 10.3141 8.21085   3
  -9  -2   3 12.5344 9.40584   3
  -9  -2   3 21.9858 8.61087   3
   9  -2  -3 16.2282 10.3533   3
   9   2   3 8.61764 10.4893   3
   9   2   3 15.4679 11.0158   2
 -10   2   3 105.310 12.4375   3
 -10  -2  -3 87.3356 11.8870   3
  10   2  -3 107.548 13.0708   3
 -10   2   3 126.464 13.3873   1
  10  -2  -3 89.8895 11.3848   3
 -10  -2   3 92.7573 11.3148   3
 -10  -2   3 111.399 12.5690   3
  10   2   3 91.6466 13.2415   3
  10  -2  -3 109.388 13.5848   3
  10   2   3 99.5555 13.6340   2
 -11   2   3 88.8856 12.3898   3
  11   2  -3 62.0270 12.4838   3
 -11  -2  -3 75.3173 12.5957   3
 -11   2   3 64.5236 12.8079   1
 -11  -2   3 70.6176 11.2066   3
  11   2   3 89.9733 14.1622   3
 -11  -2   3 83.5307 12.5200   3
  11   2   3 76.5289 13.9747   2
  11  -2  -3 75.8441 13.3912   3
 -12   2   3 -9.0481 10.3837   1
 -12   2   3 2.59337 10.9015   3
  12   2  -3 9.77224 11.6788   3
 -12  -2  -3 21.9480 11.7720   3
  12  -2  -3 11.2591 12.3761   3
  12   2   3 7.21643 12.8743   3
 -12  -2   3 10.9592 11.1104   3
  12   2   3 6.18293 13.2214   2
 -12  -2   3 5.13865 9.54193   3
  13   2  -3 90.0072 15.6346   2
  13   2  -3 77.7544 15.0708   3
 -13   2   3 70.8846 14.2554   1
 -13  -2  -3 92.0783 14.3889   3
 -13   2   3 94.7297 13.7183   3
 -13  -2   3 102.189 14.5198   3
  13   2   3 85.6157 15.9290   3
 -13  -2   3 91.3860 13.7029   3
  13   2   3 89.0825 15.8700   2
  13  -2  -3 81.0310 14.7375   3
 -14  -2  -3 158.491 16.9221   3
  14   2  -3 179.567 18.8148   3
 -14   2   3 194.139 17.6756   3
 -14   2   3 170.987 17.7575   1
  14   2  -3 163.121 19.5425   2
  14   2   3 161.761 19.1800   3
 -14  -2   3 204.739 18.4076   3
  14  -2  -3 195.207 19.0697   3
  14   2   3 157.528 19.2258   2
 -15   2   3 15.0165 14.0687   3
  15   2  -3 24.5147 14.7675   3
 -15  -2  -3 -2.7375 12.7466   3
  15   2  -3 12.3137 15.3427   2
 -15   2   3 35.7422 14.6215   1
  15  -2  -3 18.4216 15.8088   3
  15   2   3 30.3615 16.7038   2
  15   2   3 16.7034 14.7600   3
 -15  -2   3 18.7205 13.5032   3
 -16   2   3 113.348 17.5904   3
 -16   2   3 133.683 18.6432   1
 -16  -2  -3 136.092 18.0681   3
  16   2  -3 124.358 20.3241   2
  16   2  -3 160.001 19.5300   3
 -16  -2   3 156.771 17.9512   3
  16   2   3 110.871 19.7089   2
  16  -2  -3 141.074 19.9037   3
  16   2   3 126.148 19.5431   3
 -17   2   3 0.43884 15.3045   3
 -17   2   3 -19.788 15.1091   1
  17   2  -3 -22.526 16.4240   2
 -17  -2  -3 -15.462 13.8439   3
  17   2  -3 8.91683 15.8211   3
  17   2   3 -3.7454 16.2343   3
  17   2   3 -40.242 16.3216   2
  17  -2  -3 -27.261 16.7477   3
 -17  -2   3 -18.130 13.8637   3
  18   2  -3 150.909 23.4940   2
 -18   2   3 250.022 24.2815   1
  18   2  -3 165.158 21.9774   3
 -18  -2  -3 198.899 21.7779   3
 -18   2   3 231.522 22.3827   3
  18   2   3 224.126 24.7265   2
  18   2   3 181.574 23.7307   3
 -18  -2   3 222.876 21.1577   3
  18  -2  -3 233.438 24.7134   3
 -19   2   3 -5.3726 19.5146   1
 -19   2   3 0.55581 16.9844   3
 -19  -2  -3 4.13254 16.8547   3
  19   2  -3 24.2953 19.7022   2
  19   2  -3 -18.751 16.9774   3
  19   2   3 -8.3857 20.1140   2
 -19  -2   3 -1.3231 15.7160   3
  19  -2  -3 10.7968 20.0298   3
  19   2   3 -12.625 18.5957   3
  20   2  -3 91.4536 20.8381   3
 -20   2   3 110.840 23.4730   1
 -20   2   3 58.8642 18.7837   3
  20   2  -3 82.8990 22.5274   2
 -20  -2  -3 32.2513 18.5998   3
 -20  -2   3 93.7480 18.4117   3
  20   2   3 60.1049 21.0391   3
  20   2   3 99.2113 23.4645   2
  20  -2  -3 40.4193 24.5790   2
  20  -2  -3 90.1259 23.2754   3
 -21   2   3 34.7044 21.4661   1
 -21  -2  -3 33.7812 19.1433   3
 -21   2   3 20.0586 19.4882   3
  21   2  -3 10.2991 21.4577   2
  21   2   3 33.9053 21.9516   3
  21  -2  -3 28.9624 21.9814   3
 -21  -2   3 13.9638 17.6927   3
  21  -2  -3 34.3914 25.1140   2
  21   2   3 47.2018 23.5472   2
  22   2  -3 92.6217 23.5658   2
 -22  -2  -3 92.8927 21.3372   3
  22  -2   3 92.4714 22.9002   3
  22  -2  -3 179.841 30.5651   2
 -22  -2   3 120.200 20.8034   3
  22   2   3 109.471 24.4167   3
  22  -2  -3 76.8639 23.7467   3
  22   2   3 47.7202 25.1961   2
  23   2  -3 -26.157 23.2323   2
 -23  -2  -3 16.2503 19.2235   3
  23  -2   3 -20.906 21.4390   3
 -23  -2   3 -5.2999 18.6071   3
  23   2   3 -22.753 20.7944   3
  23  -2  -3 50.4349 24.8000   3
  23  -2  -3 -45.917 25.7385   2
  23   2   3 6.92496 25.0476   2
   0  -3  -3 -3.3823 7.48970   3
   0  -3   3 7.02022 5.55300   3
   0   3   3 -8.8828 8.58910   3
   0   3  -3 -7.3373 5.09244   3
   0   3  -3 -7.0575 7.76330   1
   0   3   3 -2.9579 9.51569   1
   0  -3  -3 -8.3586 5.37004   2
   0   3   3 -7.1619 6.51811   2
   0  -3  -3 -9.1137 8.89106   3
  -1  -3  -3 336.886 16.3851   2
   1   3  -3 317.259 15.7176   3
  -1  -3  -3 336.110 18.4530   3
  -1   3   3 380.354 19.5091   3
   1   3  -3 280.022 18.1523   1
  -1   3   3 303.228 19.4770   1
  -1  -3  -3 323.129 19.3289   3
   1  -3   3 297.816 15.6000   3
   1   3   3 335.410 16.8057   2
   1  -3  -3 321.623 16.0912   2
   1  -3  -3 331.787 19.3457   3
  -1  -3   3 305.191 15.6856   3
  -1   3  -3 314.904 15.5454   3
   1  -3  -3 334.180 18.3575   3
   1   3   3 324.154 19.8467   1
   1   3   3 320.681 19.4002   3
   2   3  -3 28.3827 9.37325   1
   2   3  -3 46.4932 6.74754   3
  -2   3   3 44.0799 10.0162   3
  -2   3   3 20.0822 10.3938   1
   2  -3   3 22.7947 6.07761   3
  -2  -3  -3 42.2089 7.00888   2
  -2  -3  -3 31.5832 8.51000   3
  -2  -3  -3 58.4167 10.6762   3
   2   3   3 44.8438 10.1853   3
   2   3   3 39.0260 10.9347   1
  -2  -3   3 38.6944 6.80910   3
   2  -3  -3 46.7429 8.99033   3
   2   3   3 36.8142 7.55712   2
  -2  -3   3 33.5386 6.77708   3
   2  -3  -3 43.1242 6.61295   2
   2  -3  -3 49.0846 10.5064   3
   3   3  -3 112.022 8.14425   2
  -3  -3  -3 128.757 9.83879   2
  -3   3   3 118.994 12.7915   1
   3   3  -3 113.437 9.44034   3
  -3  -3  -3 150.503 13.4546   3
  -3  -3  -3 136.753 11.7014   3
   3   3  -3 112.359 12.4710   1
  -3   3   3 101.207 11.7883   3
   3  -3  -3 115.158 9.05895   2
   3   3   3 111.823 13.6055   1
  -3   3  -3 102.841 8.19333   3
  -3  -3   3 130.047 9.50622   3
   3   3   3 105.981 10.0309   2
  -3  -3   3 106.155 9.47787   3
   3  -3  -3 132.216 12.7366   3
   3   3   3 130.210 13.0396   3
   3  -3  -3 110.113 11.0894   3
   4   3  -3 109.829 9.00695   2
  -4   3   3 120.476 13.2877   1
  -4   3   3 102.636 11.6837   3
  -4  -3  -3 117.932 11.5565   3
   4   3  -3 110.938 9.88578   3
  -4  -3  -3 125.825 12.7423   3
   4  -3  -3 93.4768 12.0870   3
  -4  -3   3 94.4922 9.82107   3
   4  -3  -3 111.535 9.03002   2
   4  -3  -3 107.331 11.2620   3
   4   3   3 122.267 10.6773   2
   4   3   3 125.907 13.8682   1
   4   3   3 144.045 13.0557   3
  -4  -3   3 115.380 9.79072   3
   5   3  -3 23.9241 8.02374   3
  -5   3   3 31.4303 10.0624   3
  -5  -3  -3 44.8001 9.84507   3
  -5  -3  -3 20.3893 10.3984   3
  -5   3   3 23.3091 10.1608   1
   5   3  -3 29.8413 7.65357   2
  -5  -3   3 39.7079 8.11571   3
   5  -3  -3 29.0258 6.88889   2
   5   3   3 30.8036 8.63559   2
   5  -3  -3 49.9095 9.49860   3
   5   3   3 27.8924 11.1515   3
   5   3   3 21.0466 11.3671   1
   5  -3  -3 22.3307 10.0829   3
   6   3  -3 181.525 12.9487   2
  -6  -3  -3 184.284 14.3745   3
   6   3  -3 167.805 12.9237   3
  -6   3   3 194.783 15.7187   1
  -6  -3  -3 179.773 15.1951   3
  -6   3   3 186.758 14.8807   3
   6   3   3 200.897 15.9765   3
   6   3   3 177.963 16.3353   1
   6  -3  -3 168.802 13.8522   3
   6  -3  -3 174.992 14.9807   3
  -6  -3   3 164.613 12.7901   3
   6   3   3 180.911 13.6257   2
  -7  -3  -3 59.0076 11.8850   3
   7   3  -3 53.2197 9.96196   3
   7   3  -3 83.9315 10.8039   2
  -7   3   3 39.8544 11.9634   1
  -7  -3  -3 70.7464 11.1714   3
  -7   3   3 61.5421 11.0510   3
   7   3   3 69.5736 12.6767   3
   7   3   3 72.6945 14.0153   1
  -7  -3   3 74.9060 9.95739   3
  -7  -3   3 34.5864 9.81339   3
   7  -3  -3 53.2005 11.8899   3
   7   3   3 51.5075 10.3398   2
   7  -3  -3 58.3028 10.6127   3
   8   3  -3 -12.017 9.16362   3
  -8   3   3 -13.994 9.85881   1
   8   3  -3 3.34265 10.0308   2
  -8   3   3 1.42475 9.83763   3
  -8  -3  -3 12.3555 10.8403   3
   8   3   3 12.1679 11.4739   3
   8  -3  -3 -5.7633 10.8580   3
   8  -3  -3 -11.406 8.55316   3
  -8  -3   3 3.39508 8.40854   3
   8   3   3 9.13962 10.2173   2
  -8  -3   3 -2.9480 9.47433   3
  -9   3   3 16.7547 10.5942   3
   9   3  -3 38.9629 11.6284   3
  -9  -3  -3 16.7624 11.7166   3
   9   3  -3 50.7997 12.0673   2
  -9   3   3 36.1246 12.2948   1
   9  -3  -3 15.8432 11.7702   3
   9   3   3 33.6260 13.1645   3
   9  -3  -3 29.9397 10.7700   3
  -9  -3   3 39.1285 11.1926   3
  -9  -3   3 23.0697 9.67717   3
   9   3   3 21.8956 11.3630   2
 -10  -3  -3 16.4320 11.7019   3
  10   3  -3 29.4288 12.4515   2
  10   3  -3 2.57421 11.5249   3
 -10   3   3 6.75337 10.8769   3
 -10   3   3 8.26687 12.3185   1
  10  -3  -3 15.6746 10.3298   3
  10   3   3 -7.9753 11.9060   3
 -10  -3   3 34.3244 11.6781   3
 -10  -3   3 11.5693 10.1842   3
  10   3   3 44.4442 12.9082   2
  10  -3  -3 5.98904 12.0336   3
 -11   3   3 2.66938 12.6470   1
 -11   3   3 25.8410 11.7593   3
  11   3  -3 21.1584 13.2656   2
  11   3  -3 43.8696 13.5236   3
 -11  -3  -3 15.7755 12.9170   3
  11   3   3 21.4145 13.3555   2
  11  -3  -3 18.3234 13.2749   3
  11   3   3 2.51236 13.9592   3
 -11  -3   3 46.0117 13.1343   3
 -12   3   3 99.8329 15.8886   1
  12   3  -3 102.191 16.3531   2
  12   3  -3 105.857 15.9809   3
 -12  -3  -3 113.700 16.2034   3
 -12   3   3 99.6878 14.6595   3
  12   3   3 87.1744 17.1286   3
  12   3   3 118.290 17.1256   2
  12  -3  -3 112.490 16.4653   3
 -12  -3   3 136.173 16.0947   3
 -13  -3  -3 82.1985 15.8691   3
  13   3  -3 113.696 17.1701   2
 -13   3   3 83.5515 15.6677   1
  13   3  -3 98.4166 16.8397   3
 -13   3   3 120.388 15.2029   3
  13   3   3 91.1813 17.3371   3
  13  -3  -3 133.553 17.0717   3
  13   3   3 131.392 18.3839   2
 -13  -3   3 98.0848 15.9272   3
  14   3  -3 11.8812 14.3750   3
 -14   3   3 33.5669 14.9764   1
 -14  -3  -3 -13.632 14.2605   3
  14   3  -3 -23.439 14.6483   2
 -14   3   3 45.6492 14.1537   3
  14  -3  -3 -17.473 14.3631   3
  14   3   3 14.0998 16.4314   2
  14   3   3 6.04862 16.4655   3
 -14  -3   3 47.8136 14.2775   3
 -15   3   3 173.374 18.8175   3
  15   3  -3 164.522 20.4013   2
 -15   3   3 169.565 19.2867   1
 -15  -3  -3 168.071 19.5197   3
 -15  -3   3 190.417 19.5842   3
  15  -3  -3 173.468 20.6681   3
  15   3   3 201.287 21.9133   2
  15   3   3 140.525 21.0543   3
 -16   3   3 29.1606 15.6784   1
 -16   3   3 -5.0259 13.8225   3
 -16  -3  -3 -24.714 15.0615   3
  16   3  -3 6.68441 16.9568   2
 -16  -3   3 23.4110 15.5869   3
  16  -3  -3 -10.693 15.7924   3
  16   3   3 -16.722 16.8501   3
  16   3   3 17.9672 17.7850   2
  17   3  -3 5.86428 17.1373   2
 -17  -3  -3 4.24395 15.7934   3
 -17   3   3 5.65841 16.1442   1
  17  -3  -3 19.8234 18.6950   3
 -17  -3   3 17.1079 16.0675   3
  17   3   3 -5.3205 16.8534   3
  17   3   3 11.5698 19.4625   2
 -18   3   3 -4.1839 17.4858   1
 -18  -3  -3 60.8103 18.7138   3
  18   3  -3 32.6780 19.4416   2
 -18  -3   3 37.9877 17.4170   3
  18   3   3 47.7204 20.9245   2
  18   3   3 35.4844 20.3051   3
  18  -3  -3 37.0626 19.7310   3
 -19   3   3 -12.087 19.0445   1
 -19  -3  -3 23.4700 17.8896   3
  19   3  -3 -21.408 19.5245   2
  19  -3  -3 27.8982 22.2389   2
  19   3   3 3.53158 19.7270   3
 -19  -3   3 3.43522 16.6290   3
  19   3   3 7.70664 20.5413   2
  19  -3  -3 7.90015 20.1611   3
 -20   3   3 12.6068 21.2490   1
  20   3  -3 21.6720 21.3320   2
 -20  -3  -3 37.9182 19.1269   3
  20   3   3 40.1282 23.1508   2
  20   3   3 45.2762 22.2308   3
  20  -3  -3 74.6717 23.9327   3
  20  -3  -3 46.6055 23.8543   2
 -20  -3   3 28.8899 18.0058   3
  21   3  -3 -1.7082 21.5013   2
 -21   3   3 22.3880 22.0407   1
 -21  -3  -3 27.7962 20.2589   3
  21   3   3 -11.456 23.0687   2
 -21  -3   3 9.61306 18.3675   3
  21   3   3 15.5917 22.8216   3
  21  -3  -3 -38.445 20.9979   3
  21  -3  -3 15.1486 23.9316   2
  22   3  -3 10.9066 22.4179   2
 -22   3   3 -6.3474 23.0116   1
 -22  -3  -3 21.7562 20.6055   3
  22  -3  -3 -4.6652 23.4362   3
  22  -3  -3 -6.9469 26.1711   2
 -22  -3   3 -1.0235 19.2685   3
  22   3   3 -35.673 22.2885   2
   0  -4  -3 248.892 17.8419   3
   0  -4   3 233.798 14.3399   3
   0   4  -3 223.413 14.0693   3
   0  -4  -3 251.423 18.6175   3
   0  -4  -3 256.147 13.8817   2
   0  -4   3 242.789 14.7480   3
   0   4  -3 233.263 18.0775   1
   0   4   3 219.168 19.2991   1
  -1   4   3 10.5927 11.0200   3
  -1  -4  -3 1.60960 7.03197   2
   1  -4   3 0.39939 7.85220   3
  -1  -4  -3 5.68269 10.7461   3
   1   4  -3 17.5167 7.66570   3
  -1   4   3 9.93541 12.9621   1
  -1  -4  -3 17.5926 11.9315   3
   1   4  -3 -3.1864 11.1275   1
   1  -4   3 5.81952 7.59296   3
   1  -4  -3 14.3707 12.0700   3
   1  -4  -3 2.96241 10.5285   3
  -1  -4   3 -13.900 7.75283   3
   1   4   3 1.12352 7.91449   2
   1   4   3 -23.358 10.1239   3
  -1   4  -3 9.50746 7.09785   3
   1   4   3 -4.0932 12.1975   1
  -1   4  -3 -6.4430 10.6759   1
  -1  -4   3 12.4291 8.00296   3
   1  -4  -3 -14.933 6.51766   2
   2  -4   3 476.185 23.8429   3
  -2   4   3 499.953 27.2799   3
  -2  -4  -3 538.392 28.1759   3
  -2  -4  -3 488.789 27.1075   3
  -2   4   3 514.739 28.7273   1
  -2  -4  -3 527.636 23.8166   2
   2   4  -3 464.431 23.9753   3
   2   4  -3 480.423 27.6235   1
   2   4   3 529.286 28.0030   3
   2  -4  -3 490.287 23.3517   2
   2   4   3 496.407 29.0434   1
   2   4   3 558.434 24.5792   2
   2  -4  -3 510.802 27.2236   3
  -2  -4   3 504.890 24.7618   3
   2  -4  -3 513.608 27.6259   3
  -2  -4   3 491.861 23.9493   3
  -2   4  -3 454.934 23.5414   3
  -3   4   3 4.32969 12.9689   1
  -3  -4  -3 0.43506 11.8875   3
  -3   4   3 3.62556 11.1623   3
   3  -4   3 -2.5441 7.50399   3
   3   4  -3 2.51326 8.16289   3
   3   4  -3 16.2615 13.2224   1
   3   4   3 19.3737 12.0855   3
  -3  -4   3 13.5498 8.33665   3
  -3   4  -3 -8.1277 10.1687   1
   3  -4  -3 27.1899 12.6663   3
   3   4   3 7.42337 8.55716   2
  -3  -4   3 10.7087 8.73497   3
  -3   4  -3 0.46720 7.60175   3
   3   4   3 23.2837 13.8468   1
  -4  -4  -3 209.916 17.8162   3
   4   4  -3 242.774 19.2870   1
  -4   4   3 177.684 18.0948   1
  -4   4   3 215.915 17.2237   3
   4  -4   3 165.011 13.2574   3
   4   4   3 222.993 14.7283   2
  -4  -4   3 222.150 14.5062   3
   4   4   3 218.413 18.1242   3
   4  -4  -3 216.813 18.0668   3
  -4  -4   3 192.053 14.7713   3
   4   4   3 234.767 19.8470   1
   5   4  -3 13.7200 13.5064   1
  -5   4   3 -8.9932 12.3726   1
  -5   4   3 -11.428 10.2934   3
   5   4  -3 -4.8945 6.33357   2
  -5  -4  -3 14.9463 13.0418   3
  -5  -4   3 -1.9359 9.54176   3
  -5  -4   3 1.19709 9.12463   3
   5   4   3 2.35134 9.30036   2
   5   4   3 2.64458 13.7599   1
   5  -4  -3 4.92390 11.8193   3
   5   4   3 -9.7732 12.7447   3
  -6   4   3 1.55004 12.7981   1
  -6   4   3 2.45358 11.1841   3
   6   4  -3 11.2008 8.00601   2
   6   4  -3 5.41157 13.8411   1
  -6  -4  -3 0.28209 12.1990   3
   6  -4  -3 17.6646 12.8914   3
   6   4   3 19.7322 12.9786   3
   6   4   3 -8.3409 14.3814   1
   6   4   3 -4.8835 9.68648   2
  -6  -4   3 -1.5268 9.46268   3
  -7   4   3 47.4128 14.5975   1
  -7  -4  -3 62.8594 14.0787   3
  -7   4   3 46.5796 12.4294   3
   7   4  -3 45.4785 9.76461   2
   7  -4  -3 54.5601 13.9930   3
  -7  -4   3 47.4329 11.2267   3
   7   4   3 39.1038 11.3384   2
   7   4   3 39.4838 14.1389   3
   7   4   3 57.7992 16.2989   1
  -8  -4  -3 6.77913 13.1392   3
  -8   4   3 38.6127 12.5325   3
  -8   4   3 -5.7019 12.4451   1
   8   4  -3 -5.6795 9.87623   2
   8   4   3 -6.0427 13.5120   3
  -8  -4   3 -13.241 10.3715   3
   8   4   3 2.61096 10.9696   2
   8  -4  -3 -6.2803 12.6194   3
   8   4   3 6.45992 14.6040   1
  -9   4   3 14.9758 12.2381   3
  -9   4   3 -8.5226 12.5141   1
   9   4  -3 -4.1888 10.6960   2
  -9  -4  -3 8.01110 13.5005   3
   9   4   3 -5.7613 11.6439   2
   9   4   3 12.1726 16.1170   1
   9   4   3 -11.438 13.9889   3
  -9  -4   3 2.28430 11.8310   3
   9  -4  -3 18.2614 13.8573   3
  10   4  -3 197.330 17.6762   2
 -10  -4  -3 223.892 20.3223   3
 -10   4   3 207.080 19.4989   1
  10   4   3 217.978 18.5763   2
  10  -4  -3 209.194 19.6659   3
  10   4   3 206.794 22.4724   1
  10   4   3 222.972 20.9660   3
 -10  -4   3 224.448 18.4451   3
 -11  -4  -3 -0.9824 14.2813   3
 -11   4   3 25.9826 14.5996   1
  11   4  -3 -2.0855 12.9910   2
  11  -4  -3 -1.1983 14.6427   3
  11   4   3 19.5729 13.6388   2
 -11  -4   3 31.0272 13.6063   3
  11   4   3 2.15544 17.9913   1
  11   4   3 22.1734 16.0797   3
 -12   4   3 224.627 21.9804   1
  12   4  -3 242.860 21.0589   2
 -12  -4  -3 272.966 22.7230   3
  12   4   3 287.367 24.2310   3
 -12  -4   3 287.818 21.7114   3
  12   4   3 248.837 21.6659   2
  12  -4  -3 292.713 23.1869   3
 -13   4   3 -4.1260 15.3504   1
  13   4  -3 8.29122 15.2082   2
 -13  -4  -3 1.11622 15.5393   3
  13   4   3 -13.185 16.8925   3
  13  -4  -3 31.1016 16.6624   3
  13   4   3 -13.809 14.6432   2
 -13  -4   3 7.48154 14.9882   3
 -14   4   3 113.397 18.7947   1
 -14  -4  -3 109.519 19.1016   3
  14   4  -3 104.568 18.6265   2
 -14  -4   3 108.266 18.0590   3
  14   4   3 114.806 19.3220   2
  14  -4  -3 115.022 19.4926   3
 -15  -4  -3 22.4385 17.4045   3
 -15   4   3 51.0640 17.7111   1
  15   4  -3 14.3354 17.3165   2
 -15  -4   3 34.6337 16.3529   3
  15   4   3 22.8522 17.8259   2
  15  -4  -3 31.5081 18.5152   3
 -16  -4  -3 219.516 23.4492   3
  16   4  -3 197.544 23.4055   2
 -16   4   3 230.189 23.3289   1
  16  -4  -3 209.797 23.7932   3
  16   4   3 222.195 24.6322   2
  16  -4  -3 207.719 23.5058   2
 -16  -4   3 223.035 22.6500   3
 -17  -4  -3 -4.9524 17.2578   3
 -17   4   3 -12.262 16.4967   1
  17   4  -3 -25.140 18.1289   2
 -17  -4   3 28.4546 17.6940   3
  17  -4  -3 17.4947 18.9127   2
  17  -4  -3 10.2839 18.1412   3
  17   4   3 -9.9453 19.2361   2
 -18   4   3 168.947 23.2021   1
 -18  -4  -3 155.136 24.0551   3
  18   4  -3 172.109 24.8032   2
 -18  -4   3 163.656 22.8324   3
  18  -4  -3 190.570 24.8550   3
  18   4   3 234.159 26.7788   2
 -19  -4  -3 -22.054 19.7850   3
 -19   4   3 -10.485 19.0768   1
  19   4  -3 -9.8089 20.9124   2
  19  -4  -3 39.4745 21.8860   3
  19   4   3 -0.7495 21.4304   2
 -19  -4   3 34.0528 19.2980   3
   0   5  -3 -17.096 13.7897   1
   0  -5   3 -1.7334 9.23349   3
   0   5   3 -12.094 16.0129   1
   0  -5  -3 26.6375 14.2899   3
  -1   5   3 10.6157 16.2136   1
   1  -5   3 2.76765 9.37494   3
  -1  -5  -3 -0.4169 14.0124   3
   1   5  -3 -5.1298 14.8260   1
  -1   5  -3 -30.996 13.1418   1
   1  -5  -3 -0.5637 13.3509   3
   1   5   3 43.9867 17.2906   1
  -1  -5   3 7.18010 9.38754   3
  -2   5   3 14.7961 15.6070   1
   2   5  -3 -11.396 15.3077   1
   2  -5   3 -9.4561 8.99022   3
  -2  -5  -3 17.7617 14.0141   3
  -2   5  -3 22.4846 14.1636   1
  -2  -5   3 5.08028 9.58092   3
   2  -5  -3 -4.9512 13.5587   3
   2   5   3 2.36749 15.6780   1
   3  -5   3 18.7724 9.47351   3
   3   5  -3 14.1934 15.7104   1
  -3  -5  -3 32.4955 14.5036   3
  -3   5   3 1.86553 15.0897   1
   3   5   3 26.7948 17.9055   1
  -3  -5   3 13.6369 9.97852   3
   3  -5  -3 11.0031 14.4261   3
  -3   5  -3 22.4256 14.2086   1
   4   5  -3 14.1974 16.9934   1
  -4   5   3 -6.0502 15.6968   1
   4  -5   3 -0.2882 9.58294   3
  -4  -5  -3 15.8640 14.8429   3
  -4  -5   3 6.88716 10.3067   3
  -4   5  -3 3.76680 13.5690   1
   4  -5  -3 5.91831 14.5907   3
   4   5   3 21.2802 16.5004   1
   5   5  -3 49.8421 18.5839   1
   5  -5   3 46.6698 10.5618   3
  -5  -5  -3 64.6183 15.8138   3
  -5   5   3 64.6189 16.8979   1
  -5  -5   3 50.0961 12.0428   3
   5   5   3 55.0634 18.2716   1
   5  -5  -3 37.1928 15.1567   3
  -5   5  -3 25.3015 14.2506   1
  -6   5   3 -19.494 15.1511   1
  -6  -5  -3 -38.879 13.6835   3
   6  -5   3 -32.105 9.30505   3
   6   5  -3 -5.4590 17.9211   1
  -6   5  -3 -7.1976 13.3629   1
   6   5   3 9.24557 18.5674   1
  -6  -5   3 6.52258 11.1055   3
   6  -5  -3 2.78960 14.5780   3
  -7   5   3 60.7109 17.3692   1
   7  -5   3 53.9318 11.7289   3
  -7  -5  -3 93.7099 17.4807   3
   7   5  -3 45.9145 18.8526   1
  -7   5  -3 66.7334 15.3418   1
   7  -5  -3 68.1747 16.6191   3
   7   5   3 95.7740 20.0606   1
  -7  -5   3 97.5349 13.7743   3
   8  -5   3 14.7124 10.8764   3
  -8  -5  -3 19.7404 15.9051   3
  -8   5   3 -7.8925 15.3769   1
   8   5  -3 -21.618 17.5039   1
  -8   5  -3 -16.796 13.1260   1
   8  -5  -3 -6.9975 14.7734   3
   8   5   3 4.43410 18.1152   1
  -8  -5   3 -1.7788 12.2109   3
   9  -5   3 73.5855 12.6235   3
   9   5  -3 50.0627 20.8445   1
  -9  -5  -3 64.6605 16.9117   3
  -9   5   3 48.8526 17.1471   1
   9   5   3 38.6418 19.9691   1
   9  -5  -3 19.4665 15.6902   3
  -9  -5   3 57.5372 14.5768   3
 -10  -5  -3 -1.9974 15.5116   3
  10   5  -3 -3.6925 19.0916   1
  10  -5   3 10.4634 11.5833   3
 -10   5   3 17.5191 15.8441   1
 -10  -5   3 -9.8305 13.4271   3
  10  -5  -3 -19.201 14.9241   3
  10   5   3 -23.798 19.6574   1
  11   5  -3 85.6261 23.5185   1
  11  -5   3 70.6959 14.0471   3
 -11   5   3 92.8521 18.6210   1
 -11  -5  -3 75.7413 17.9255   3
 -11  -5   3 87.8224 16.5571   3
  11  -5  -3 70.4577 18.1290   3
  11   5   3 62.3929 22.6834   1
  12  -5   3 24.2588 13.0786   3
 -12   5   3 -1.4725 15.9547   1
 -12  -5  -3 -10.191 16.8001   3
 -12  -5   3 17.9623 15.4524   3
  12  -5  -3 -1.6026 16.3170   3
  12   5   3 -17.836 21.4236   1
  13  -5   3 23.3854 13.8625   3
 -13  -5  -3 24.5376 18.2312   3
 -13   5   3 26.7145 17.1934   1
  13  -5  -3 -0.8739 17.3994   3
  13   5   3 38.9595 23.0838   1
 -13  -5   3 56.5564 17.5941   3
 -14  -5  -3 22.2450 18.5026   3
 -14   5   3 1.67526 18.1157   1
  14  -5  -3 -7.1913 17.4995   3
  14   5   3 -21.882 22.4673   1
 -14  -5   3 9.00382 16.9747   3
 -15   5   3 -8.4778 18.1680   1
 -15  -5  -3 2.85759 18.1321   3
  15   5   3 -11.076 23.1884   1
  15  -5  -3 18.6706 18.9379   3
 -15  -5   3 15.8389 17.6126   3
 -16   5   3 19.7591 18.8421   1
 -16  -5  -3 -0.5080 19.6459   3
  16   5   3 8.72585 25.3206   1
 -16  -5   3 11.7460 17.8850   3
  16  -5  -3 -4.4780 18.9674   3
   0   6   3 -27.848 17.4539   1
   0  -6  -3 -9.4624 15.5824   3
   0   6  -3 -16.231 18.2794   1
   0  -6   3 -1.2121 10.6985   3
  -1  -6  -3 5.93232 15.8193   3
   1  -6   3 -1.0302 10.5007   3
  -1   6   3 13.1247 19.2618   1
   1   6  -3 23.0538 19.7774   1
  -1   6  -3 -4.5000 17.6394   1
  -1  -6   3 17.1812 11.1407   3
   1  -6  -3 -27.749 15.9117   3
   1   6   3 27.0105 19.7742   1
   2  -6   3 67.8536 12.4630   3
  -2   6   3 42.9494 20.9074   1
  -2  -6  -3 63.0871 17.6369   3
   2   6  -3 43.8579 20.8674   1
   2   6   3 58.7331 20.9688   1
  -2   6  -3 42.5129 19.4745   1
   2  -6  -3 34.3440 17.3982   3
  -2  -6   3 55.1714 12.5957   3
  -3   6   3 -4.3693 18.0166   1
   3   6  -3 10.8974 20.3775   1
  -3  -6  -3 -22.594 15.4326   3
   3  -6   3 -16.362 10.4120   3
  -3   6  -3 -20.427 17.2677   1
  -3  -6   3 -11.809 11.3851   3
   3   6   3 -12.085 20.0726   1
   3  -6  -3 11.5015 16.5276   3
   4  -6   3 45.8688 11.8631   3
   4   6  -3 48.6790 22.1687   1
  -4  -6  -3 42.8967 17.7893   3
  -4   6   3 43.8598 20.3070   1
   4  -6  -3 35.2929 16.9875   3
  -4  -6   3 42.7211 13.1090   3
   4   6   3 43.5396 22.2112   1
  -4   6  -3 37.1483 18.3692   1
   5   6  -3 50.8267 21.6897   1
   5  -6   3 13.0820 11.3039   3
  -5  -6  -3 3.24582 16.1830   3
  -5   6   3 11.1118 18.4843   1
  -5   6  -3 -2.6116 17.0213   1
   5  -6  -3 -2.2403 16.4509   3
  -5  -6   3 -14.205 11.9812   3
   5   6   3 -1.6898 22.0086   1
   6   6  -3 43.1583 22.8802   1
   6  -6   3 48.3107 12.4732   3
  -6   6   3 49.4723 20.4449   1
  -6  -6  -3 3.69407 17.2654   3
  -6   6  -3 18.3989 17.7934   1
   6   6   3 49.6021 23.3717   1
   6  -6  -3 46.8760 18.3205   3
  -6  -6   3 21.5499 13.4999   3
   7   6  -3 -1.1042 21.9536   1
  -7  -6  -3 22.8673 17.4700   3
  -7   6   3 8.63890 19.2526   1
   7  -6   3 -11.108 12.0522   3
  -7  -6   3 0.41128 13.8082   3
   7   6   3 42.5210 23.2000   1
   7  -6  -3 -25.978 16.7558   3
  -7   6  -3 19.5455 17.8091   1
  -8  -6  -3 36.8007 18.1222   3
   8  -6   3 74.7229 13.8801   3
  -8   6   3 57.2540 20.1105   1
   8   6  -3 71.3459 25.2353   1
   8  -6  -3 43.2727 18.7049   3
   8   6   3 97.4260 25.5147   1
  -8  -6   3 87.5466 16.5252   3
  -9  -6  -3 28.5986 18.3293   3
   9  -6   3 -32.037 12.1409   3
  -9   6   3 16.8776 19.9422   1
   9   6  -3 -0.6820 23.5779   1
   9   6   3 -14.841 22.9449   1
  -9  -6   3 0.99495 15.1192   3
   9  -6  -3 -24.098 17.2886   3
   0   0   4 4922.99 200.714   3
   0   0  -4 4892.04 200.428   1
   0   0  -4 5015.81 200.789   3
   0   0   4 5126.15 200.480   1
   1   0   4 241.084 11.8404   3
  -1   0   4 248.409 13.1565   2
   1   0  -4 231.664 12.2219   3
  -1   0   4 262.219 11.6791   1
  -1   0   4 251.267 12.1389   3
   1   0  -4 221.700 11.4848   1
   1   0  -4 220.134 12.6755   2
  -1   0  -4 222.774 10.9109   1
  -1   0   4 246.704 12.5561   3
   1   0   4 225.923 11.1967   1
   1   0  -4 221.044 11.9226   3
   2   0   4 1305.53 53.5070   1
   2   0  -4 1337.24 54.3847   3
  -2   0   4 1322.15 54.1816   3
  -2   0   4 1294.85 54.3415   3
  -2   0   4 1280.96 55.6772   2
   2   0  -4 1308.30 54.1731   3
  -2   0   4 1371.84 54.0072   1
   2   0  -4 1249.17 53.8040   1
   3   0  -4 -4.7578 4.95766   3
  -3   0   4 -9.3302 5.45503   1
   3   0  -4 -14.680 5.85250   3
   3   0  -4 1.02339 6.43606   2
  -3   0   4 0.09051 5.11606   3
  -3   0   4 -0.7909 5.82059   3
   3   0  -4 -4.4331 4.96287   1
  -4   0   4 2745.92 112.400   3
  -4   0   4 2776.51 112.225   3
   4   0  -4 2885.75 112.477   3
   4   0  -4 2702.53 112.021   1
   4   0  -4 2632.07 112.094   3
  -4   0   4 2809.37 112.390   1
   5   0  -4 267.364 15.0195   3
  -5   0   4 272.257 14.8394   1
   5   0  -4 254.086 14.2316   1
  -5   0   4 302.868 14.4190   3
  -5   0   4 274.750 14.6952   3
   5   0  -4 233.632 13.8205   3
   6   0  -4 576.277 27.3114   3
  -6   0   4 638.004 28.0263   3
   6   0  -4 562.264 27.7334   1
  -6   0   4 617.437 28.5749   1
  -6   0   4 622.438 27.5932   3
   6   0  -4 639.580 28.2748   3
  -7   0   4 91.6928 11.3283   1
  -7   0   4 95.9698 9.22170   3
  -7   0   4 97.0407 10.4108   3
   7   0  -4 90.2149 10.8216   3
  -8   0   4 926.239 40.3603   3
   8   0  -4 895.295 40.5077   3
  -8   0   4 892.273 41.3570   1
  -8   0   4 886.071 39.6180   3
  -9   0   4 69.4737 12.4115   1
   9   0   4 69.8535 9.50675   3
  -9   0   4 71.1991 9.33096   3
  -9   0   4 86.1355 11.2296   3
   9   0  -4 51.9258 11.4480   3
  10   0  -4 3693.16 148.888   3
 -10   0   4 3703.16 148.771   3
 -10   0   4 3502.00 149.748   1
 -10   0   4 3577.59 148.225   3
  11   0   4 123.224 13.7919   3
  11   0   4 96.8165 13.8854   2
 -11   0   4 148.466 13.4988   3
 -11   0  -4 138.224 12.8528   3
  11   0   4 126.103 11.7552   3
 -11   0   4 119.700 15.1608   1
  11   0  -4 118.948 14.0822   3
 -12   0   4 2115.19 89.9528   3
  12   0  -4 2127.28 90.2961   3
 -13   0  -4 342.179 20.3452   3
  13   0   4 255.030 21.3470   2
  13   0  -4 271.880 21.3688   3
  13   0   4 298.063 21.3922   3
 -13   0   4 313.114 20.7144   3
 -14   0  -4 1034.19 46.5484   3
 -14   0   4 934.073 46.3993   3
  14   0  -4 952.530 47.1563   3
  14   0   4 1018.80 47.2905   3
  15   0   4 141.111 19.0177   2
 -15   0   4 126.960 16.7195   3
 -15   0  -4 148.857 16.7299   3
  15   0   4 138.269 18.4312   3
  15   0  -4 126.351 18.2887   3
  16   0   4 791.691 39.5757   3
 -16   0   4 707.474 38.1295   3
  16   0  -4 665.624 38.8639   3
 -16   0  -4 781.396 38.0842   3
  17   0  -4 28.4801 17.5050   3
 -17   0  -4 19.1771 13.8922   3
 -17   0   4 3.47574 14.6376   3
  17   0   4 29.9266 18.5893   2
  17   0   4 60.3892 16.6926   3
  18   0   4 823.406 42.8845   3
 -18   0   4 775.672 41.5977   3
 -18   0  -4 760.955 41.0276   3
  18   0   4 785.653 44.0398   2
  18   0  -4 819.493 43.3324   3
  19   0   4 33.6055 17.5967   3
  19   0  -4 -10.507 17.9756   3
  19   0   4 -2.6884 19.9638   2
 -19   0  -4 23.3057 15.1875   3
 -19   0   4 25.6033 16.5787   3
  20   0  -4 337.579 28.8187   3
 -20   0  -4 317.098 26.0417   3
  20   0   4 350.401 28.6441   3
 -20   0   4 344.217 26.8579   3
  20   0   4 344.499 30.6988   2
  21   0   4 17.7385 21.0803   2
  21   0  -4 10.5196 19.8153   3
  21   0  -4 13.6704 24.1700   2
 -21   0  -4 -9.7824 16.5114   3
 -21   0   4 8.48812 17.2129   3
  21   0   4 14.0023 19.8291   3
  22   0  -4 464.054 37.8337   2
  22   0  -4 470.381 34.4264   3
 -22   0   4 430.068 31.6090   3
  22   0   4 476.346 36.7856   2
  22   0   4 481.593 34.1906   3
 -22   0  -4 426.804 31.1726   3
 -23   0   4 18.6570 19.5768   3
  23   0   4 34.5627 25.6800   2
  23   0  -4 3.34893 25.7926   2
  23   0  -4 9.61165 22.1198   3
  23   0   4 -9.8394 20.1476   3
  24   0  -4 308.817 37.2791   2
  24   0  -4 279.340 30.9216   3
  24   0   4 349.673 35.3662   2
  24   0   4 337.287 31.2289   3
 -24   0   4 301.927 28.3080   3
   0  -1  -4 0.95232 6.61494   3
   0   1   4 -10.691 6.30577   2
   0   1   4 -11.325 6.36699   3
   0   1   4 -9.9459 5.77411   3
   0   1   4 0.25984 6.64930   1
   0  -1  -4 5.81100 6.31983   3
   0  -1  -4 -7.6605 5.60276   1
   0  -1  -4 1.52657 5.78727   2
  -1   1   4 2349.07 96.2353   3
  -1  -1  -4 2316.55 95.8283   2
  -1  -1  -4 2268.96 95.6402   1
  -1   1   4 2346.45 95.9452   2
  -1  -1  -4 2352.60 96.0973   3
  -1   1   4 2412.16 96.0933   1
  -1   1   4 2341.45 95.8545   3
   1   1  -4 2268.38 94.5666   3
  -1  -1  -4 2372.06 96.1582   3
   1   1  -4 2400.41 94.3616   3
  -1  -1   4 2185.00 94.5776   3
  -1  -1   4 2463.82 94.4381   3
   1   1   4 2390.32 95.8914   3
   1  -1  -4 2328.93 96.0949   3
   1   1   4 2382.81 96.2841   3
   1  -1  -4 2361.82 95.8519   2
   1  -1  -4 2322.50 96.0090   3
   1   1   4 2408.15 95.9464   1
   1   1   4 2344.34 96.0497   2
   1  -1  -4 2323.31 95.8375   1
  -2   1   4 199.544 12.0220   2
   2   1  -4 185.964 9.42239   3
  -2   1   4 207.374 11.4721   3
  -2   1   4 192.635 12.1191   1
   2   1  -4 185.845 9.66464   3
  -2  -1  -4 183.447 11.3469   2
  -2  -1  -4 199.018 11.7316   3
  -2  -1  -4 186.506 12.0199   3
  -2   1   4 185.731 12.4654   3
   2   1   4 169.725 12.0618   2
   2  -1  -4 204.522 11.4180   2
  -2  -1   4 206.559 9.67216   3
   2  -1  -4 175.308 11.4302   3
   2  -1  -4 185.841 12.1545   3
   2  -1  -4 193.297 11.5072   1
   2   1   4 179.959 11.8712   1
   2   1   4 179.361 11.4447   3
  -2  -1   4 174.775 9.60035   3
   2   1   4 170.909 12.3212   3
  -3  -1  -4 474.235 22.8647   2
  -3   1   4 500.311 22.8958   3
   3   1  -4 490.423 21.3960   3
   3   1  -4 496.183 21.7175   3
  -3   1   4 525.108 23.4553   1
   3   1  -4 505.351 23.2148   1
  -3   1   4 479.985 23.4529   3
  -3  -1  -4 502.588 23.2023   3
  -3  -1  -4 510.570 23.4806   3
  -3  -1   4 479.280 21.6362   3
   3   1   4 473.110 22.8897   3
   3   1   4 517.812 23.8013   3
   3  -1  -4 465.603 22.7727   1
   3   1   4 464.829 23.3484   2
   3   1   4 491.345 22.9409   1
   3  -1  -4 503.811 23.6020   3
   3  -1  -4 484.203 22.9893   3
   3  -1  -4 492.874 22.8903   2
  -4   1   4 366.209 18.7695   1
  -4  -1  -4 390.412 18.7582   3
   4   1  -4 341.738 18.5682   1
  -4   1   4 375.404 18.1294   3
  -4  -1  -4 342.217 18.2976   3
   4   1  -4 334.937 16.8433   3
   4   1  -4 352.893 17.2740   3
  -4  -1  -4 363.760 18.3719   2
  -4   1   4 391.330 18.8490   3
   4  -1  -4 354.844 18.2186   2
   4   1   4 365.552 19.0097   3
  -4  -1   4 375.818 17.2222   3
   4  -1  -4 354.119 18.2146   3
   4   1   4 371.490 18.2497   3
   4   1   4 347.950 18.8977   2
   4  -1  -4 379.265 18.9854   3
   4  -1  -4 331.023 18.0493   1
   5   1  -4 1478.26 64.6942   3
  -5   1   4 1487.74 65.6517   3
  -5  -1  -4 1633.82 65.8140   3
  -5   1   4 1563.63 65.7659   1
   5   1  -4 1599.63 64.9706   3
  -5   1   4 1610.08 65.5202   3
  -5  -1  -4 1569.14 65.6541   3
   5   1  -4 1550.44 65.8865   1
  -5  -1   4 1579.55 64.8798   3
  -5  -1   4 1570.33 64.9157   3
   5  -1  -4 1535.24 65.4534   3
   5   1   4 1622.52 66.1809   3
   5   1   4 1563.49 65.4798   3
   5   1   4 1556.40 66.0109   2
   5  -1  -4 1572.00 65.9374   3
  -6   1   4 56.8644 9.21076   3
   6   1  -4 44.7353 8.90561   3
  -6  -1  -4 55.5276 8.62122   3
  -6  -1  -4 51.5440 9.37780   3
  -6   1   4 76.9447 9.79503   1
  -6   1   4 66.5261 8.63156   3
   6  -1  -4 57.9285 9.98963   3
  -6  -1   4 80.6421 8.92838   3
   6  -1  -4 68.7228 8.72816   3
   6   1   4 76.4153 11.1111   2
   6   1   4 60.9558 8.98781   3
   6   1   4 56.4488 10.5337   3
  -6  -1   4 52.7847 8.37534   3
  -7   1   4 478.022 25.1892   1
   7   1  -4 492.170 24.8820   3
  -7  -1  -4 515.802 25.0096   3
  -7   1   4 513.324 25.0993   3
  -7   1   4 499.369 24.6262   3
   7   1   4 524.314 24.8340   3
   7  -1  -4 515.199 25.4954   3
  -7  -1   4 543.734 24.7247   3
  -7  -1   4 517.137 24.4763   3
   7   1   4 496.404 25.5840   3
   7   1   4 528.477 26.2101   2
   7  -1  -4 448.762 24.2683   3
  -8   1   4 65.7793 9.85559   3
  -8  -1  -4 56.4997 10.0195   3
  -8   1   4 45.1768 10.5760   1
   8   1  -4 40.1401 10.3530   3
  -8  -1   4 50.1806 8.95127   3
  -8  -1   4 45.1210 9.70872   3
   8   1   4 57.8309 11.5332   2
   8   1   4 52.0761 8.95793   3
   8   1   4 35.5908 10.2218   3
   8  -1  -4 50.2432 10.4586   3
  -9  -1  -4 522.080 25.4449   3
   9   1  -4 479.174 25.6912   3
  -9   1   4 493.522 25.8649   1
  -9   1   4 521.844 25.6718   3
   9   1   4 534.226 26.4210   3
  -9  -1   4 484.149 24.6397   3
  -9  -1   4 477.644 25.2112   3
   9   1   4 471.989 26.5959   2
   9  -1  -4 522.729 26.2179   3
 -10   1   4 71.3389 11.8837   1
 -10  -1  -4 55.4753 10.4002   3
  10   1  -4 73.0494 11.6588   3
 -10   1   4 71.9350 11.1586   3
 -10  -1   4 73.9258 9.57830   3
  10  -1  -4 65.6335 12.2769   3
  10   1   4 55.4729 11.7268   3
  10   1   4 54.9847 12.5452   2
 -10  -1   4 68.4677 10.8829   3
  11   1  -4 365.949 22.1311   3
 -11   1   4 336.043 21.6867   1
 -11  -1  -4 369.628 21.3572   3
 -11   1   4 386.383 21.6850   3
 -11  -1   4 362.396 20.2293   3
  11  -1  -4 352.565 22.3423   3
  11   1   4 388.424 23.1252   2
  11   1   4 382.756 22.5701   3
 -11  -1   4 351.895 21.3572   3
 -12  -1  -4 28.4914 10.4644   3
 -12   1   4 44.6370 12.0750   1
 -12   1   4 30.3144 11.1888   3
  12   1  -4 26.8379 11.6109   3
  12   1   4 49.0621 13.4464   2
  12   1   4 56.9435 13.2377   3
  12  -1  -4 37.2305 12.5608   3
 -12  -1   4 41.3738 11.2610   3
 -12  -1   4 32.8159 9.71772   3
  13   1  -4 964.479 46.7906   3
 -13   1   4 1040.94 46.9556   3
 -13  -1  -4 1030.82 46.4163   3
 -13   1   4 976.248 47.4155   1
 -13  -1   4 963.841 46.2872   3
  13  -1  -4 1052.34 47.5191   3
  13   1   4 971.304 47.6392   2
  13   1   4 1010.34 47.1701   3
 -14   1   4 5.26930 12.2921   3
  14   1  -4 -6.6793 12.2917   3
 -14   1   4 -10.217 13.0352   1
 -14  -1  -4 -0.1402 12.1638   3
 -14  -1   4 10.2727 11.5785   3
  14   1   4 0.22938 13.6384   3
  14   1   4 -0.1905 14.4542   2
  14  -1  -4 27.9738 14.2963   3
 -15   1   4 1015.73 46.6900   3
 -15   1   4 963.323 48.0072   1
  15   1  -4 941.375 46.6257   3
 -15  -1  -4 936.669 45.9700   3
 -15  -1   4 969.229 45.9869   3
  15  -1  -4 970.056 47.3756   3
  15   1   4 945.233 46.8625   3
  15   1   4 910.009 47.5724   2
 -16   1   4 35.4831 17.0398   1
  16   1  -4 23.2204 16.0597   3
 -16  -1  -4 45.5144 14.0757   3
 -16   1   4 52.6482 14.7462   3
  16   1   4 44.1490 18.0779   2
  16   1   4 73.1095 17.7370   3
  16  -1  -4 31.7868 16.0291   3
 -16  -1   4 35.4075 14.4645   3
 -17   1   4 479.544 29.2373   3
 -17  -1  -4 465.384 28.6929   3
 -17   1   4 453.485 31.6917   1
  17   1  -4 430.793 29.2618   3
  17   1   4 389.690 29.7881   3
  17  -1  -4 452.492 30.5871   3
  17   1   4 428.882 31.2331   2
 -17  -1   4 461.105 28.3477   3
  18  -1   4 31.1282 17.2785   3
 -18   1   4 50.1489 16.7956   3
  18   1  -4 49.7101 18.2045   3
 -18   1   4 76.6964 22.4232   1
 -18  -1  -4 37.3556 16.6140   3
 -18   1  -4 56.9489 15.3336   3
  18  -1  -4 36.7775 18.7283   3
 -18  -1   4 49.0240 16.3010   3
  18   1   4 53.5478 17.8440   3
  18   1   4 37.4504 20.5493   2
  19   1  -4 189.402 24.0223   2
 -19  -1  -4 151.678 20.2370   3
  19   1  -4 182.147 22.0162   3
 -19   1   4 156.868 20.0708   3
 -19   1  -4 155.132 19.1544   3
  19   1   4 136.028 22.1824   3
  19   1   4 130.859 23.0687   2
  19  -1  -4 155.796 22.2842   3
 -19  -1   4 128.162 18.9640   3
  20  -1   4 13.1385 18.1858   3
  20   1  -4 -13.606 20.7637   2
  20   1  -4 -18.272 16.4631   3
 -20  -1  -4 28.4551 17.0529   3
  20  -1   4 -8.5420 18.7088   2
 -20   1   4 9.18368 17.1146   3
  20   1   4 4.28359 19.4170   3
  20  -1  -4 -9.7083 19.1175   3
 -20  -1   4 -5.7937 14.8782   3
  20   1   4 -21.868 21.0419   2
 -21   1   4 152.261 21.1179   3
  21  -1   4 147.560 24.6489   2
  21   1  -4 119.110 25.8124   2
  21  -1   4 125.060 23.1700   3
 -21  -1  -4 109.001 20.2566   3
  21   1  -4 142.692 23.2157   3
  21  -1  -4 162.665 24.0774   3
  21   1   4 130.795 23.1706   3
  21   1   4 170.919 26.9927   2
 -21  -1   4 152.542 20.7065   3
  22  -1   4 -22.209 20.6910   2
  22   1  -4 1.90617 20.6020   3
  22   1  -4 -27.385 23.6170   2
 -22  -1  -4 13.6656 17.2775   3
 -22   1   4 0.68550 18.0275   3
  22  -1   4 -22.476 18.5248   3
  22  -1  -4 -26.552 25.2788   2
 -22  -1   4 11.3915 18.2135   3
  22  -1  -4 7.11716 21.0917   3
  22   1   4 14.5582 22.4424   2
  22   1   4 -7.7302 19.1107   3
  23   1  -4 144.152 25.0154   3
  23  -1   4 221.540 29.5749   2
 -23  -1  -4 145.846 23.2812   3
  23  -1   4 195.754 26.6397   3
 -23   1   4 140.911 23.4673   3
  23   1  -4 171.956 30.1909   2
  23  -1  -4 155.051 32.1075   2
  23  -1  -4 189.712 27.4462   3
  23   1   4 106.389 26.9836   2
  23   1   4 134.050 25.7895   3
 -23  -1   4 169.095 23.6277   3
  24  -1   4 -28.388 23.8165   2
 -24  -1  -4 -15.304 18.0460   3
  24   1  -4 8.32080 23.5251   3
 -24   1   4 -14.823 19.5628   3
  24  -1   4 -5.6675 21.1660   3
  24   1  -4 -44.213 25.6850   2
  24   1   4 -67.269 23.5731   2
 -24  -1   4 0.81297 19.4255   3
  24  -1  -4 -30.108 22.2575   3
  24   1   4 30.0322 22.5496   3
  24  -1  -4 7.83877 28.7924   2
   0  -2  -4 582.583 27.9950   3
   0  -2  -4 553.644 26.8954   2
   0  -2  -4 617.696 28.7590   3
   0   2   4 621.524 28.7428   3
   0   2   4 597.978 27.4419   2
   0   2   4 640.898 29.0789   1
  -1   2   4 11.6111 7.37303   2
  -1   2   4 27.1205 9.78911   1
  -1  -2  -4 10.1159 8.75577   3
  -1   2   4 24.6323 8.95067   3
  -1  -2  -4 13.1689 6.61351   2
  -1  -2  -4 16.8152 7.64418   3
   1   2   4 29.1408 9.57171   1
   1   2   4 9.52268 8.86529   3
   1  -2  -4 17.9194 7.59173   3
   1   2   4 17.8941 7.69450   2
   1  -2  -4 18.8435 6.58929   2
   1  -2  -4 4.25579 8.89843   3
  -2   2   4 411.380 19.6119   2
  -2   2   4 405.458 20.4668   3
  -2  -2  -4 367.512 20.5469   3
  -2  -2  -4 387.074 19.0588   2
  -2   2   4 380.917 20.9366   1
  -2  -2  -4 366.646 19.7828   3
   2   2  -4 406.907 17.2843   3
  -2  -2   4 400.053 17.1624   3
   2   2   4 372.880 21.0814   3
   2  -2  -4 400.794 20.7460   3
   2   2   4 355.734 19.3704   2
   2  -2  -4 389.651 18.7326   2
  -2  -2   4 330.157 17.0669   3
   2   2   4 380.058 20.8965   1
   2  -2  -4 360.104 19.6993   3
   3   2  -4 -3.3353 5.78775   3
  -3  -2  -4 21.2708 9.17707   3
  -3  -2  -4 13.6976 7.63812   3
  -3   2   4 6.73929 9.18461   3
  -3   2   4 16.5060 9.65409   1
   3   2   4 14.7110 9.29795   3
  -3  -2   4 5.80248 5.31549   3
   3  -2  -4 8.02623 6.57781   2
   3   2   4 4.46305 9.63467   1
   3   2   4 17.8167 8.31723   2
   3  -2  -4 9.51138 9.53945   3
   3  -2  -4 -2.2041 6.97879   3
  -3  -2   4 2.89926 5.78347   3
   4   2  -4 82.9025 8.50527   3
  -4  -2  -4 82.4775 10.1767   3
  -4  -2  -4 91.1660 11.7795   3
  -4   2   4 114.425 11.8821   1
  -4   2   4 82.1521 10.7803   3
   4  -2  -4 70.0571 9.53218   3
  -4  -2   4 78.8126 8.26744   3
   4   2   4 77.5372 10.1844   2
  -4  -2   4 75.7660 7.83816   3
   4  -2  -4 94.4437 11.1131   3
   4  -2  -4 83.8727 8.84149   2
   4   2   4 80.3837 12.0965   3
   4   2   4 84.8548 11.5724   1
  -5  -2  -4 63.0236 10.7950   3
  -5   2   4 37.1356 9.43223   3
  -5  -2  -4 46.7416 9.10000   3
   5   2  -4 41.1203 8.18188   3
  -5   2   4 33.5807 9.87022   1
  -5  -2   4 47.5132 8.10929   3
   5   2   4 52.5324 10.6263   1
   5   2   4 50.1780 9.84631   2
   5   2   4 44.5893 11.0138   3
   5  -2  -4 49.3175 10.6259   3
   5  -2  -4 44.1190 8.70435   3
  -6   2   4 -9.2767 8.76116   1
  -6   2   4 -16.111 8.60977   3
  -6  -2  -4 -12.226 9.37624   3
   6   2  -4 -15.537 7.42480   3
  -6  -2  -4 -2.3372 7.95730   3
  -6  -2   4 0.93084 7.62486   3
   6  -2  -4 -17.401 7.32718   3
   6  -2  -4 -19.352 9.13520   3
   6   2   4 -15.749 8.36728   2
   6   2   4 1.03044 10.4280   3
  -7   2   4 -17.742 8.30045   3
  -7   2   4 3.83320 9.78815   1
   7   2  -4 -11.038 8.01447   3
  -7  -2  -4 -5.8299 8.77754   3
  -7  -2   4 -14.159 7.69225   3
   7  -2  -4 -9.1210 9.33899   3
   7  -2  -4 2.36810 8.08209   3
   7   2   4 3.41094 9.77815   2
   7   2   4 -12.026 9.46134   3
  -7  -2   4 3.56773 7.02774   3
  -8   2   4 7.84112 8.92831   3
   8   2  -4 12.0930 9.23383   3
  -8  -2  -4 31.6101 10.5830   3
  -8   2   4 30.7463 10.2316   1
   8  -2  -4 20.8775 8.58802   3
  -8  -2   4 22.7614 8.00763   3
   8   2   4 27.5068 11.5164   3
   8   2   4 44.0678 11.2228   2
   8  -2  -4 23.0162 10.0508   3
  -8  -2   4 18.0391 9.14102   3
  -9   2   4 176.083 14.4414   3
   9   2  -4 167.980 14.2802   3
  -9  -2  -4 141.803 14.2544   3
  -9   2   4 176.123 14.7823   1
  -9  -2   4 179.757 14.2124   3
  -9  -2   4 163.936 13.1034   3
   9   2   4 153.840 15.3302   2
   9  -2  -4 163.905 15.1463   3
   9   2   4 174.292 15.9167   3
  10   2  -4 77.0905 12.2007   3
 -10   2   4 73.7326 11.7177   3
 -10  -2  -4 77.4722 12.0062   3
 -10   2   4 71.0550 12.8320   1
 -10  -2   4 69.4482 10.6158   3
  10   2   4 66.2380 13.0520   3
 -10  -2   4 69.1018 11.8751   3
  10  -2  -4 67.2744 13.0350   3
  10   2   4 99.7115 13.8627   2
 -11   2   4 -6.2542 11.4266   1
 -11  -2  -4 4.91460 11.0056   3
  11   2  -4 0.30688 10.9966   3
 -11   2   4 -4.1231 10.1189   3
 -11  -2   4 13.3676 10.8388   3
  11   2   4 4.94090 12.5121   3
  11   2   4 -21.510 12.4936   2
  11  -2  -4 0.94441 11.5191   3
 -11  -2   4 -4.0243 9.29936   3
  12   2  -4 58.6933 13.3572   3
 -12   2   4 73.8905 13.6009   1
 -12  -2  -4 64.8121 12.6131   3
 -12   2   4 76.2538 12.9069   3
  12   2   4 70.1953 14.9038   2
 -12  -2   4 88.2632 13.4773   3
 -12  -2   4 74.9017 12.3091   3
  12  -2  -4 95.6334 15.1589   3
  12   2   4 73.1887 14.2779   3
 -13  -2  -4 12.2088 12.0205   3
  13   2  -4 -3.2589 12.3598   3
 -13   2   4 17.6549 12.2319   3
 -13   2   4 21.7126 13.2975   1
  13  -2  -4 24.8089 13.7622   3
 -13  -2   4 19.7590 12.3842   3
 -13  -2   4 24.8671 11.0056   3
  13   2   4 2.89244 13.8021   2
  13   2   4 20.6100 13.9300   3
  14   2  -4 38.4358 14.3449   3
 -14  -2  -4 40.1969 13.9553   3
 -14   2   4 28.0613 14.0043   3
 -14   2   4 62.4045 14.4951   1
  14   2   4 75.9311 16.7262   3
  14   2   4 51.7539 16.4428   2
 -14  -2   4 74.0789 14.5441   3
  14  -2  -4 48.1531 15.5723   3
 -15  -2  -4 91.3508 16.0033   3
 -15   2   4 93.8967 15.4781   3
  15   2  -4 63.0843 16.1126   3
 -15   2   4 88.4839 16.4938   1
 -15  -2   4 86.2939 15.5726   3
  15  -2  -4 73.2254 16.5809   3
  15   2   4 56.1447 16.7729   3
  15   2   4 103.263 18.6287   2
 -16   2   4 -9.8030 14.4610   3
  16   2  -4 18.7458 16.9557   2
 -16   2   4 -2.4012 14.7021   1
  16   2  -4 49.4153 16.8573   3
 -16  -2  -4 -1.9091 14.2336   3
  16   2   4 1.18602 16.8085   2
  16  -2  -4 -3.2110 16.5989   3
  16   2   4 2.63233 16.1874   3
 -16  -2   4 -6.5510 13.9471   3
 -17   2   4 2.39483 15.6575   3
  17   2  -4 13.0226 16.7145   3
 -17  -2  -4 16.0834 15.8128   3
  17   2  -4 34.2589 17.8247   2
 -17   2   4 26.5177 17.1771   1
  17  -2  -4 11.0360 18.0464   3
  17   2   4 -1.8559 18.6873   2
 -17  -2   4 25.4633 15.2092   3
  17   2   4 3.28969 17.1554   3
  18   2  -4 37.6842 18.6460   2
 -18   2   4 44.1550 19.7921   1
  18   2  -4 29.0810 17.5957   3
 -18  -2  -4 46.9538 16.2574   3
 -18   2   4 2.32683 16.1013   3
  18   2   4 2.89665 19.2767   2
  18   2   4 11.6754 17.5377   3
 -18  -2   4 39.4283 16.0571   3
  18  -2  -4 17.0348 18.7329   3
 -19  -2  -4 -8.4789 16.1352   3
  19   2  -4 -10.353 19.5454   2
 -19   2   4 -14.768 16.4767   3
  19   2  -4 8.15547 17.3049   3
 -19   2   4 -0.4393 18.7325   1
  19   2   4 25.0870 21.2105   2
  19  -2  -4 22.7987 20.1413   3
  19   2   4 1.45304 19.1093   3
 -19  -2   4 -12.235 14.5616   3
  20   2  -4 7.14863 21.6644   2
 -20  -2  -4 11.7156 18.3657   3
 -20   2   4 23.7539 22.3959   1
 -20   2   4 15.9381 17.7228   3
  20   2   4 21.5285 21.1266   3
  20   2   4 3.87340 21.8545   2
  20  -2  -4 24.7167 20.6161   3
 -20  -2   4 23.0191 16.6915   3
  21   2  -4 27.6539 21.6996   2
 -21   2   4 17.1698 18.6548   3
 -21   2   4 4.08320 21.3139   1
 -21  -2  -4 -2.0790 18.8223   3
  21   2   4 -9.7455 21.2037   3
 -21  -2   4 -1.2462 17.4084   3
  21   2   4 -16.157 20.9066   2
  21  -2  -4 -32.294 19.7675   3
 -22  -2  -4 -6.7222 19.2694   3
  22   2  -4 -3.8377 21.7918   2
  22   2   4 -19.859 22.9903   2
 -22  -2   4 40.0141 19.4336   3
  22  -2  -4 -1.4688 26.2605   2
  22  -2  -4 -18.761 22.0773   3
  22   2   4 8.20864 22.9089   3
  23  -2   4 -27.275 21.0183   3
  23   2  -4 15.1026 24.4548   2
 -23  -2  -4 5.00938 19.3319   3
 -23  -2   4 -5.4530 17.9920   3
  23   2   4 -17.309 22.1698   3
  23   2   4 11.6077 26.1206   2
  23  -2  -4 3.94127 23.4654   3
  23  -2  -4 32.0593 29.4628   2
   0  -3  -4 -6.6425 6.14267   2
   0   3   4 -8.2514 7.08797   2
   0  -3   4 4.15521 4.70405   3
   0  -3  -4 -1.5613 9.45377   3
   0   3  -4 -5.4854 4.39409   3
   0   3   4 -11.278 8.95321   3
   0  -3  -4 -1.5705 7.91216   3
   0   3  -4 -14.412 7.44200   1
   0   3   4 -32.149 9.98688   1
   1   3  -4 1.79378 4.91203   3
   1   3  -4 -3.1914 8.04569   1
  -1  -3  -4 -6.5155 7.65293   3
  -1  -3  -4 -8.7400 9.60854   3
  -1   3   4 -15.321 10.1645   1
  -1   3   4 -11.888 8.65882   3
  -1   3   4 6.59474 7.61641   2
   1  -3  -4 1.24973 6.14805   2
  -1  -3   4 -7.7728 4.97444   3
   1  -3  -4 -0.7778 8.17470   3
   1   3   4 5.22062 9.92101   1
   1   3   4 -5.8625 9.47156   3
   1  -3  -4 -6.5688 9.07217   3
  -1  -3   4 1.12164 5.02981   3
   1   3   4 4.76861 7.42804   2
  -2  -3  -4 19.8948 8.78074   3
  -2  -3  -4 24.2903 10.5043   3
  -2   3   4 26.9313 11.0313   1
   2   3  -4 26.6818 6.06572   3
   2   3  -4 17.4744 4.69516   2
  -2   3   4 4.55907 9.71279   3
   2   3  -4 11.9937 8.87637   1
   2   3  -4 11.4463 4.77101   2
  -2  -3   4 15.8809 5.88374   3
   2   3   4 10.3884 10.8399   1
   2   3   4 16.0199 7.88539   2
   2   3   4 18.3486 10.5383   3
  -2  -3   4 13.5007 5.78333   3
   2  -3  -4 3.49667 10.0389   3
   2  -3  -4 14.0470 8.31151   3
   2  -3  -4 27.2390 7.12638   2
  -3  -3  -4 123.349 13.4186   3
  -3   3   4 136.335 12.8100   3
   3   3  -4 116.416 8.77935   3
   3  -3   4 93.0430 7.50324   3
   3   3  -4 103.559 8.31762   2
  -3  -3  -4 115.650 11.9284   3
  -3   3   4 98.9074 12.8619   1
  -3  -3   4 128.450 9.00725   3
  -3  -3   4 106.356 8.97381   3
   3  -3  -4 113.737 11.3116   3
   3   3   4 130.422 14.1741   1
   3  -3  -4 130.725 13.0652   3
   3   3   4 99.4712 12.7576   3
  -3   3  -4 89.3701 7.25786   3
   3   3   4 116.145 10.7919   2
  -4   3   4 -7.8574 10.3763   1
   4   3  -4 2.65590 6.61635   3
  -4  -3  -4 5.08649 8.19702   3
  -4   3   4 0.98658 9.22245   3
  -4  -3  -4 -6.1230 10.6400   3
   4   3   4 -1.9102 8.16320   2
   4   3   4 2.68965 10.4811   1
   4   3   4 -12.263 10.5667   3
   4  -3  -4 1.53230 10.0929   3
   4  -3  -4 -5.0203 8.11963   3
  -4  -3   4 -2.5766 6.79216   3
  -5   3   4 4.55414 10.1764   1
  -5  -3  -4 -5.4826 8.01555   3
  -5   3   4 -3.1954 9.18710   3
   5   3  -4 8.96660 7.58061   3
  -5  -3  -4 10.3921 10.8445   3
  -5  -3   4 -0.6314 6.90112   3
  -5  -3   4 16.3746 7.75144   3
   5  -3  -4 5.14550 8.40935   3
   5   3   4 10.8631 10.6452   1
   5   3   4 2.74535 10.9733   3
   5  -3  -4 8.11560 10.1133   3
   5   3   4 -3.1354 8.39817   2
  -6  -3  -4 13.7903 10.5860   3
   6   3  -4 11.4735 8.56719   2
   6   3  -4 5.18750 8.32284   3
  -6   3   4 7.65711 10.2739   3
  -6   3   4 5.37994 11.0871   1
   6   3   4 9.43259 12.1015   1
   6   3   4 18.3998 9.62945   2
  -6  -3   4 -1.1076 8.04173   3
   6   3   4 4.48581 10.9372   3
   6  -3  -4 -4.7119 8.91690   3
   6  -3  -4 5.11707 10.9989   3
  -7  -3  -4 108.379 13.9708   3
   7   3  -4 98.5240 11.7973   2
  -7   3   4 112.110 14.1853   1
  -7   3   4 117.980 13.7527   3
   7   3  -4 106.111 11.9776   3
   7  -3  -4 103.811 12.3881   3
  -7  -3   4 131.164 12.1774   3
   7  -3  -4 133.934 14.7314   3
   7   3   4 128.178 14.8205   3
   7   3   4 117.706 15.1913   1
   7   3   4 117.885 13.0341   2
  -8   3   4 -4.8594 10.8515   1
  -8  -3  -4 -12.880 10.8798   3
  -8   3   4 7.65156 10.4978   3
   8   3  -4 6.99986 10.1635   2
   8   3  -4 -0.6923 9.57923   3
   8  -3  -4 -8.2074 11.2260   3
   8  -3  -4 5.53427 9.61363   3
   8   3   4 8.91085 12.7825   1
   8   3   4 18.7945 12.9070   3
   8   3   4 2.39244 10.2440   2
  -8  -3   4 -0.8706 9.71943   3
  -8  -3   4 10.5473 8.51071   3
  -9   3   4 50.0384 12.9146   1
   9   3  -4 22.9368 11.6000   2
  -9   3   4 52.1448 12.5108   3
   9   3  -4 14.9023 11.2758   3
  -9  -3  -4 39.8335 12.4831   3
   9   3   4 17.0309 12.8629   3
  -9  -3   4 64.1411 11.9458   3
  -9  -3   4 50.6874 10.5146   3
   9   3   4 19.9871 11.8956   2
   9  -3  -4 38.2091 13.3637   3
 -10   3   4 3.21103 11.6861   3
  10   3  -4 18.5990 11.9786   3
 -10   3   4 7.99127 12.6110   1
  10   3  -4 2.82989 11.7367   2
 -10  -3  -4 4.20880 12.1550   3
 -10  -3   4 12.6104 11.2853   3
  10   3   4 26.2751 12.5824   2
  10  -3  -4 9.14107 13.0508   3
  10   3   4 10.2799 13.9521   3
 -10  -3   4 10.2880 10.2659   3
 -11  -3  -4 -8.2397 11.9611   3
  11   3  -4 -19.929 11.5841   3
  11   3  -4 -6.4482 12.5496   2
 -11   3   4 -23.796 11.0345   3
 -11   3   4 -13.296 12.7132   1
  11  -3  -4 -8.7509 12.7392   3
  11   3   4 7.56723 13.6407   3
 -11  -3   4 7.87089 11.8216   3
  11   3   4 12.1625 13.1684   2
 -12  -3  -4 242.360 19.9746   3
 -12   3   4 252.914 19.6305   3
 -12   3   4 221.927 20.1922   1
  12   3  -4 233.425 20.2628   2
  12   3  -4 220.939 19.4819   3
  12   3   4 258.248 21.8348   3
  12  -3  -4 225.459 20.8704   3
 -12  -3   4 235.801 19.2693   3
  12   3   4 227.674 20.6590   2
  13   3  -4 -8.0122 13.0257   3
  13   3  -4 -17.096 14.5624   2
 -13   3   4 4.50139 14.2037   1
 -13   3   4 8.43976 12.5146   3
 -13  -3  -4 17.8711 13.5216   3
  13   3   4 -11.447 14.9445   2
 -13  -3   4 9.44347 13.1122   3
  13   3   4 4.91923 14.6652   3
  13  -3  -4 -1.2118 14.2361   3
 -14   3   4 34.2633 14.2986   3
 -14   3   4 35.6250 15.5351   1
  14   3  -4 21.6555 16.2782   2
 -14  -3  -4 37.2860 15.3867   3
 -14  -3   4 49.2275 15.0715   3
  14   3   4 44.2337 17.2393   2
  14   3   4 84.1891 18.8073   3
  14  -3  -4 42.0605 16.3525   3
  15   3  -4 22.8070 16.7767   2
 -15   3   4 -12.942 15.1731   1
 -15   3   4 28.7784 14.1856   3
 -15  -3  -4 -6.0759 14.3591   3
  15   3   4 16.2998 17.6553   2
 -15  -3   4 27.4942 15.3228   3
  15   3   4 -21.210 15.9645   3
  15  -3  -4 23.7768 16.0543   3
 -16  -3  -4 -19.213 14.1649   3
 -16   3   4 -12.617 13.7309   3
 -16   3   4 -16.587 14.7880   1
  16   3  -4 -12.894 16.9848   2
  16   3   4 -13.833 16.7515   3
 -16  -3   4 -8.8366 14.1995   3
  16  -3  -4 -15.441 15.8231   3
  16   3   4 17.8124 18.7611   2
 -17  -3  -4 42.5504 17.4071   3
  17   3  -4 -11.547 17.7977   2
 -17   3   4 6.34342 17.1948   1
  17   3   4 23.9608 19.0825   3
  17   3   4 36.6692 20.2467   2
  17  -3  -4 -5.2753 18.0693   3
 -17  -3   4 6.52040 15.8141   3
 -18   3   4 15.2867 17.7444   1
  18   3  -4 29.1768 19.4644   2
 -18  -3  -4 -5.4360 16.8174   3
  18   3   4 -2.2234 19.1230   2
  18   3   4 6.69557 18.8213   3
 -18  -3   4 0.26454 15.7334   3
  18  -3  -4 -14.972 17.9512   3
 -19   3   4 11.9994 19.5564   1
  19   3  -4 -25.931 18.8540   2
 -19  -3  -4 -16.082 17.5208   3
 -19  -3   4 43.2890 17.5483   3
  19  -3  -4 -24.315 18.8854   3
  19   3   4 -15.461 19.7364   3
  19   3   4 -47.392 20.3708   2
  20   3  -4 20.4817 20.8185   2
 -20   3   4 -1.9884 21.2101   1
 -20  -3  -4 -2.1356 17.9528   3
  20   3   4 7.12119 20.8842   3
  20  -3  -4 -23.711 20.9027   3
 -20  -3   4 -2.6731 17.3473   3
  20   3   4 -7.8858 23.0490   2
 -21   3   4 12.3998 22.0906   1
  21   3  -4 -10.186 20.7891   2
 -21  -3  -4 22.6091 20.0094   3
  21  -3  -4 31.3754 23.9993   3
 -21  -3   4 -0.8850 17.7241   3
  21   3   4 7.11382 22.9823   3
  21  -3  -4 4.53323 24.8260   2
  21   3   4 -8.5034 23.6284   2
   0  -4   4 173.112 11.5481   3
   0   4   4 226.061 14.4015   2
   0   4   4 168.296 18.1322   1
   0  -4   4 176.021 12.0265   3
   0   4  -4 155.238 15.6734   1
   0   4   4 193.123 17.3710   3
   0  -4  -4 189.001 17.7402   3
  -1  -4  -4 -9.8732 11.7752   3
   1  -4   4 7.09678 7.07714   3
   1   4  -4 11.0614 11.5963   1
  -1   4   4 -2.0407 12.6855   1
   1  -4   4 10.0341 6.67958   3
  -1   4   4 -5.9653 11.3997   3
  -1   4  -4 5.07270 10.7894   1
  -1  -4   4 -3.0403 6.64864   3
   1   4   4 -2.3177 12.7618   1
   1  -4  -4 4.31691 12.4721   3
   1   4   4 -6.4377 8.84790   2
  -1  -4   4 -2.6290 7.45214   3
   1   4   4 -6.5870 11.4821   3
  -2   4   4 580.394 30.1246   3
   2   4  -4 532.348 29.2713   1
  -2   4   4 607.450 31.3665   1
   2  -4   4 497.041 24.8633   3
  -2  -4  -4 554.493 30.4736   3
  -2  -4   4 519.262 26.0923   3
  -2  -4   4 566.733 25.4139   3
   2   4   4 580.682 31.5535   1
   2  -4  -4 550.265 30.3596   3
   2   4   4 588.397 27.3167   2
   2   4   4 568.541 30.3095   3
  -3   4   4 12.0003 13.1878   1
  -3  -4  -4 26.1798 13.2006   3
   3  -4   4 15.0269 7.20470   3
   3   4  -4 17.0658 12.6941   1
   3  -4   4 22.3209 7.07652   3
  -3   4   4 12.0644 12.0071   3
   3   4   4 15.9557 9.69467   2
  -3  -4   4 6.17271 7.80216   3
  -3  -4   4 13.4044 8.58086   3
   3  -4  -4 4.75492 12.7169   3
  -3   4  -4 2.07979 10.1390   1
   3   4   4 14.3500 12.5870   3
   3   4   4 0.02657 13.3798   1
   4  -4   4 224.639 14.0414   3
  -4  -4  -4 260.762 19.9788   3
  -4   4   4 242.784 20.5409   1
   4   4  -4 302.535 20.7966   1
  -4   4   4 260.448 19.4569   3
   4   4   4 264.092 16.9754   2
  -4  -4   4 236.079 15.9442   3
   4   4   4 274.396 20.1677   3
   4  -4  -4 281.256 20.5806   3
   4   4   4 250.993 21.4031   1
  -4  -4   4 260.776 15.4349   3
  -5   4   4 39.1655 12.6260   3
   5   4  -4 31.3883 14.0625   1
  -5   4   4 32.9721 13.6125   1
  -5  -4  -4 34.5812 13.6769   3
   5   4  -4 32.9253 7.14909   2
   5  -4   4 25.9626 7.85953   3
   5   4   4 44.0459 14.7206   1
   5   4   4 25.5253 10.5430   2
   5   4   4 36.2122 13.6699   3
   5  -4  -4 43.8848 13.7451   3
  -5  -4   4 11.2038 9.63866   3
  -5  -4   4 17.8261 9.11231   3
  -6   4   4 148.028 16.4517   3
   6   4  -4 138.696 18.4908   1
   6   4  -4 150.103 11.9780   2
  -6   4   4 144.779 17.6499   1
  -6  -4  -4 181.432 17.8542   3
   6  -4  -4 123.664 16.8286   3
   6   4   4 163.733 17.9240   3
  -6  -4   4 143.165 13.4253   3
   6   4   4 150.946 14.4506   2
   6   4   4 190.695 20.0211   1
  -7   4   4 123.904 16.9015   1
   7   4  -4 134.993 12.9937   2
  -7   4   4 164.369 16.3887   3
  -7  -4  -4 134.427 17.5129   3
   7   4   4 164.507 18.4011   3
  -7  -4   4 149.925 14.0794   3
   7   4   4 152.486 15.1377   2
   7   4   4 152.979 19.2801   1
   7  -4  -4 157.912 17.6595   3
   8   4  -4 162.579 14.5396   2
  -8   4   4 184.039 18.5504   1
  -8   4   4 147.457 16.8439   3
  -8  -4  -4 163.134 17.9521   3
   8   4   4 204.631 19.6116   3
  -8  -4   4 151.883 15.0184   3
   8  -4  -4 169.804 18.5043   3
   8   4   4 130.309 15.5287   2
   8   4   4 190.431 20.3612   1
  -9   4   4 10.1270 13.3672   1
   9   4  -4 -2.0280 11.1046   2
  -9  -4  -4 -21.282 13.8919   3
  -9   4   4 8.27711 12.4215   3
  -9  -4   4 -3.4951 11.5204   3
   9   4   4 5.99632 12.2025   2
   9   4   4 -9.2709 15.0759   3
   9   4   4 -10.209 15.4800   1
   9  -4  -4 -5.5548 13.5599   3
 -10   4   4 70.2769 16.3021   1
  10   4  -4 104.524 14.4149   2
 -10  -4  -4 71.6660 16.0190   3
 -10   4   4 89.2404 16.2803   3
 -10  -4   4 91.2459 14.6677   3
  10  -4  -4 69.6365 16.0475   3
  10   4   4 103.822 15.6578   2
  10   4   4 73.0451 17.4428   3
  10   4   4 115.280 19.1101   1
 -11  -4  -4 77.3351 16.6335   3
  11   4  -4 51.9581 14.3104   2
 -11   4   4 10.2990 15.0099   1
  11   4   4 30.3986 18.6442   1
  11   4   4 19.1057 16.6974   3
 -11  -4   4 52.2619 14.3292   3
  11   4   4 68.0633 15.3254   2
  11  -4  -4 28.7505 15.4721   3
  12   4  -4 93.0364 16.5560   2
 -12   4   4 107.224 18.3331   1
 -12  -4  -4 120.056 17.8841   3
  12   4   4 100.826 19.0818   3
 -12  -4   4 100.059 15.9868   3
  12   4   4 84.5076 16.9398   2
  12  -4  -4 78.9716 17.8495   3
  12   4   4 121.082 21.4029   1
  13   4  -4 14.8699 15.4397   2
 -13   4   4 8.94793 15.7707   1
 -13  -4  -4 15.4468 16.0455   3
  13  -4  -4 -17.138 15.4409   3
  13   4   4 18.0302 17.8485   3
  13   4   4 -15.107 14.5213   2
 -13  -4   4 -15.519 13.3747   3
  14   4  -4 80.3571 17.7457   2
 -14   4   4 106.053 19.0786   1
 -14  -4  -4 102.356 18.5944   3
  14  -4  -4 72.5779 18.7924   3
  14   4   4 100.457 21.6690   3
 -14  -4   4 86.4811 17.0406   3
  14   4   4 87.9596 18.5074   2
 -15  -4  -4 51.4051 17.9706   3
 -15   4   4 39.8319 17.9503   1
  15   4  -4 44.8703 17.9331   2
 -15  -4   4 56.5538 17.0598   3
  15  -4  -4 44.8426 18.6659   3
  15   4   4 59.4629 18.5944   2
 -16  -4  -4 123.193 20.2580   3
  16   4  -4 98.3194 20.2230   2
 -16   4   4 115.214 20.4463   1
  16  -4  -4 87.4505 21.2976   3
 -16  -4   4 139.494 19.9795   3
  16   4   4 131.699 21.8105   2
  17   4  -4 43.3534 19.7286   2
 -17   4   4 51.5204 19.4456   1
 -17  -4  -4 5.87605 18.7177   3
 -17  -4   4 51.4208 18.3708   3
  17  -4  -4 62.8309 21.4623   3
  17   4   4 27.2821 20.4818   2
  18   4  -4 71.5086 21.7141   2
 -18  -4  -4 62.0435 20.2303   3
 -18   4   4 98.2679 21.6243   1
  18   4   4 75.3639 23.1879   2
 -18  -4   4 100.913 20.1171   3
  18  -4  -4 120.596 23.4037   3
 -19  -4  -4 12.5310 20.7213   3
 -19   4   4 48.5100 20.0396   1
  19   4  -4 -19.707 19.6966   2
  19   4   4 50.8729 23.2945   2
 -19  -4   4 3.10590 18.0035   3
  19  -4  -4 0.97850 21.5114   3
   0  -5  -4 21.1051 14.8474   3
   0   5   4 -0.2686 16.7022   1
   0   5  -4 -0.1177 14.3817   1
   0  -5   4 -2.2500 7.89601   3
  -1  -5  -4 385.349 26.4038   3
   1  -5   4 373.067 19.3873   3
   1   5  -4 377.402 26.4209   1
  -1   5   4 390.684 27.8175   1
  -1   5  -4 347.317 25.2573   1
   1  -5  -4 407.551 26.2954   3
  -1  -5   4 382.877 19.7255   3
   1   5   4 429.562 28.5885   1
   2  -5   4 111.751 10.7306   3
   2   5  -4 113.663 18.2704   1
  -2   5   4 100.227 18.9740   1
  -2  -5  -4 120.376 18.4414   3
   2   5   4 126.512 20.4684   1
  -2  -5   4 118.470 11.4747   3
   2  -5  -4 115.179 17.9004   3
  -2   5  -4 117.731 16.6748   1
   3   5  -4 451.667 29.3609   1
  -3   5   4 427.617 29.5718   1
   3  -5   4 415.573 21.5324   3
  -3  -5  -4 470.378 28.4252   3
  -3  -5   4 445.435 22.3519   3
   3  -5  -4 457.334 28.7692   3
  -3   5  -4 396.668 26.5310   1
   3   5   4 470.401 30.8912   1
  -4   5   4 25.8899 16.6323   1
  -4  -5  -4 20.1478 15.4935   3
   4   5  -4 5.64320 16.5607   1
   4  -5   4 27.1483 8.69331   3
  -4   5  -4 21.0458 13.8123   1
   4  -5  -4 39.3352 15.7007   3
  -4  -5   4 24.4091 10.0462   3
   4   5   4 33.9557 17.2765   1
   5  -5   4 413.041 23.4055   3
  -5   5   4 473.691 30.9185   1
  -5  -5  -4 515.714 30.2511   3
   5   5  -4 537.542 32.6093   1
   5   5   4 486.268 32.3061   1
   5  -5  -4 507.254 30.3526   3
  -5  -5   4 473.265 24.7132   3
  -6  -5  -4 18.2182 15.5219   3
   6  -5   4 39.5820 9.63370   3
   6   5  -4 25.8899 18.1718   1
  -6   5   4 18.3441 15.7393   1
  -6  -5   4 11.7921 11.1756   3
   6   5   4 6.57746 18.3058   1
   6  -5  -4 9.42142 15.3405   3
  -6   5  -4 21.8285 13.9239   1
  -7   5   4 659.988 37.7019   1
   7   5  -4 686.940 39.5275   1
  -7  -5  -4 754.408 37.7150   3
   7  -5   4 590.881 31.1914   3
  -7  -5   4 691.463 33.2216   3
   7   5   4 693.536 40.4226   1
   7  -5  -4 692.123 37.3739   3
  -8  -5  -4 5.87389 15.5371   3
   8   5  -4 -1.3191 18.9133   1
   8  -5   4 3.44652 9.80260   3
  -8   5   4 22.8920 17.0323   1
  -8  -5   4 3.90635 12.2877   3
   8  -5  -4 22.0649 16.3988   3
   8   5   4 13.3054 18.1150   1
  -9  -5  -4 397.413 28.0402   3
  -9   5   4 395.396 28.5951   1
   9   5  -4 382.892 30.9177   1
   9  -5   4 362.044 21.8607   3
   9  -5  -4 435.304 28.5152   3
  -9  -5   4 405.678 24.5853   3
   9   5   4 437.290 32.5487   1
 -10   5   4 53.3157 17.7939   1
 -10  -5  -4 47.8502 17.7718   3
  10   5  -4 28.3286 20.9371   1
 -10  -5   4 -3.1488 13.5722   3
  10   5   4 17.5669 20.3728   1
  10  -5  -4 46.7425 17.6347   3
 -11   5   4 395.693 30.0542   1
 -11  -5  -4 459.094 30.5998   3
  11   5   4 475.172 34.9717   1
  11  -5  -4 486.749 31.1244   3
 -11  -5   4 445.999 27.8663   3
 -12  -5  -4 -7.2654 16.4660   3
 -12   5   4 -22.978 16.8814   1
 -12  -5   4 8.61830 15.0587   3
  12   5   4 24.9921 22.2679   1
  12  -5  -4 9.54614 17.7817   3
 -13  -5  -4 189.224 23.6783   3
 -13   5   4 209.609 23.6861   1
  13   5   4 246.086 28.4591   1
 -13  -5   4 231.480 21.4616   3
  13  -5  -4 253.408 24.9491   3
 -14   5   4 -24.166 16.8140   1
 -14  -5  -4 -36.033 17.1717   3
  14   5   4 14.1751 24.1722   1
 -14  -5   4 0.65750 16.2144   3
  14  -5  -4 26.2057 19.6561   3
 -15  -5  -4 195.164 25.0903   3
 -15   5   4 193.572 24.2896   1
  15  -5  -4 157.471 24.5239   3
 -15  -5   4 207.668 22.6601   3
  15   5   4 216.002 30.3626   1
   0  -6  -4 196.019 22.2992   3
   0   6  -4 165.982 23.0503   1
   0  -6   4 163.289 13.5221   3
   0   6   4 170.525 24.7951   1
  -1  -6  -4 76.7745 18.3541   3
   1  -6   4 34.6101 10.0433   3
   1   6  -4 49.9244 20.2409   1
  -1   6   4 55.6978 21.4637   1
   1   6   4 49.0030 22.0227   1
  -1  -6   4 50.4045 10.6996   3
   1  -6  -4 43.6666 18.3552   3
  -1   6  -4 36.1519 19.0426   1
   2  -6   4 147.766 12.6845   3
   2   6  -4 160.002 23.7586   1
  -2  -6  -4 174.159 21.2386   3
  -2   6   4 161.526 24.5489   1
   2  -6  -4 171.389 21.6392   3
  -2   6  -4 142.038 22.0465   1
  -2  -6   4 140.336 13.7045   3
   2   6   4 191.077 25.7682   1
  -3   6   4 3.93131 18.7033   1
  -3  -6  -4 32.3396 17.7544   3
   3   6  -4 42.3244 21.1830   1
  -3  -6   4 32.4454 11.2173   3
  -3   6  -4 20.9246 18.2061   1
   3   6   4 43.2531 21.5754   1
   3  -6  -4 5.44718 16.7280   3
  -4   6   4 241.754 26.2333   1
  -4  -6  -4 256.764 24.3933   3
   4   6  -4 290.213 28.3975   1
  -4   6  -4 255.535 24.8058   1
  -4  -6   4 250.665 18.1628   3
   4   6   4 265.671 29.2665   1
   4  -6  -4 244.182 24.4747   3
  -5  -6  -4 -19.845 16.5411   3
   5  -6   4 4.89948 9.49075   3
  -5   6   4 -2.2058 19.3023   1
   5   6  -4 47.5962 21.8600   1
   5  -6  -4 -15.287 17.3487   3
   5   6   4 25.5479 22.6892   1
  -5  -6   4 -24.080 11.7754   3
   6  -6   4 464.369 24.2918   3
  -6  -6  -4 492.135 32.0876   3
  -6   6   4 480.471 33.7514   1
   6   6  -4 487.154 35.8879   1
  -6  -6   4 462.640 26.3445   3
   6  -6  -4 438.252 32.0466   3
   6   6   4 494.052 37.0989   1
   7   6  -4 8.53289 22.2262   1
  -7   6   4 -10.868 19.5195   1
  -7  -6  -4 35.5089 18.9377   3
   7  -6   4 -11.159 10.0526   3
   7   6   4 -27.484 21.5530   1
   7  -6  -4 2.62533 18.1402   3
  -7  -6   4 17.3153 13.7261   3
  -8  -6  -4 292.532 25.9374   3
  -8   6   4 256.762 26.7121   1
   8   6  -4 311.861 31.0561   1
   8  -6   4 213.061 17.7041   3
  -8  -6   4 247.150 20.7088   3
   8  -6  -4 282.565 26.3310   3
   8   6   4 311.544 30.7712   1
  -9  -6  -4 -14.929 17.6668   3
  -9   6   4 -29.269 19.2394   1
   9   6  -4 -6.5517 23.0459   1
   9  -6   4 -4.9544 11.4399   3
   9  -6  -4 10.1662 18.9835   3
  -9  -6   4 -15.499 14.5437   3
   9   6   4 -1.7884 23.2110   1
   0   0  -5 -6.0197 4.01199   1
   0   0  -5 -5.9094 4.98784   3
   0   0   5 -8.4723 4.26932   1
   0   0  -5 -13.789 5.47072   2
   0   0  -5 -15.737 5.12253   3
   0   0   5 -2.8742 5.66256   3
   0   0   5 -14.145 6.63212   2
   0   0   5 -10.884 4.85064   3
  -1   0   5 4.05256 5.39329   3
   1   0   5 -2.5091 6.72329   2
  -1   0  -5 -5.2071 4.94196   3
   1   0  -5 1.95226 5.21328   3
   1   0   5 -8.4368 4.92127   3
  -1   0   5 -2.1642 6.00842   3
   1   0  -5 -5.4244 5.59968   3
  -1   0  -5 -3.3709 3.74613   1
   1   0  -5 0.93387 4.51231   1
   1   0   5 6.10770 4.25472   1
  -1   0   5 -1.0715 4.56953   1
  -1   0  -5 -3.7216 5.81762   2
   1   0   5 -6.1966 5.99341   3
  -1   0   5 -8.8428 6.90501   2
  -1   0  -5 -2.5478 5.60314   3
   1   0  -5 -2.7883 6.06037   2
   2   0   5 -9.0183 7.03901   2
  -2   0   5 -12.377 6.26036   3
   2   0   5 -5.8822 4.10191   1
  -2   0  -5 -2.1897 5.01836   3
   2   0  -5 -2.4563 5.18002   3
   2   0  -5 -7.0911 4.66796   1
  -2   0   5 -5.5653 7.13078   2
  -2   0  -5 -9.3761 5.59575   2
   2   0   5 3.95910 5.18448   3
  -2   0   5 -7.2693 5.02336   1
  -2   0   5 -3.4111 5.19428   3
   2   0  -5 -5.5463 5.94515   2
   2   0  -5 -7.1015 6.20804   3
  -3   0   5 -10.156 6.13781   3
   3   0  -5 -4.9982 6.37709   2
  -3   0   5 -6.4036 5.30283   3
   3   0   5 -8.3834 5.33417   3
   3   0  -5 3.07028 4.88896   1
   3   0   5 -8.1932 4.12120   1
   3   0  -5 -4.0972 6.23221   3
  -3   0   5 -0.8136 5.76211   1
   3   0  -5 -4.0523 5.15251   3
   4   0  -5 -7.4364 6.74544   2
  -4   0   5 1.78991 7.03124   3
  -4   0   5 -1.4028 6.29715   1
  -4   0   5 -1.9795 5.55087   3
   4   0  -5 -5.6822 5.22095   3
   4   0  -5 -1.8309 5.12182   1
   4   0  -5 -13.078 6.95568   3
  -5   0   5 -10.177 7.00855   3
   5   0  -5 -2.4670 6.14245   3
  -5   0   5 3.20830 6.47292   3
  -5   0  -5 -2.1973 5.94930   3
  -5   0   5 -5.8054 6.73408   1
   5   0  -5 -10.861 7.18435   3
   5   0  -5 5.71434 5.92100   1
  -6   0   5 14.5653 6.64617   3
   6   0  -5 14.2189 8.67156   3
  -6   0   5 10.5495 8.37407   1
  -6   0   5 1.39017 8.01312   3
  -7   0   5 4.85550 7.88453   3
   7   0  -5 -3.2450 8.35888   3
  -7   0   5 0.73702 6.65257   3
  -7   0   5 3.70651 9.26905   1
  -8   0   5 -10.515 7.94863   3
  -8   0   5 4.50318 10.1583   1
  -8   0   5 -0.1242 7.09763   3
   8   0  -5 -3.9248 8.67740   3
  -9   0   5 1.50002 7.51043   3
   9   0   5 -11.475 6.86943   3
   9   0  -5 -19.182 9.34114   3
  -9   0   5 -2.0281 8.89929   3
  -9   0   5 12.6917 10.5307   1
  10   0   5 -3.0155 7.86866   3
 -10   0   5 3.74043 9.62126   3
 -10   0  -5 2.90398 8.70911   3
 -10   0   5 0.51593 7.75151   3
 -10   0   5 -6.8365 10.5115   1
  10   0  -5 -13.346 10.2269   3
  11   0   5 -13.580 11.5589   2
 -11   0   5 5.40987 10.1730   3
  11   0   5 -5.5257 7.53058   3
 -11   0   5 -11.672 11.3367   1
 -11   0  -5 -2.3611 9.10570   3
  11   0  -5 -5.4544 10.8878   3
 -12   0   5 -5.4085 9.77717   3
  12   0   5 -0.3911 10.6943   3
  12   0   5 -0.4908 8.21578   3
  12   0   5 -14.654 11.8334   2
 -12   0  -5 -5.2970 9.21554   3
 -12   0   5 -6.2508 13.2447   1
  12   0  -5 1.54904 10.9678   3
 -13   0   5 12.4936 11.1891   3
 -13   0  -5 1.62026 10.2328   3
  13   0  -5 -7.6053 11.5181   3
  13   0   5 -6.5940 13.4006   2
  13   0   5 -19.633 11.3978   3
  14   0   5 -4.4571 14.1086   2
  14   0  -5 -2.4254 13.4914   3
  14   0   5 12.4138 13.4904   3
 -14   0   5 -3.5479 12.4125   3
 -14   0  -5 20.8235 11.6692   3
 -15   0  -5 -9.7154 12.0935   3
 -15   0   5 1.32397 12.6089   3
  15   0  -5 -3.5752 13.6436   3
  15   0   5 -14.495 15.6047   2
  15   0   5 7.12999 14.6218   3
 -16   0   5 10.3543 13.5749   3
 -16   0  -5 18.2493 14.2970   3
  16   0   5 -10.298 15.6064   3
  16   0   5 -6.0999 15.2382   2
  16   0  -5 -4.2737 14.6543   3
  17   0   5 -5.9213 16.3933   3
  17   0  -5 22.6500 17.2243   3
 -17   0  -5 -18.833 13.4323   3
  17   0   5 -1.6195 17.4120   2
 -17   0   5 -2.6234 14.7262   3
 -18   0  -5 11.5046 14.1834   3
  18   0   5 13.6082 16.6310   3
  18   0  -5 29.5360 17.3917   3
  18   0   5 -16.250 17.6695   2
 -18   0   5 -14.391 14.1829   3
 -19   0   5 -7.4970 16.1977   3
  19   0   5 16.9171 19.0230   2
  19   0  -5 -28.843 17.6074   3
  19   0   5 -4.4198 17.2331   3
 -19   0  -5 2.39222 15.0419   3
 -20   0  -5 -21.975 15.4932   3
 -20   0   5 -7.4249 16.3527   3
  20   0   5 -6.5663 18.3407   3
  20   0   5 37.3058 22.2083   2
  20   0  -5 -21.981 18.1765   3
 -21   0   5 -0.9244 17.0412   3
  21   0  -5 -30.138 18.6404   3
  21   0   5 -10.816 20.5466   2
 -21   0  -5 5.25616 16.8969   3
  21   0   5 -35.603 18.3219   3
  22   0  -5 19.3584 21.4345   3
 -22   0   5 11.0691 18.4062   3
  22   0   5 13.6587 22.2840   2
  22   0   5 2.49287 19.7756   3
  23   0  -5 5.14828 26.1740   2
 -23   0   5 -0.9129 18.8447   3
  23   0   5 3.85210 23.4892   2
  23   0  -5 7.35264 22.5472   3
  23   0   5 18.4974 21.7919   3
 -24   0   5 10.4778 18.8319   3
  24   0  -5 34.2076 23.0996   3
  24   0   5 -23.772 23.6001   2
  24   0  -5 1.50408 27.9892   2
  24   0   5 57.2775 24.3917   3
   0  -1  -5 -6.9519 5.84288   3
   0   1   5 -17.951 6.71414   3
   0  -1  -5 -11.849 6.70603   3
   0  -1  -5 -7.5794 5.69960   1
   0   1  -5 -3.5179 3.14791   3
   0   1  -5 -2.7226 3.51979   1
   0  -1  -5 -1.9312 6.00521   2
   0  -1   5 -6.5715 3.50088   3
   0   1   5 -19.411 7.10903   2
   0   1   5 -15.568 6.48277   1
   0   1   5 -2.1201 5.71218   3
  -1   1   5 -13.577 7.12322   2
  -1  -1  -5 -2.3263 5.49046   1
  -1  -1  -5 -3.6473 5.93501   2
  -1   1   5 -1.3212 5.96966   3
   1   1  -5 -4.7167 3.37586   3
  -1  -1  -5 -10.134 6.93566   3
  -1  -1  -5 1.34427 6.53205   3
   1   1  -5 1.31696 4.59557   1
  -1   1   5 -7.9215 6.59365   1
  -1   1   5 7.10951 7.62969   3
   1   1   5 -5.0127 7.43144   2
  -1  -1   5 -2.0959 3.83020   3
   1  -1  -5 0.13890 6.31200   2
   1   1   5 -7.4904 6.28778   3
   1  -1  -5 -10.342 7.13878   3
   1   1   5 -11.878 7.19518   3
   1  -1  -5 3.87585 6.22134   1
   1   1   5 -10.132 6.41951   1
   1  -1  -5 7.69466 6.36409   3
   2   1  -5 84.3960 7.57023   1
  -2  -1  -5 78.6764 8.47034   2
  -2   1   5 100.892 9.44392   2
  -2   1   5 85.6180 9.64510   3
  -2   1   5 79.8027 9.12097   1
  -2  -1  -5 95.4229 9.91794   3
  -2  -1  -5 76.6036 8.80377   3
   2   1  -5 93.9951 6.20599   3
  -2   1   5 96.2200 8.56985   3
   2   1  -5 76.6443 6.77417   3
   2  -1  -5 86.0603 8.52322   1
  -2  -1   5 105.285 6.64815   3
   2   1   5 78.4839 9.57267   2
   2  -1  -5 78.1310 8.60343   3
   2  -1  -5 84.1614 9.81092   3
   2  -1  -5 89.8989 8.75001   2
   2   1   5 101.304 10.4723   3
  -2  -1   5 77.5461 6.84745   3
   2   1   5 98.7468 9.16374   1
   2   1   5 84.5670 8.78978   3
   3   1  -5 97.6406 8.96231   1
  -3  -1  -5 112.807 9.73529   3
  -3  -1  -5 112.260 10.5788   3
  -3   1   5 127.239 10.5834   1
   3   1  -5 89.1128 9.77602   2
   3   1  -5 106.931 7.47146   3
  -3   1   5 121.780 9.64809   3
  -3   1   5 125.980 11.0478   3
   3   1  -5 99.3458 8.14864   3
   3   1   5 133.645 10.1019   1
   3   1   5 118.474 11.2987   3
   3  -1  -5 112.281 10.8848   3
   3  -1  -5 114.744 9.77383   3
   3   1   5 110.109 11.1510   2
   3   1   5 107.839 9.49857   3
  -3  -1   5 99.5986 8.05990   3
  -4   1   5 192.861 12.8005   3
  -4  -1  -5 190.797 13.0153   3
  -4  -1  -5 202.163 13.9214   3
   4   1  -5 203.778 12.8937   1
  -4   1   5 221.931 14.2377   3
  -4   1   5 199.388 13.5543   1
   4   1  -5 202.240 11.4405   3
   4   1  -5 207.105 12.0157   3
   4   1   5 216.867 14.4313   2
   4  -1  -5 188.610 13.0870   3
   4   1   5 213.243 13.1477   1
   4   1   5 199.331 13.0004   3
  -4  -1   5 205.912 11.8177   3
   4   1   5 221.545 14.7454   3
   4  -1  -5 205.485 14.1282   3
   5   1  -5 1363.75 57.5196   3
  -5  -1  -5 1426.32 58.5812   3
  -5   1   5 1374.11 58.2342   3
  -5   1   5 1406.06 58.6466   3
   5   1  -5 1308.02 57.9922   1
  -5   1   5 1343.05 58.4318   1
   5   1   5 1455.80 59.0238   3
  -5  -1   5 1382.49 57.5381   3
   5  -1  -5 1431.18 58.9540   3
   5  -1  -5 1232.76 58.0649   3
  -5  -1   5 1358.90 57.2292   3
   5   1   5 1401.26 58.3039   3
   5   1   5 1393.38 59.0256   2
  -6   1   5 195.950 13.4228   3
  -6  -1  -5 214.789 14.5387   3
  -6   1   5 194.637 14.4015   1
  -6   1   5 214.941 14.4271   3
   6   1  -5 213.317 13.7361   3
   6  -1  -5 198.049 14.8118   3
  -6  -1   5 193.309 12.8045   3
   6   1   5 225.528 15.5628   2
   6   1   5 207.880 15.3261   3
  -6  -1   5 206.557 13.2881   3
   6   1   5 219.716 13.9713   3
  -7   1   5 803.685 37.0543   1
   7   1  -5 800.146 36.1952   3
  -7  -1  -5 822.405 36.6932   3
  -7   1   5 817.443 36.8098   3
   7   1   5 795.906 36.3787   3
   7   1   5 795.159 37.2612   3
  -7  -1   5 805.356 35.7478   3
  -7  -1   5 793.293 36.0002   3
   7  -1  -5 818.244 37.2811   3
   7   1   5 784.930 37.4389   2
  -8   1   5 152.672 13.7923   1
  -8  -1  -5 173.324 13.5428   3
  -8   1   5 154.883 13.6557   3
   8   1  -5 142.414 13.1607   3
   8  -1  -5 171.750 14.4937   3
  -8  -1   5 172.768 12.9597   3
  -8  -1   5 166.262 12.3652   3
   8   1   5 183.432 14.6692   3
   8   1   5 172.313 15.1709   2
   8   1   5 150.667 12.7992   3
  -9   1   5 933.335 41.6393   1
  -9  -1  -5 875.805 40.8946   3
   9   1  -5 867.696 40.9293   3
  -9   1   5 923.229 41.2988   3
   9   1   5 919.423 41.6902   3
  -9  -1   5 938.957 40.8446   3
  -9  -1   5 890.795 40.3481   3
   9   1   5 869.028 42.1599   2
   9  -1  -5 919.205 41.5373   3
  10   1  -5 -2.5161 9.79407   3
 -10   1   5 -3.7562 10.3362   1
 -10  -1  -5 6.56759 9.23477   3
 -10   1   5 11.5305 10.0114   3
 -10  -1   5 1.07673 8.15959   3
  10   1   5 0.97743 11.8877   2
  10  -1  -5 -16.775 10.2980   3
 -10  -1   5 15.2569 9.37979   3
  10   1   5 -0.9907 10.4807   3
 -11   1   5 438.548 23.6879   3
  11   1  -5 394.675 23.6999   3
 -11  -1  -5 436.646 23.2260   3
 -11   1   5 427.447 24.0809   1
 -11  -1   5 400.116 23.1163   3
  11   1   5 399.177 24.0338   3
  11  -1  -5 431.006 24.3567   3
  11   1   5 383.608 24.9977   2
 -11  -1   5 387.519 21.9682   3
 -12  -1  -5 164.447 15.2207   3
 -12   1   5 200.065 16.8300   1
 -12   1   5 178.315 15.8104   3
  12   1  -5 182.461 16.6028   3
 -12  -1   5 156.299 13.8139   3
 -12  -1   5 169.550 15.5968   3
  12   1   5 157.423 17.3488   2
  12   1   5 160.799 16.8608   3
  12  -1  -5 182.210 17.1675   3
 -13   1   5 99.2553 15.4768   1
  13   1  -5 135.448 16.2566   3
 -13   1   5 127.753 15.0883   3
 -13  -1  -5 140.678 14.5192   3
  13   1   5 148.109 16.8771   3
  13  -1  -5 133.675 16.9559   3
  13   1   5 143.732 17.7055   2
 -13  -1   5 111.697 14.8763   3
  14   1  -5 7.17020 13.4885   3
 -14  -1  -5 20.3937 11.6823   3
 -14   1   5 -7.7287 13.1194   1
 -14   1   5 -2.2364 11.5588   3
 -14  -1   5 -8.3092 11.5992   3
  14   1   5 -3.5179 15.5085   2
  14   1   5 -10.748 12.6395   3
  14  -1  -5 -8.1605 13.0923   3
 -15   1   5 27.7258 16.5707   1
 -15  -1  -5 32.6043 13.6631   3
 -15   1   5 53.4971 14.0494   3
  15   1  -5 37.5948 15.6729   3
  15  -1  -5 13.1751 14.7291   3
 -15  -1   5 47.5682 14.2618   3
  15   1   5 28.0318 15.0340   3
  15   1   5 45.4166 17.4666   2
 -16   1   5 -14.832 15.2952   1
 -16   1   5 3.50462 13.5438   3
  16   1  -5 8.58687 15.4001   3
 -16  -1  -5 -16.453 12.5895   3
 -16  -1   5 0.43355 13.4974   3
  16   1   5 41.3315 18.3986   2
  16  -1  -5 -27.957 14.5556   3
  16   1   5 23.8035 15.5608   3
  17   1  -5 65.4561 18.0233   3
 -17   1   5 89.8930 20.0993   1
 -17  -1  -5 83.3816 16.2237   3
 -17   1   5 86.5332 17.4411   3
  17   1   5 69.7476 19.7011   2
  17  -1  -5 98.9253 20.0176   3
 -17  -1   5 108.357 17.2184   3
  17   1   5 72.9110 18.1289   3
 -18   1   5 38.4205 17.1134   3
 -18   1   5 24.6547 19.0915   1
  18   1  -5 28.1007 18.0090   3
 -18  -1  -5 64.9628 16.7123   3
  18   1   5 42.8125 19.4160   2
  18   1   5 31.6358 18.3988   3
 -18   1  -5 64.2327 15.4853   3
 -18  -1   5 27.0547 16.0919   3
  18  -1  -5 16.6828 19.0083   3
 -19   1   5 29.0526 17.6128   3
  19   1  -5 17.9753 17.6833   3
 -19  -1  -5 36.9982 17.3770   3
  19  -1  -5 9.53588 19.7262   3
  19   1   5 18.8684 20.1661   2
 -19  -1   5 22.2743 15.8931   3
  19   1   5 17.0697 19.2964   3
 -20   1   5 24.7252 17.9077   3
  20   1  -5 26.4223 18.7230   3
  20  -1   5 10.1761 18.5376   3
 -20  -1  -5 2.43413 17.2106   3
  20  -1  -5 30.7259 21.0317   3
  20   1   5 41.2248 22.9331   2
 -20  -1   5 9.91256 16.2565   3
  20   1   5 34.1041 21.0594   3
  21  -1   5 15.6698 19.1978   3
  21   1  -5 28.3006 21.8276   2
 -21  -1  -5 22.4484 17.9283   3
 -21   1   5 4.90549 17.0265   3
  21   1  -5 45.7912 20.9025   3
 -21  -1   5 27.0090 17.9801   3
  21  -1  -5 39.3799 20.9749   3
  21   1   5 45.5383 22.5170   2
  21   1   5 -6.5071 20.3875   3
 -22   1   5 36.9483 19.7227   3
  22   1  -5 36.2601 21.4159   3
  22  -1   5 -8.7658 20.4908   3
  22  -1   5 18.5816 22.5059   2
  22   1  -5 18.0789 24.1831   2
 -22  -1  -5 23.8271 18.3445   3
  22  -1  -5 -36.393 20.9609   3
  22   1   5 83.3704 26.3304   2
 -22  -1   5 26.9834 18.5752   3
  22   1   5 -26.052 19.7501   3
  23  -1   5 116.746 27.3704   2
 -23   1   5 137.560 23.3918   3
  23   1  -5 138.926 28.6392   2
 -23  -1  -5 131.396 22.1670   3
  23  -1   5 112.414 24.2833   3
  23   1   5 111.989 24.3551   3
  23  -1  -5 136.112 31.8509   2
 -23  -1   5 108.645 21.4064   3
  23  -1  -5 125.068 26.5569   3
  23   1   5 116.193 28.7049   2
  24  -1   5 14.7558 25.8577   2
  24   1  -5 -33.336 25.3919   2
 -24   1   5 -25.731 18.8245   3
  24  -1   5 -21.022 21.1758   3
 -24  -1   5 11.7884 19.8017   3
  24  -1  -5 32.2743 24.5295   3
  24  -1  -5 -21.870 28.8578   2
  24   1   5 -1.7868 23.0054   3
  24   1   5 1.07026 26.4321   2
   0  -2  -5 470.677 23.3686   3
   0   2   5 461.678 23.2610   1
   0   2   5 439.564 23.2383   3
   0   2   5 415.583 21.8182   2
   0  -2  -5 432.733 22.4948   3
  -1   2   5 2.23188 8.00644   2
  -1  -2  -5 -12.225 9.32741   3
  -1   2   5 2.47720 9.08246   1
  -1   2   5 5.34341 9.00346   3
  -1  -2  -5 -0.9688 7.32433   3
   1  -2  -5 3.97584 9.17977   3
   1  -2  -5 23.1115 8.32962   3
   1   2   5 -15.770 9.51359   3
   1   2   5 7.98666 8.14155   2
   1   2   5 -1.1193 8.95905   1
  -2   2   5 112.350 10.7558   2
   2   2  -5 87.0372 6.51016   3
  -2  -2  -5 122.464 12.0878   3
  -2   2   5 114.489 11.5820   3
  -2   2   5 134.805 12.2139   1
  -2  -2  -5 110.225 11.0018   3
   2   2  -5 120.517 7.19780   3
  -2  -2   5 90.8874 6.97326   3
   2   2   5 107.057 11.7830   1
   2  -2  -5 118.845 10.8060   3
   2  -2  -5 117.711 11.9799   3
  -2  -2   5 109.941 7.05165   3
   2   2   5 86.1506 11.6720   3
   2   2   5 105.332 10.8600   2
   3   2  -5 111.083 7.97519   3
  -3   2   5 108.615 12.0855   1
  -3  -2  -5 91.7957 10.8152   3
  -3   2   5 115.619 12.3344   3
  -3  -2  -5 96.6623 12.0081   3
  -3  -2   5 116.993 7.93142   3
   3   2   5 100.670 11.0952   2
   3  -2  -5 119.128 12.4797   3
   3   2   5 100.112 12.5228   3
  -3  -2   5 97.6352 7.75746   3
   3  -2  -5 100.349 10.4864   3
   3   2   5 124.810 12.2113   1
  -4   2   5 255.398 16.7962   3
  -4  -2  -5 289.542 17.5709   3
  -4  -2  -5 252.422 16.4142   3
   4   2  -5 278.447 14.0444   3
  -4   2   5 232.256 16.9883   1
   4   2  -5 250.245 15.7915   2
   4  -2  -5 237.079 15.7042   3
   4   2   5 282.164 17.8139   3
  -4  -2   5 244.716 13.6337   3
   4   2   5 254.314 16.4377   2
   4   2   5 243.027 16.6280   1
  -4  -2   5 287.613 13.8874   3
   4  -2  -5 272.795 17.1553   3
  -5   2   5 72.4210 10.6045   3
  -5  -2  -5 63.2528 10.6334   3
  -5   2   5 62.9539 11.0511   1
   5   2  -5 48.0534 7.98961   3
   5  -2  -5 46.7874 10.5581   3
   5  -2  -5 47.8595 9.23193   3
   5   2   5 51.4330 10.7766   1
   5   2   5 60.6979 10.9960   3
  -5  -2   5 41.1531 7.30023   3
  -5  -2   5 53.7838 7.84632   3
   5   2   5 67.5674 10.4350   2
   6   2  -5 148.736 11.4279   3
  -6  -2  -5 132.895 13.3841   3
  -6   2   5 161.624 13.2202   3
  -6   2   5 157.469 14.0007   1
   6   2   5 123.617 14.1462   3
   6   2   5 127.782 13.2440   1
  -6  -2   5 146.895 11.0110   3
   6   2   5 133.335 13.2621   2
   6  -2  -5 116.739 13.1293   3
   7   2  -5 86.8221 10.3204   3
  -7  -2  -5 68.2530 11.5993   3
  -7   2   5 67.0588 10.9500   3
  -7   2   5 91.0089 12.2274   1
   7   2   5 72.4204 12.7041   3
  -7  -2   5 72.7831 9.08763   3
   7   2   5 85.9542 11.7873   2
  -7  -2   5 80.0464 9.81215   3
   7  -2  -5 84.2235 11.8047   3
  -8   2   5 305.857 19.5342   1
  -8   2   5 321.203 19.1774   3
   8   2  -5 289.591 17.9632   3
  -8  -2  -5 319.986 19.1793   3
  -8  -2   5 287.255 17.3068   3
   8   2   5 294.819 19.4012   2
   8   2   5 285.325 19.7928   3
  -8  -2   5 328.113 17.9257   3
   8  -2  -5 288.830 19.6273   3
   9   2  -5 143.580 13.9124   3
  -9   2   5 157.104 14.3496   3
  -9  -2  -5 167.275 14.8506   3
  -9   2   5 162.624 15.1970   1
   9   2   5 140.652 15.3405   3
  -9  -2   5 146.558 12.9067   3
   9   2   5 170.523 15.5032   2
  -9  -2   5 186.954 13.9228   3
   9  -2  -5 179.478 15.4691   3
 -10  -2  -5 179.661 15.9132   3
 -10   2   5 194.344 16.8110   1
 -10   2   5 173.409 15.5977   3
  10   2  -5 178.600 15.5365   3
  10   2   5 197.503 17.4123   2
 -10  -2   5 185.991 14.8695   3
 -10  -2   5 165.071 14.2234   3
  10   2   5 183.911 17.3989   3
  10  -2  -5 163.765 16.4581   3
  11   2  -5 46.5548 12.5041   3
 -11  -2  -5 52.1738 12.5203   3
 -11   2   5 52.2007 12.4800   3
 -11   2   5 56.4439 13.0492   1
  11   2   5 43.6663 13.3985   2
 -11  -2   5 30.0819 10.3662   3
 -11  -2   5 71.6000 12.0154   3
  11   2   5 49.0703 13.6424   3
  11  -2  -5 41.5197 13.3335   3
 -12  -2  -5 55.2356 12.6336   3
 -12   2   5 51.4679 12.5500   3
 -12   2   5 38.5842 13.9781   1
  12   2  -5 36.4006 13.2222   3
  12   2   5 72.2042 15.8193   2
 -12  -2   5 63.2357 12.5669   3
  12  -2  -5 46.5290 14.2571   3
  12   2   5 82.6079 15.4129   3
 -12  -2   5 60.7691 11.9656   3
 -13   2   5 93.7526 15.4440   1
 -13   2   5 100.417 15.1273   3
 -13  -2  -5 62.5808 13.7383   3
  13   2  -5 77.1210 14.7519   3
  13  -2  -5 55.0602 15.8439   3
 -13  -2   5 77.8098 13.7146   3
  13   2   5 75.2377 15.8603   3
  13   2   5 96.1473 16.7893   2
  14   2  -5 93.6610 16.3863   3
 -14   2   5 103.459 15.7532   3
 -14   2   5 118.108 17.3144   1
 -14  -2  -5 111.851 16.1370   3
 -14  -2   5 95.4037 15.5421   3
  14   2   5 91.3672 17.8058   2
  14   2   5 92.2093 17.4002   3
  14  -2  -5 124.135 17.7060   3
 -15   2   5 8.66333 13.8000   3
  15   2  -5 -9.5628 13.5662   3
 -15  -2  -5 -1.4917 12.3511   3
 -15   2   5 -6.4052 13.4851   1
  15  -2  -5 -15.582 14.7968   3
 -15  -2   5 -22.798 11.9635   3
  15   2   5 7.95424 15.0091   3
  15   2   5 -13.899 17.0479   2
 -16   2   5 14.4556 15.3232   1
 -16   2   5 26.9052 15.7047   3
  16   2  -5 8.20224 15.8877   3
 -16  -2  -5 37.7016 14.5635   3
  16   2   5 -18.594 18.1003   2
 -16  -2   5 22.6156 14.7327   3
  16   2   5 -9.5340 15.4125   3
  16  -2  -5 3.79337 16.8248   3
 -17  -2  -5 26.5738 15.0000   3
 -17   2   5 34.2329 17.0023   3
  17   2  -5 26.6118 16.6202   3
 -17   2   5 50.1439 17.6479   1
 -17  -2   5 45.3340 15.9090   3
  17  -2  -5 40.1827 19.1317   3
  17   2   5 62.3896 18.1182   3
  17   2   5 29.7607 19.0746   2
 -18   2   5 172.166 23.4368   1
  18   2  -5 108.258 21.3522   2
 -18   2   5 175.868 21.0013   3
 -18  -2  -5 107.260 19.1705   3
  18   2   5 111.465 21.4209   3
 -18  -2   5 131.287 18.7002   3
  18  -2  -5 99.7529 21.3401   3
  18   2   5 151.558 24.2605   2
 -19  -2  -5 0.19412 16.5539   3
 -19   2   5 54.7031 17.9165   3
  19   2  -5 3.50979 18.9730   2
 -19   2   5 -32.159 19.0860   1
 -19  -2   5 33.2923 16.6461   3
  19   2   5 5.82163 19.0407   3
  19   2   5 -11.796 20.3140   2
  19  -2  -5 4.75782 18.7790   3
 -20  -2  -5 86.7562 19.7634   3
 -20   2   5 80.1862 20.1958   3
 -20   2   5 83.8901 24.0181   1
  20   2  -5 141.811 23.7428   2
 -20  -2   5 78.5776 18.5423   3
  20   2   5 65.3475 23.8480   2
  20  -2  -5 73.7574 22.3461   3
  20   2   5 54.1937 22.5774   3
 -21  -2  -5 -14.005 17.4051   3
 -21   2   5 -11.213 19.1960   3
 -21   2   5 10.3548 22.0075   1
  21   2  -5 -31.089 20.0626   2
  21  -2  -5 15.5664 22.7621   3
  21   2   5 -13.850 20.2638   3
  21   2   5 -13.915 23.6174   2
 -21  -2   5 0.63755 17.7737   3
 -22   2   5 22.4983 24.0251   1
  22   2  -5 57.4325 24.3617   2
 -22   2   5 47.5664 21.8489   3
 -22  -2  -5 84.7012 21.0168   3
  22   2   5 67.6844 23.5590   3
 -22  -2   5 41.0229 19.4941   3
  22   2   5 57.5294 25.2028   2
  22  -2  -5 9.79271 23.4685   3
 -23  -2  -5 45.4219 20.5411   3
  23   2  -5 57.1879 25.9865   2
  23   2   5 -5.0032 26.6207   2
 -23  -2   5 81.3987 21.4417   3
  23  -2  -5 36.3042 24.0618   3
  23   2   5 54.0984 24.3018   3
  23  -2  -5 -4.2604 27.6359   2
   0   3  -5 -6.4499 7.32213   1
   0   3   5 2.35880 7.95405   2
   0  -3  -5 -0.6402 8.71279   3
   0  -3  -5 0.82108 10.2368   3
   0   3   5 7.97572 11.0473   1
   0   3   5 10.0844 10.4029   3
   1   3  -5 68.3273 5.87270   2
  -1  -3  -5 101.282 11.2279   3
  -1   3   5 60.2583 9.60088   2
   1   3  -5 53.7631 9.35731   1
  -1  -3  -5 58.4926 11.7682   3
  -1   3   5 79.6554 12.3653   3
  -1   3   5 77.6456 12.4745   1
   1   3   5 70.6992 11.9109   3
   1   3   5 79.1268 13.0303   1
   1   3   5 67.0128 9.68617   2
   1  -3  -5 75.9740 12.1740   3
   1  -3  -5 72.2065 10.3643   3
  -2  -3  -5 162.964 14.0490   3
   2   3  -5 141.659 9.53084   2
   2   3  -5 160.392 13.0312   1
  -2   3   5 144.481 14.5599   3
   2   3  -5 183.293 9.62171   3
  -2  -3  -5 157.935 14.9508   3
  -2   3   5 179.684 15.6383   1
   2   3   5 179.958 15.1210   3
  -2  -3   5 183.874 9.77850   3
  -2  -3   5 131.734 9.37234   3
   2   3   5 168.436 12.8506   2
   2  -3  -5 161.383 14.9871   3
   2  -3  -5 163.563 13.6730   3
   2   3   5 175.361 15.4242   1
  -3  -3  -5 6.15490 10.3409   3
  -3   3   5 14.2277 10.5930   1
  -3   3   5 19.1288 10.1420   3
   3   3  -5 8.70736 6.17008   3
   3   3  -5 12.5848 6.13745   2
   3   3   5 29.5602 10.8837   3
   3  -3  -5 16.4457 8.72430   3
  -3  -3   5 6.96542 6.00968   3
   3   3   5 22.7522 9.01986   2
   3  -3  -5 14.1857 10.4174   3
   3   3   5 25.5413 11.6988   1
  -3  -3   5 21.7217 6.53720   3
   4   3  -5 135.454 10.4237   3
  -4  -3  -5 166.527 15.2576   3
  -4   3   5 168.408 14.3346   3
  -4   3   5 150.868 15.2297   1
   4   3  -5 128.162 10.5622   2
   4   3   5 178.603 15.6820   3
   4  -3  -5 171.044 15.3204   3
   4   3   5 163.523 15.3385   1
   4  -3  -5 145.146 13.5507   3
  -4  -3   5 156.736 10.5129   3
  -4  -3   5 129.478 10.3293   3
   4   3   5 147.448 12.9855   2
   5   3  -5 1.46398 7.36351   3
  -5   3   5 -1.2601 11.1622   1
  -5  -3  -5 -1.7375 10.9480   3
  -5   3   5 -9.4302 10.1734   3
   5   3   5 11.1678 11.5252   3
   5   3   5 -8.8190 9.27932   2
   5   3   5 -5.7034 11.1807   1
   5  -3  -5 -3.8304 10.8430   3
   5  -3  -5 -2.7728 9.27152   3
  -5  -3   5 -10.435 6.78769   3
  -5  -3   5 4.01399 7.50374   3
  -6   3   5 25.6347 11.8356   1
   6   3  -5 38.7072 8.92503   3
  -6   3   5 27.6635 11.0203   3
  -6  -3  -5 34.9867 11.8791   3
  -6  -3   5 44.2858 9.09554   3
   6   3   5 28.7322 12.2575   3
   6  -3  -5 22.5567 12.2846   3
   6   3   5 39.7460 10.6096   2
  -6  -3   5 27.8566 7.98431   3
   6   3   5 3.82193 11.0565   1
  -7   3   5 11.0507 12.2895   1
  -7   3   5 4.70792 11.2671   3
   7   3  -5 6.75368 9.05272   3
  -7  -3  -5 2.09637 11.4003   3
   7   3   5 20.2195 10.7320   2
   7   3   5 -6.7320 11.3250   1
  -7  -3   5 11.0634 8.79238   3
   7   3   5 10.3521 12.6198   3
   7  -3  -5 16.2453 12.0431   3
  -7  -3   5 -2.0218 8.86470   3
  -8   3   5 49.1926 12.7477   1
  -8  -3  -5 56.9847 13.4822   3
   8   3  -5 58.0601 10.9820   3
  -8   3   5 40.3249 12.5639   3
   8   3   5 63.3842 12.7033   2
  -8  -3   5 65.8636 11.1450   3
   8   3   5 66.5826 14.0732   3
   8  -3  -5 39.7038 13.0361   3
   8   3   5 81.9565 14.4243   1
  -9   3   5 8.10306 12.9153   1
  -9  -3  -5 13.4094 12.8244   3
   9   3  -5 24.2544 10.9607   3
  -9   3   5 42.1167 12.8008   3
   9   3   5 29.7466 12.4027   2
  -9  -3   5 22.9194 10.8769   3
   9   3   5 44.8279 14.0751   3
   9  -3  -5 46.6177 14.2153   3
   9   3   5 -2.5260 12.5304   1
  -9  -3   5 31.0891 9.78089   3
 -10   3   5 2.34519 13.3613   1
 -10  -3  -5 9.50257 12.3114   3
 -10   3   5 11.7842 12.5834   3
  10   3  -5 10.7322 11.3793   3
 -10  -3   5 2.92357 10.9770   3
  10   3   5 24.3111 13.2605   2
  10  -3  -5 4.74675 13.9636   3
  10   3   5 5.22600 13.5104   3
  11   3  -5 293.367 21.2369   3
 -11   3   5 305.907 21.9026   3
 -11  -3  -5 322.261 22.6099   3
 -11   3   5 292.168 22.6140   1
  11  -3  -5 320.176 23.0798   3
 -11  -3   5 310.946 20.9361   3
  11   3   5 308.425 22.5528   2
  11   3   5 311.669 24.1448   3
  12   3  -5 8.64555 13.8469   2
 -12   3   5 56.1170 14.4449   3
 -12   3   5 61.0577 15.9738   1
 -12  -3  -5 65.0222 14.7771   3
 -12  -3   5 60.1247 13.5860   3
  12   3   5 44.8815 15.8693   3
  12   3   5 48.5985 15.0597   2
  12  -3  -5 29.4184 15.2769   3
 -13  -3  -5 -20.609 13.6222   3
  13   3  -5 24.2051 14.9678   2
 -13   3   5 12.3176 13.7541   3
 -13   3   5 35.6801 14.9248   1
  13   3   5 5.89694 16.3839   3
  13   3   5 4.40833 15.2402   2
  13  -3  -5 12.5598 15.3547   3
 -13  -3   5 -7.3439 12.3558   3
 -14   3   5 26.3068 15.6709   1
 -14   3   5 -2.2673 13.9210   3
  14   3  -5 -7.9395 15.2441   2
 -14  -3  -5 -13.089 13.5495   3
  14   3   5 3.27489 15.9520   3
  14  -3  -5 22.9563 16.8873   3
  14   3   5 -19.532 15.2386   2
 -14  -3   5 10.1130 13.4121   3
 -15   3   5 5.41769 16.0546   1
 -15  -3  -5 7.10054 15.7456   3
  15   3  -5 30.2054 16.6216   2
 -15   3   5 -8.2712 13.3587   3
  15   3   5 -3.2145 17.9048   3
 -15  -3   5 -28.951 12.8119   3
  15  -3  -5 15.7634 16.0255   3
  15   3   5 -34.215 15.5671   2
  16   3  -5 7.22810 17.7530   2
 -16   3   5 6.63547 14.6601   3
 -16  -3  -5 16.2985 16.2383   3
 -16   3   5 17.7423 16.1518   1
  16  -3  -5 19.9121 17.1110   3
  16   3   5 29.5249 19.0251   3
  16   3   5 9.36432 18.8359   2
 -16  -3   5 29.9512 15.1840   3
  17   3  -5 -10.840 17.3887   2
 -17  -3  -5 12.5861 16.9631   3
 -17   3   5 6.91735 16.0337   3
 -17   3   5 2.63601 16.6030   1
  17   3   5 44.2374 20.6807   2
  17   3   5 8.18260 19.4590   3
  17  -3  -5 34.5493 19.4206   3
 -17  -3   5 -15.749 14.9614   3
 -18  -3  -5 4.63291 16.9967   3
 -18   3   5 0.24968 17.5564   1
  18   3  -5 1.84496 19.1371   2
  18   3   5 -20.633 20.0118   2
  18   3   5 -2.3846 18.8856   3
  18  -3  -5 -10.151 18.4740   3
 -18  -3   5 -4.7688 16.0590   3
 -19   3   5 -6.1643 18.7682   1
  19   3  -5 1.73001 19.5800   2
 -19  -3  -5 -2.4765 17.3369   3
  19   3   5 5.97424 19.6473   3
 -19  -3   5 -8.8833 16.1280   3
  19   3   5 -20.302 20.0888   2
  19  -3  -5 36.8836 21.3587   3
 -20   3   5 10.3427 20.2606   1
 -20  -3  -5 19.1509 19.5369   3
  20   3  -5 2.07496 20.5921   2
  20   3   5 19.5985 23.1917   2
  20   3   5 7.96686 21.8261   3
 -20  -3   5 27.9928 17.7302   3
  20  -3  -5 -23.478 20.4969   3
 -21  -3  -5 -43.589 18.9412   3
  21   3  -5 34.4256 22.2566   2
 -21   3   5 28.6810 23.5618   1
  21  -3  -5 -1.5585 23.8778   3
  21   3   5 11.6354 24.0752   3
 -21  -3   5 -6.8153 17.9065   3
  21   3   5 -13.912 23.7280   2
   0   4   5 268.108 16.8131   2
   0   4   5 213.496 19.0979   3
   0   4   5 192.927 19.6677   1
   0   4  -5 197.768 16.8644   1
   0  -4  -5 229.037 19.8190   3
  -1   4   5 -1.9577 11.9156   3
  -1  -4  -5 16.6249 12.7768   3
   1   4  -5 23.8876 11.6356   1
  -1   4   5 -13.152 13.5341   1
   1   4   5 -6.8364 12.7579   1
   1  -4  -5 -5.9559 12.4067   3
  -1   4  -5 -0.6076 10.2881   1
   1   4   5 3.55565 10.0023   2
   1   4   5 5.70984 12.1527   3
  -2   4   5 170.969 18.7065   1
  -2   4   5 235.073 19.0934   3
   2   4  -5 224.338 18.0844   1
  -2  -4  -5 219.141 19.2491   3
  -2  -4   5 202.951 12.8856   3
   2   4   5 220.217 15.8995   2
   2   4   5 216.402 20.3206   1
  -2  -4   5 231.037 12.8550   3
   2  -4  -5 196.930 19.2024   3
   2   4   5 245.067 19.6341   3
  -3  -4  -5 10.9446 13.1726   3
  -3   4   5 -3.6265 12.5640   3
   3   4  -5 3.53375 12.4548   1
  -3   4   5 12.1844 14.0009   1
   3   4   5 5.23257 12.7174   3
  -3  -4   5 -0.3157 7.67732   3
   3  -4  -5 4.43858 13.6318   3
   3   4   5 -13.856 13.7368   1
  -3  -4   5 2.31361 7.41109   3
   3   4   5 -6.9373 9.97947   2
  -4  -4  -5 154.748 17.6924   3
   4   4  -5 154.552 17.1063   1
  -4   4   5 135.284 16.4424   3
  -4   4   5 153.250 17.5017   1
   4   4   5 130.114 14.0397   2
  -4  -4   5 145.365 11.9431   3
  -4  -4   5 151.335 12.2253   3
   4   4   5 177.118 18.0204   3
   4   4   5 160.739 18.7082   1
   4  -4  -5 131.542 17.3271   3
  -5   4   5 -9.0857 13.2605   1
  -5   4   5 18.0870 12.5502   3
  -5  -4  -5 3.84534 13.4925   3
   5   4  -5 5.98409 7.34214   2
   5   4  -5 20.2692 14.2381   1
  -5  -4   5 -10.843 8.72595   3
   5   4   5 25.6856 14.6446   1
   5   4   5 6.06648 10.7027   2
  -5  -4   5 -0.4848 9.11561   3
   5  -4  -5 -13.559 12.5650   3
   5   4   5 36.0830 14.6710   3
  -6   4   5 273.021 21.6846   1
   6   4  -5 270.532 16.3671   2
  -6   4   5 258.034 20.9846   3
  -6  -4  -5 265.970 21.5562   3
  -6  -4   5 272.759 17.1631   3
   6   4   5 217.215 21.7632   3
   6  -4  -5 267.532 21.5626   3
   6   4   5 307.329 23.4137   1
   6   4   5 301.096 19.4528   2
  -7   4   5 33.6007 13.3361   3
  -7  -4  -5 26.4885 14.8067   3
  -7   4   5 26.3020 13.9905   1
   7   4  -5 4.29176 10.2379   2
   7   4   5 33.8015 16.3108   1
   7   4   5 56.0017 12.9336   2
  -7  -4   5 34.9738 10.9114   3
   7  -4  -5 33.9810 14.8245   3
   7   4   5 28.6040 15.5775   3
  -8   4   5 205.286 20.1708   1
   8   4  -5 182.130 15.5165   2
  -8   4   5 188.846 18.6990   3
  -8  -4  -5 203.405 19.4185   3
  -8  -4   5 201.037 15.7615   3
   8   4   5 192.208 20.3009   3
   8   4   5 181.951 17.4731   2
   8   4   5 173.941 21.0526   1
   8  -4  -5 191.213 19.6964   3
  -9   4   5 16.3567 13.3457   3
  -9   4   5 23.8475 14.9431   1
   9   4  -5 17.9984 11.8862   2
  -9  -4  -5 0.37172 14.9477   3
   9  -4  -5 0.98555 14.2548   3
   9   4   5 -0.4853 14.9860   1
   9   4   5 -5.6847 15.6114   3
   9   4   5 -12.129 12.2648   2
  -9  -4   5 5.31381 11.1353   3
 -10   4   5 75.8473 15.3575   3
 -10  -4  -5 79.8539 17.0715   3
  10   4  -5 60.4622 14.1204   2
 -10   4   5 73.1468 16.5842   1
  10  -4  -5 84.8611 17.5643   3
  10   4   5 96.4548 18.3669   3
  10   4   5 66.8735 15.2094   2
 -10  -4   5 56.8814 13.4015   3
  10   4   5 35.6603 17.5035   1
  11   4  -5 6.85638 13.6194   2
 -11   4   5 -8.3547 13.8405   1
 -11  -4  -5 32.4339 16.2507   3
  11   4   5 4.41843 17.5942   1
 -11  -4   5 15.8212 12.9398   3
  11   4   5 17.6226 14.5705   2
  11   4   5 11.2706 17.2862   3
  11  -4  -5 52.5047 16.2025   3
 -12   4   5 192.278 21.0102   1
 -12  -4  -5 172.159 20.0578   3
  12   4  -5 157.846 18.6083   2
  12   4   5 174.031 20.0592   2
  12   4   5 147.522 22.8587   1
 -12  -4   5 183.176 18.1564   3
  12   4   5 163.810 21.1991   3
  12  -4  -5 162.612 20.8631   3
 -13  -4  -5 56.5696 17.0225   3
 -13   4   5 9.64474 15.4871   1
  13   4  -5 35.6558 16.2192   2
 -13  -4   5 32.1167 14.8521   3
  13   4   5 17.6096 18.3958   3
  13   4   5 62.6183 20.6276   1
  13   4   5 41.4938 16.8804   2
  13  -4  -5 30.2854 17.0141   3
 -14   4   5 176.902 21.7712   1
  14   4  -5 178.286 21.3709   2
 -14  -4  -5 190.716 22.0247   3
  14   4   5 249.148 25.2399   3
 -14  -4   5 200.821 19.9904   3
  14   4   5 202.205 22.3735   2
  14   4   5 231.494 26.3788   1
  14  -4  -5 191.778 22.8585   3
  15   4  -5 -3.0101 17.2421   2
 -15  -4  -5 57.3589 18.1298   3
 -15   4   5 13.2067 17.8459   1
 -15  -4   5 8.77672 15.2523   3
  15   4   5 19.1871 20.2656   3
  15  -4  -5 9.81502 18.0906   3
  15   4   5 20.7218 18.3982   2
  16   4  -5 79.6708 20.2508   2
 -16   4   5 95.9709 19.9202   1
 -16  -4  -5 63.8810 19.3468   3
  16  -4  -5 91.0086 21.1599   3
  16   4   5 109.259 21.4333   2
 -16  -4   5 91.1947 17.9636   3
 -17  -4  -5 34.4683 18.9273   3
  17   4  -5 -10.488 18.5138   2
 -17   4   5 18.8497 18.9354   1
 -17  -4   5 4.63451 16.1751   3
  17  -4  -5 29.5744 20.8423   3
  17   4   5 35.6136 20.2666   2
 -18   4   5 14.7618 19.9453   1
 -18  -4  -5 32.6898 20.1400   3
  18   4  -5 -2.6270 19.8885   2
  18  -4  -5 38.5687 21.7022   3
 -18  -4   5 20.6533 17.6549   3
  18   4   5 36.1590 21.8889   2
 -19   4   5 -3.7075 20.1908   1
  19   4  -5 -5.8772 20.4754   2
 -19  -4  -5 -11.455 19.0518   3
 -19  -4   5 -7.7540 17.2156   3
  19   4   5 -5.3512 22.0229   2
  19  -4  -5 -28.774 21.5943   3
   0   5   5 -23.423 15.1670   1
   0  -5  -5 -14.416 14.2345   3
   0   5  -5 6.35471 14.1578   1
  -1  -5  -5 72.4300 17.4063   3
  -1   5   5 78.1606 18.4153   1
   1   5  -5 75.8068 16.6096   1
  -1   5  -5 86.1313 15.9357   1
   1  -5  -5 61.4241 17.0006   3
   1   5   5 16.7082 16.2719   1
   2   5  -5 108.174 18.1650   1
  -2  -5  -5 134.409 19.4618   3
  -2   5   5 147.523 20.3160   1
   2   5   5 127.046 19.9725   1
   2  -5  -5 145.522 19.7340   3
  -2  -5   5 135.270 11.0911   3
  -2   5  -5 111.931 16.6579   1
  -3  -5  -5 96.4458 17.6428   3
  -3   5   5 105.018 18.5921   1
   3   5  -5 102.736 18.3115   1
   3  -5  -5 116.426 18.8208   3
   3   5   5 113.771 20.7886   1
  -3   5  -5 100.055 15.9236   1
  -3  -5   5 87.7268 10.7389   3
  -4   5   5 20.7118 16.2040   1
  -4  -5  -5 8.38669 15.4952   3
   4   5  -5 15.7565 16.8258   1
   4  -5  -5 30.0526 16.3873   3
   4   5   5 8.69095 17.2783   1
  -4  -5   5 17.4025 9.49825   3
  -4   5  -5 14.4825 13.3877   1
  -5   5   5 -23.545 14.5128   1
   5   5  -5 3.54913 17.0339   1
  -5  -5  -5 6.84964 16.0947   3
   5   5   5 -9.6494 16.2507   1
  -5  -5   5 -2.6094 9.87075   3
   5  -5  -5 -10.542 15.9059   3
  -5   5  -5 -19.265 12.4501   1
   6   5  -5 5.96143 17.7221   1
  -6  -5  -5 56.5327 17.2425   3
  -6   5   5 -3.9483 15.2936   1
   6  -5  -5 37.2590 16.5609   3
  -6  -5   5 0.90926 10.7232   3
   6   5   5 -7.0442 18.1901   1
  -7   5   5 13.8559 16.1032   1
  -7  -5  -5 -13.056 16.0729   3
   7   5  -5 11.3925 17.7089   1
   7  -5  -5 6.75895 16.5288   3
   7   5   5 2.15165 18.3692   1
  -7  -5   5 -9.8595 11.1591   3
   8  -5   5 19.2781 9.13755   3
  -8  -5  -5 11.8548 16.4277   3
  -8   5   5 22.1122 16.3847   1
   8   5  -5 27.6108 19.3426   1
   8  -5  -5 -10.214 16.5180   3
   8   5   5 -13.530 18.7256   1
  -8  -5   5 16.0919 12.1953   3
  -9   5   5 19.6798 16.6057   1
   9  -5   5 27.8658 9.71955   3
  -9  -5  -5 71.0697 18.1189   3
   9   5  -5 35.2302 19.6638   1
  -9  -5   5 20.4652 12.6575   3
   9   5   5 48.3993 21.2459   1
   9  -5  -5 12.0812 16.5608   3
 -10  -5  -5 14.1441 17.3979   3
 -10   5   5 34.3567 17.1813   1
  10   5  -5 -12.912 18.9632   1
  10   5   5 18.6320 20.3192   1
  10  -5  -5 -8.3432 17.2168   3
 -10  -5   5 8.77273 13.1909   3
 -11   5   5 14.6518 17.8549   1
 -11  -5  -5 -17.383 16.6021   3
 -11  -5   5 8.63027 13.9681   3
  11  -5  -5 3.35130 18.0915   3
  11   5   5 -6.0284 19.6773   1
 -12  -5  -5 -14.968 16.5038   3
 -12   5   5 17.1009 18.0636   1
  12   5   5 -4.8327 20.0742   1
  12  -5  -5 16.8076 18.3533   3
 -12  -5   5 -1.4766 14.4080   3
 -13   5   5 45.6070 18.8564   1
 -13  -5  -5 52.0960 19.0954   3
  13  -5  -5 20.0896 19.2395   3
  13   5   5 55.9743 23.9045   1
 -13  -5   5 51.5426 16.3669   3
 -14  -5  -5 -31.683 17.1610   3
 -14   5   5 3.80595 18.5833   1
  14   5   5 16.2575 22.0625   1
  14  -5  -5 -1.0432 19.0088   3
 -14  -5   5 -24.601 15.2002   3
 -15   5   5 32.9597 19.7244   1
 -15  -5  -5 6.52810 19.5854   3
 -15  -5   5 25.5967 17.0635   3
  15  -5  -5 31.1006 21.0421   3
  15   5   5 0.87802 23.2919   1
   0   6   5 7.17696 20.3650   1
   0   6  -5 22.3559 18.8612   1
   0  -6  -5 1.58012 18.1847   3
  -1   6   5 27.3916 20.1939   1
   1   6  -5 35.0089 19.8768   1
  -1  -6  -5 5.58371 17.8767   3
   1  -6  -5 14.4384 18.2451   3
   1   6   5 40.2738 21.6468   1
  -2   6   5 31.3437 20.3694   1
  -2  -6  -5 -25.735 16.4962   3
   2   6  -5 -1.5111 18.9388   1
   2  -6  -5 3.11660 17.9584   3
   2   6   5 18.4206 20.3750   1
  -3  -6  -5 64.6050 19.5801   3
   3   6  -5 59.0018 21.4126   1
  -3   6   5 39.8843 21.0030   1
   3  -6  -5 44.6661 18.8032   3
   3   6   5 81.4202 23.3849   1
  -3  -6   5 18.1299 10.2201   3
  -4  -6  -5 32.2241 18.4536   3
   4   6  -5 2.25096 20.5917   1
  -4   6   5 13.0411 20.3961   1
  -4  -6   5 3.52465 10.5835   3
   4  -6  -5 4.61127 18.1322   3
   4   6   5 30.1063 21.2103   1
  -5   6   5 3.80483 20.0785   1
   5   6  -5 3.74236 20.7817   1
  -5  -6  -5 8.52233 18.6896   3
   5   6   5 2.94242 20.9593   1
  -5  -6   5 16.2918 11.5116   3
   5  -6  -5 10.1641 18.7975   3
  -6  -6  -5 85.3867 20.3872   3
  -6   6   5 130.860 23.1263   1
   6   6  -5 121.942 24.7851   1
   6   6   5 116.278 25.1140   1
  -6  -6   5 97.9668 13.8870   3
   6  -6  -5 82.7991 21.6489   3
  -7   6   5 -12.055 19.3432   1
   7   6  -5 -16.700 21.5653   1
  -7  -6  -5 -19.845 17.6254   3
   7  -6  -5 -3.5440 18.9459   3
  -7  -6   5 9.78166 12.3834   3
   7   6   5 49.9275 24.5023   1
  -8   6   5 34.3798 21.3371   1
   8   6  -5 58.3818 24.4404   1
  -8  -6  -5 63.3335 20.3129   3
   8  -6  -5 71.8990 21.3713   3
  -8  -6   5 45.5254 14.2386   3
   8   6   5 73.5132 25.2468   1
   0   0   6 2253.60 87.3096   1
   0   0   6 2180.28 87.7622   3
   0   0  -6 2067.66 87.7234   3
   0   0  -6 2081.04 87.1091   1
  -1   0   6 66.5115 7.35120   3
   1   0  -6 69.9345 6.50827   1
   1   0  -6 68.1722 8.31739   2
  -1   0   6 77.0443 6.76599   1
  -1   0  -6 63.2846 8.20669   2
   1   0   6 64.7164 9.03907   2
  -1   0  -6 66.7232 5.68380   1
  -1   0   6 75.5366 8.47936   3
  -1   0  -6 72.4843 7.70266   3
   1   0   6 58.5456 8.06441   3
   1   0   6 75.9082 6.35007   1
  -1   0  -6 77.7021 7.28829   3
  -1   0   6 69.9171 8.99855   2
   1   0   6 78.3138 7.27555   3
   1   0  -6 67.0397 7.77357   3
   1   0  -6 69.6836 7.21661   3
   2   0  -6 25.8641 7.20527   3
  -2   0   6 39.6934 6.72678   3
  -2   0   6 32.8053 8.45770   2
   2   0   6 29.8742 8.56777   2
  -2   0  -6 38.2883 6.42755   3
   2   0  -6 39.4008 6.50919   3
   2   0   6 28.5597 6.26185   3
  -2   0   6 38.5858 6.50995   1
   2   0  -6 45.8868 6.07584   1
   2   0   6 26.8671 5.19885   1
  -2   0   6 32.6159 7.87953   3
   3   0  -6 739.399 33.7606   3
  -3   0   6 781.792 34.3227   3
  -3   0   6 806.066 33.8960   3
   3   0  -6 791.370 34.1228   3
  -3   0   6 810.315 33.7011   1
   3   0  -6 746.023 33.2782   1
   3   0   6 743.492 32.6578   1
  -4   0   6 13.5231 6.93320   1
  -4   0   6 28.2418 8.01457   3
   4   0  -6 14.7160 7.82230   3
   4   0  -6 13.9872 5.95082   1
   4   0   6 6.05478 6.60104   3
  -4   0   6 14.5524 6.63348   3
   4   0   6 21.8701 5.43735   1
  -5   0   6 251.140 14.9986   1
  -5   0   6 254.254 15.1161   3
  -5   0   6 251.353 14.3919   3
   5   0  -6 242.268 15.3340   3
  -6   0   6 0.81563 8.59760   3
  -6   0   6 0.97760 6.71212   3
  -6   0   6 3.99678 7.85155   1
   6   0  -6 13.7859 9.16564   3
  -7   0   6 122.357 12.4204   1
  -7   0   6 134.859 12.0053   3
   7   0  -6 105.674 12.1178   3
  -7   0   6 129.410 10.6174   3
  -8   0   6 0.87786 8.35341   3
   8   0  -6 -5.1613 8.92427   3
  -8   0   6 -20.048 9.43235   1
  -8   0   6 -4.5014 6.90099   3
   8   0   6 -0.6532 7.05543   3
  -9   0   6 6.57788 8.92817   3
  -9   0   6 16.2168 10.6686   1
   9   0   6 -4.0410 7.55037   3
   9   0  -6 -2.9042 9.64290   3
  -9   0   6 -11.516 7.15646   3
 -10   0   6 107.805 11.0356   3
 -10   0   6 88.7137 12.3003   3
  10   0  -6 116.116 13.5234   3
 -10   0   6 123.193 14.6554   1
  11   0   6 7.31553 8.42066   3
 -11   0   6 16.8726 13.2541   1
  11   0  -6 32.5386 11.6174   3
 -11   0   6 12.1665 10.3851   3
 -11   0  -6 17.1019 9.07419   3
 -12   0   6 20.4799 13.5747   1
 -12   0  -6 25.6401 10.0177   3
  12   0  -6 17.7637 12.3248   3
  12   0   6 4.72516 8.97315   3
  12   0   6 8.81866 11.1880   3
 -12   0   6 14.3305 11.0962   3
  12   0   6 16.8054 13.4509   2
 -13   0   6 74.3306 13.4881   3
 -13   0  -6 91.5562 13.3702   3
  13   0   6 57.8871 11.6746   3
 -13   0   6 88.2358 17.1909   1
  13   0  -6 72.0799 14.9102   3
  13   0   6 59.9574 16.2079   2
  14   0  -6 59.0633 15.6341   3
  14   0   6 73.3382 16.5820   2
 -14   0   6 68.2858 14.2777   3
 -14   0  -6 54.6941 13.4223   3
  14   0   6 65.1584 15.7021   3
 -15   0   6 27.1421 14.3297   3
  15   0  -6 31.4463 16.2060   3
  15   0   6 8.42370 16.6169   2
 -15   0  -6 -3.3858 12.3376   3
  15   0   6 17.7961 15.4675   3
  16   0   6 -0.9393 17.4773   2
 -16   0  -6 1.13994 13.5882   3
  16   0   6 12.3956 16.0709   3
 -16   0   6 13.8686 14.1811   3
  16   0  -6 13.3592 16.0224   3
 -17   0  -6 71.1615 15.8926   3
  17   0   6 82.1501 18.3556   3
  17   0   6 100.782 19.7885   2
  17   0  -6 61.2193 17.9366   3
 -17   0   6 57.7970 15.8161   3
  18   0   6 59.9003 18.4958   3
 -18   0   6 24.6294 16.2026   3
 -18   0  -6 36.9899 15.2314   3
  18   0   6 50.2208 19.6935   2
  18   0  -6 18.8914 18.2902   3
 -19   0   6 15.7962 16.5290   3
  19   0   6 22.2780 18.0871   3
  19   0  -6 13.3066 18.9130   3
  19   0   6 -6.1408 20.1046   2
 -19   0  -6 15.8774 15.2748   3
  20   0  -6 18.6863 19.5701   3
 -20   0   6 20.7359 17.2224   3
 -20   0  -6 4.66857 17.2852   3
  20   0   6 5.90881 20.6070   2
  20   0   6 40.5672 20.3977   3
  21   0  -6 30.7665 20.1813   3
 -21   0   6 6.54284 16.7482   3
  21   0   6 -2.7711 21.6638   2
  21   0   6 17.4764 19.7920   3
  22   0   6 -1.6519 20.8638   3
  22   0   6 29.7170 24.2999   2
 -22   0   6 3.40706 17.5754   3
  22   0  -6 2.05965 20.4315   3
 -23   0   6 18.8532 18.8272   3
  23   0   6 38.1053 22.3967   3
  23   0   6 11.5109 25.9466   2
  23   0  -6 6.67961 21.7545   3
 -24   0   6 43.4046 20.4391   3
  24   0   6 23.9660 23.6598   3
  24   0  -6 45.3396 23.4657   3
  24   0  -6 29.5065 27.6047   2
  24   0   6 41.4459 27.6320   2
   0   1  -6 1.32895 3.96310   3
   0  -1  -6 -14.482 6.94010   3
   0  -1  -6 17.7344 8.50383   3
   0   1   6 -3.9843 8.64445   3
   0  -1  -6 6.78997 6.37080   1
   0   1   6 14.2481 8.75505   2
   0   1   6 8.42321 7.36751   1
   0   1  -6 5.01853 3.56755   1
   0  -1   6 -0.3712 4.25572   3
   0   1   6 15.0014 7.00451   3
  -1  -1  -6 51.8889 8.55210   3
   1   1  -6 56.6627 5.44357   3
   1   1  -6 65.7083 5.71252   1
  -1  -1  -6 56.9618 7.29785   1
  -1  -1  -6 77.2192 9.82179   3
  -1   1   6 80.0790 9.99934   3
  -1   1   6 72.6043 9.25559   1
  -1   1   6 50.8795 9.42268   2
  -1   1   6 75.6016 8.68773   3
   1   1   6 60.2630 10.0133   2
   1   1   6 55.6510 8.11160   3
   1   1   6 56.5062 9.75792   3
   1  -1  -6 59.4869 7.91655   1
   1   1   6 75.9068 9.05391   1
   1  -1  -6 74.5922 8.93289   3
   1  -1  -6 65.2275 9.79503   3
  -1  -1   6 57.8913 5.88337   3
  -2  -1  -6 154.386 12.0361   3
  -2   1   6 144.210 10.6210   3
   2   1  -6 116.004 8.08193   3
   2   1  -6 136.048 8.57012   1
  -2   1   6 129.196 11.3515   2
  -2   1   6 154.891 11.5468   1
   2   1  -6 125.587 8.77195   3
  -2  -1  -6 129.248 9.70636   1
  -2   1   6 142.008 12.1676   3
   2   1   6 145.656 12.2945   3
   2   1   6 131.209 10.6641   3
   2   1   6 155.612 11.1527   1
   2  -1  -6 116.465 10.6112   3
  -2  -1   6 120.849 9.04080   3
   2   1   6 135.112 12.2965   2
   2  -1  -6 145.985 11.9953   3
  -2  -1   6 153.020 8.62365   3
  -3   1   6 12.9206 9.33471   3
  -3   1   6 24.6024 9.80103   2
  -3   1   6 10.4107 7.49892   3
   3   1  -6 8.50259 6.33015   3
   3   1  -6 6.91829 5.86815   1
   3   1  -6 -0.5321 7.83158   2
  -3  -1  -6 17.3072 8.45471   3
  -3   1   6 21.7234 8.79440   1
   3  -1  -6 23.1683 9.35381   3
   3   1   6 7.07042 9.12385   2
   3   1   6 21.3990 7.91826   1
   3   1   6 21.2698 9.37078   3
   3   1   6 6.77649 7.38628   3
  -3  -1   6 1.65687 6.09992   3
  -4   1   6 618.628 28.7401   3
  -4   1   6 614.269 28.3389   1
   4   1  -6 565.651 26.7831   1
  -4  -1  -6 632.203 28.7066   3
   4   1  -6 570.947 26.8443   3
  -4   1   6 609.193 27.9271   3
  -4  -1   6 563.418 26.8507   3
   4   1   6 583.255 27.9299   3
   4   1   6 599.885 27.7007   1
   4  -1  -6 585.449 28.7623   3
   4   1   6 610.005 29.0404   3
   4   1   6 629.381 29.3097   2
  -5  -1  -6 141.209 12.2447   3
   5   1  -6 139.407 11.1531   3
   5   1  -6 119.932 10.8209   1
  -5   1   6 160.958 12.8514   3
  -5   1   6 146.694 12.3870   1
  -5   1   6 147.308 11.5352   3
  -5  -1   6 145.177 10.3218   3
   5   1   6 165.255 12.0633   3
   5   1   6 144.288 13.0466   3
   5   1   6 159.844 11.8331   1
   5  -1  -6 165.452 13.1365   3
  -5  -1   6 151.388 10.9711   3
   5   1   6 151.589 13.9837   2
  -6   1   6 10.8055 8.87162   1
  -6   1   6 -2.3511 8.50550   3
  -6  -1  -6 -9.9359 8.41727   3
   6   1  -6 12.6794 8.07143   3
  -6   1   6 -8.8507 6.82720   3
   6   1   6 4.14158 8.10981   3
   6  -1  -6 -2.0670 9.27437   3
  -6  -1   6 -1.1442 6.45814   3
   6   1   6 -2.0413 9.52925   3
   6   1   6 -2.3495 10.2054   2
  -6  -1   6 5.11447 7.51065   3
  -7   1   6 894.210 39.8681   3
   7   1  -6 843.842 38.9467   3
  -7   1   6 854.300 39.9035   1
  -7  -1  -6 899.721 39.7192   3
   7  -1  -6 900.126 40.2449   3
   7   1   6 844.530 39.1620   3
  -7  -1   6 865.416 38.8017   3
   7   1   6 886.927 40.6463   2
   7   1   6 902.032 40.4061   3
  -7  -1   6 867.163 38.3864   3
   8   1  -6 12.3240 9.38360   3
  -8   1   6 28.6454 9.79635   1
  -8  -1  -6 37.0216 9.61976   3
  -8   1   6 45.8337 10.1304   3
   8   1   6 31.7053 9.04006   3
   8  -1  -6 37.6923 10.7479   3
   8   1   6 33.7101 10.9035   2
   8   1   6 38.8090 10.9576   3
  -8  -1   6 26.2202 9.12722   3
  -8  -1   6 24.5800 7.78459   3
  -9   1   6 181.901 14.9175   3
   9   1  -6 184.449 14.7745   3
  -9   1   6 188.133 15.4201   1
  -9  -1  -6 191.773 14.3425   3
   9  -1  -6 168.254 15.5096   3
   9   1   6 175.258 15.4989   3
   9   1   6 175.601 15.9382   2
  -9  -1   6 195.072 14.3836   3
  -9  -1   6 180.514 13.3636   3
 -10   1   6 33.1226 10.8477   1
  10   1  -6 23.8285 11.0501   3
 -10  -1  -6 35.1194 10.0507   3
 -10   1   6 36.2297 11.1335   3
  10  -1  -6 28.4481 11.6782   3
  10   1   6 32.1202 11.4224   3
 -10  -1   6 20.1034 10.3014   3
  10   1   6 17.1412 12.1009   2
 -10  -1   6 21.4510 8.67194   3
  11   1  -6 86.6603 13.3722   3
 -11   1   6 113.514 14.0451   1
 -11   1   6 102.641 13.1713   3
 -11  -1  -6 111.085 12.7552   3
  11   1   6 113.168 15.5091   2
 -11  -1   6 123.992 13.3442   3
  11   1   6 95.8895 13.8832   3
 -11  -1   6 98.3597 11.7732   3
  11  -1  -6 96.2919 13.6418   3
 -12   1   6 10.5472 10.7897   3
  12   1  -6 23.6961 12.3497   3
 -12   1   6 13.8834 12.3583   1
 -12  -1  -6 52.7278 12.0050   3
 -12  -1   6 0.61268 8.75575   3
  12   1   6 10.7688 14.2825   2
 -12  -1   6 2.38527 10.7780   3
  12  -1  -6 5.07588 11.6620   3
  12   1   6 -13.621 12.5640   3
 -13   1   6 73.0329 15.2108   1
 -13  -1  -6 55.9489 12.9740   3
 -13   1   6 28.8510 13.0629   3
  13   1  -6 33.7884 14.0906   3
  13   1   6 48.8000 14.6041   3
  13   1   6 31.0044 14.6578   2
  13  -1  -6 23.1334 14.0728   3
 -13  -1   6 58.8408 13.5565   3
 -14   1   6 16.2820 12.6573   3
  14   1  -6 25.7287 15.0252   3
 -14  -1  -6 14.6376 12.2942   3
 -14   1   6 12.1218 15.0574   1
  14  -1  -6 -18.246 13.1434   3
  14   1   6 4.16307 14.3656   3
 -14  -1   6 -7.2664 12.9057   3
  14   1   6 16.7240 15.8451   2
 -15   1   6 115.598 17.0445   3
  15   1  -6 85.9554 17.4752   3
 -15  -1  -6 108.055 15.4554   3
 -15   1   6 108.315 18.9991   1
  15  -1  -6 110.450 18.6767   3
  15   1   6 97.1005 19.0199   2
 -15  -1   6 99.6966 15.9030   3
  15   1   6 81.7045 17.2837   3
 -16   1   6 39.9178 18.1464   1
 -16  -1  -6 23.0202 14.1844   3
 -16   1   6 24.1181 15.4723   3
  16   1  -6 28.8456 16.1146   3
  16   1   6 47.4858 16.2200   3
  16  -1  -6 26.8686 17.5869   3
 -16  -1   6 42.3801 15.0407   3
  16   1   6 41.2086 18.5416   2
 -17   1   6 18.0524 19.6640   1
 -17  -1  -6 53.1265 16.0176   3
 -17   1   6 70.6335 17.2699   3
  17   1  -6 23.2922 17.1553   3
 -17  -1   6 44.9512 15.3343   3
  17  -1  -6 23.4889 18.6236   3
  17   1   6 36.4761 18.8256   2
 -17   1  -6 47.1256 15.4637   3
  17   1   6 24.2824 17.7195   3
 -18   1   6 17.9492 15.9724   3
 -18  -1  -6 9.39327 14.9723   3
  18   1  -6 21.5562 18.3012   3
 -18   1   6 -22.048 19.6922   1
  18   1   6 16.6588 17.8966   3
  18   1   6 30.0261 21.1317   2
  18  -1  -6 11.3887 18.3255   3
 -18  -1   6 26.8499 16.4423   3
 -19  -1  -6 63.0263 17.7442   3
 -19   1   6 17.3837 16.5037   3
  19   1  -6 42.4761 19.6380   3
 -19   1   6 69.9323 23.8342   1
  19   1   6 38.3023 20.5005   3
 -19  -1   6 27.4790 17.2658   3
  19  -1  -6 41.1553 19.9909   3
  19   1   6 50.7239 22.7862   2
  20   1  -6 3.28250 19.5002   3
 -20  -1  -6 -7.6205 16.2758   3
 -20   1   6 -23.740 15.8197   3
  20  -1  -6 21.7755 20.1535   3
  20   1   6 17.0155 19.6708   3
  20   1   6 34.2144 23.6221   2
 -20  -1   6 -8.0924 16.7728   3
  21   1  -6 138.096 23.8748   3
 -21   1   6 126.508 22.0310   3
 -21  -1  -6 162.608 21.7324   3
  21   1   6 139.314 24.9787   3
 -21  -1   6 116.065 20.5393   3
  21   1   6 146.368 27.9063   2
  21  -1  -6 151.305 25.5033   3
 -22  -1  -6 4.90605 17.4331   3
  22  -1   6 -23.639 21.9014   2
  22   1  -6 2.83362 24.3324   2
  22  -1   6 8.87181 20.6647   3
 -22   1   6 -23.444 18.9200   3
  22  -1  -6 -53.541 21.3952   3
 -22  -1   6 -21.298 16.9757   3
  22   1   6 7.11105 23.6303   2
  22   1   6 -1.4267 20.5554   3
  23  -1   6 30.4421 24.1353   2
 -23   1   6 48.8745 20.7399   3
  23   1  -6 22.9984 24.5547   2
  23  -1   6 52.8259 22.8049   3
  23  -1  -6 26.1167 23.5086   3
  23   1   6 25.1926 27.0089   2
 -23  -1   6 41.2044 20.7226   3
  23   1   6 13.2004 22.5905   3
   0   2   6 2672.60 112.655   3
   0  -2  -6 2783.30 112.690   3
   0   2   6 2715.42 112.518   1
   0   2   6 2696.01 111.933   2
  -1   2   6 82.2078 10.3342   2
  -1   2   6 108.665 12.1639   3
  -1  -2  -6 93.7213 11.4470   3
  -1   2   6 101.157 11.8900   1
   1   2   6 85.6460 10.7301   2
   1   2   6 94.0758 11.7939   3
   1   2   6 71.9614 11.3096   1
   1  -2  -6 74.2244 11.7874   3
  -2  -2  -6 2085.86 88.2942   3
  -2   2   6 2208.99 88.4077   1
  -2   2   6 2141.45 87.5959   2
   2   2  -6 1974.03 85.0246   3
  -2   2   6 2068.07 88.3106   3
   2   2   6 2097.71 88.0508   1
  -2  -2   6 2002.22 85.1009   3
  -2  -2   6 2170.35 85.0821   3
   2   2   6 2048.17 87.6520   2
   2  -2  -6 2151.73 88.3555   3
   2   2   6 2181.29 88.6528   3
   3   2  -6 117.958 8.40993   3
  -3   2   6 105.595 12.6267   3
  -3  -2  -6 131.409 12.6532   3
  -3   2   6 132.054 12.7186   1
  -3  -2   6 129.994 8.49653   3
   3   2   6 136.075 12.9441   1
  -3  -2   6 111.894 8.11110   3
   3  -2  -6 136.780 13.0185   3
   3   2   6 116.319 12.1244   2
   3   2   6 147.945 13.3557   3
  -4   2   6 1667.61 71.0210   1
   4   2  -6 1665.68 68.3171   3
  -4  -2  -6 1681.02 71.1232   3
  -4   2   6 1661.49 71.0339   3
   4  -2  -6 1656.88 71.1456   3
   4   2   6 1683.81 71.0233   1
  -4  -2   6 1660.95 68.4422   3
   4   2   6 1680.60 70.8745   2
   4   2   6 1640.97 71.3186   3
  -4  -2   6 1629.81 68.2374   3
  -5   2   6 83.4157 11.7029   1
   5   2  -6 65.0548 8.35549   3
  -5  -2  -6 84.9762 11.8508   3
  -5   2   6 96.4447 12.1656   3
  -5  -2   6 102.114 8.64331   3
  -5  -2   6 91.3258 8.64871   3
   5   2   6 65.1518 11.9563   3
   5   2   6 76.3000 11.5565   1
   5   2   6 93.7026 11.8236   2
   5  -2  -6 100.960 12.5581   3
  -6   2   6 1450.08 62.6094   1
   6   2  -6 1415.57 60.2095   3
  -6   2   6 1437.28 62.4629   3
  -6  -2  -6 1478.09 62.3952   3
   6   2   6 1437.66 62.4774   2
   6   2   6 1429.29 62.2388   1
  -6  -2   6 1456.28 60.2902   3
   6  -2  -6 1440.72 62.6974   3
   6   2   6 1395.26 62.7686   3
  -7   2   6 61.6591 11.1981   3
  -7   2   6 82.5229 11.9778   1
  -7  -2  -6 85.3936 12.2410   3
   7   2  -6 58.2484 9.76430   3
   7   2   6 92.4009 12.0011   1
   7  -2  -6 75.6498 12.2884   3
  -7  -2   6 92.0915 9.95383   3
   7   2   6 84.5592 12.7192   2
   7   2   6 69.7894 12.9217   3
  -8   2   6 612.925 30.8705   1
  -8  -2  -6 612.138 30.5854   3
   8   2  -6 579.336 28.8939   3
  -8   2   6 628.782 30.6496   3
  -8  -2   6 584.321 28.6515   3
   8   2   6 588.371 31.2270   3
   8   2   6 612.656 31.0972   2
  -8  -2   6 591.520 28.7820   3
   8  -2  -6 615.736 30.8328   3
  -9  -2  -6 -7.9803 10.8029   3
  -9   2   6 5.48998 10.0304   3
  -9   2   6 -0.4443 11.3457   1
   9   2  -6 8.65115 9.67614   3
   9  -2  -6 -3.1987 10.8647   3
  -9  -2   6 -6.3806 8.95707   3
   9   2   6 3.76278 11.1552   2
   9   2   6 -6.7078 12.0460   3
  -9  -2   6 8.09677 8.90548   3
 -10   2   6 480.154 25.7177   3
 -10   2   6 419.792 26.0539   1
 -10  -2  -6 467.835 25.6334   3
  10   2  -6 432.121 24.7813   3
  10   2   6 430.174 26.4918   3
  10  -2  -6 468.413 26.4490   3
 -10  -2   6 453.819 24.5452   3
 -10  -2   6 419.116 23.8583   3
  10   2   6 494.960 26.9755   2
 -11  -2  -6 -9.5810 10.7643   3
 -11   2   6 -0.7478 11.4810   1
  11   2  -6 -5.5696 11.3364   3
 -11   2   6 -0.5530 11.0788   3
  11   2   6 15.2983 13.0221   3
 -11  -2   6 -7.9663 10.7557   3
  11   2   6 -6.6055 12.2222   2
 -11  -2   6 0.87376 9.56312   3
  11  -2  -6 -3.4862 12.4520   3
 -12  -2  -6 609.333 32.7041   3
 -12   2   6 643.594 33.0387   3
  12   2  -6 599.601 32.4148   3
 -12   2   6 677.495 34.0452   1
  12   2   6 652.113 34.5983   2
  12   2   6 578.623 33.8690   3
  12  -2  -6 609.390 33.7263   3
 -12  -2   6 614.898 32.0799   3
 -13  -2  -6 -7.7377 12.9614   3
 -13   2   6 5.52967 12.2530   3
 -13   2   6 11.6661 12.9859   1
  13   2  -6 4.18987 12.7882   3
 -13  -2   6 4.61061 12.0694   3
  13  -2  -6 32.1730 14.4780   3
  13   2   6 1.00188 15.2377   2
  13   2   6 -11.047 14.8263   3
 -14   2   6 542.011 31.7593   1
 -14   2   6 533.280 30.8378   3
  14   2  -6 512.253 30.5442   3
 -14  -2  -6 539.308 30.7264   3
  14   2   6 570.252 33.1467   2
  14  -2  -6 555.032 32.4683   3
  14   2   6 535.515 32.2736   3
 -14  -2   6 485.538 29.5652   3
 -15  -2  -6 0.68255 13.2859   3
 -15   2   6 16.5332 14.9081   1
 -15   2   6 10.3980 14.8485   3
  15   2  -6 22.5444 15.2581   3
  15   2   6 -10.417 17.4537   2
  15  -2  -6 14.7943 16.9959   3
 -15  -2   6 9.10123 13.5744   3
  15   2   6 33.9572 16.4743   3
 -16  -2  -6 594.573 32.3944   3
 -16   2   6 564.764 33.5758   1
 -16   2   6 558.271 32.8544   3
  16   2  -6 527.497 32.7542   3
 -16  -2   6 550.413 31.7157   3
  16  -2  -6 546.907 34.5028   3
  16   2   6 545.178 35.3625   2
  16   2   6 497.262 33.6241   3
 -17  -2  -6 -4.5326 14.1612   3
 -17   2   6 -2.3661 16.3069   3
 -17   2   6 20.6308 17.6021   1
  17   2   6 -1.0957 18.8472   2
  17  -2  -6 -17.721 18.1705   3
 -17  -2   6 -11.043 13.8246   3
  17   2   6 31.8357 17.6836   3
 -18   2   6 401.270 29.3641   3
 -18  -2  -6 378.597 28.0979   3
 -18   2   6 395.850 31.2653   1
  18   2   6 408.832 30.3301   3
  18  -2  -6 395.155 31.3293   3
  18   2   6 398.047 32.4663   2
 -18  -2   6 420.298 27.8976   3
 -19   2   6 24.9744 19.6775   1
 -19   2   6 16.5318 17.7894   3
 -19  -2  -6 -5.9183 17.1723   3
  19   2   6 65.1043 21.2356   3
 -19  -2   6 13.6376 15.9726   3
  19   2   6 6.08444 20.3039   2
  19  -2  -6 16.2373 20.2403   3
 -20  -2  -6 258.231 25.2814   3
 -20   2   6 286.514 27.2939   3
  20   2  -6 257.225 28.2263   2
 -20   2   6 279.771 29.5147   1
  20   2   6 256.966 29.8384   2
  20  -2  -6 267.589 29.4989   3
 -20  -2   6 272.355 24.9899   3
  20   2   6 254.653 28.0132   3
 -21  -2  -6 14.6379 19.0933   3
 -21   2   6 8.49099 19.2161   3
  21   2  -6 57.0913 23.0815   2
 -21   2   6 30.4615 24.8276   1
  21   2   6 44.1612 24.1175   2
 -21  -2   6 61.0614 19.2711   3
  21  -2  -6 3.86458 21.7177   3
  21   2   6 20.8070 23.0061   3
 -22   2   6 160.138 25.1113   3
  22   2  -6 204.145 27.9599   2
 -22   2   6 151.161 28.8546   1
 -22  -2  -6 155.112 24.2738   3
  22   2   6 149.425 29.0630   2
  22  -2  -6 202.521 29.7249   3
  22   2   6 108.784 26.6272   3
 -22  -2   6 198.268 23.6853   3
   0   3   6 7.42561 10.9040   3
   0   3   6 0.59507 11.4408   1
   0  -3  -6 -15.823 10.2568   3
   0   3   6 4.05026 8.68521   2
   0   3  -6 -7.6260 4.51885   2
  -1   3   6 1530.94 68.2579   3
  -1   3   6 1598.88 68.5140   1
  -1  -3  -6 1662.89 68.7204   3
   1   3  -6 1396.23 64.3150   2
  -1   3   6 1687.37 67.0749   2
   1   3   6 1589.65 68.6560   1
   1  -3  -6 1640.27 68.5249   3
  -1   3  -6 1384.81 64.0465   2
   1   3   6 1628.58 66.9697   2
   1   3   6 1608.78 68.4832   3
   2   3  -6 56.3256 9.88145   1
  -2   3   6 71.5573 13.3532   1
  -2   3   6 70.1054 12.7230   3
  -2  -3  -6 73.8501 13.1267   3
   2   3  -6 66.9038 7.46564   2
   2   3   6 87.2051 13.4121   3
   2  -3  -6 94.3195 13.5732   3
   2   3   6 76.2037 13.0117   1
  -2   3  -6 61.1604 6.13629   2
   2   3   6 54.3593 10.4428   2
  -3   3   6 1822.93 77.1602   3
   3   3  -6 1943.28 72.9262   3
   3   3  -6 1739.22 73.8626   2
  -3  -3  -6 1806.74 77.2059   3
  -3   3   6 1791.72 77.3777   1
  -3   3  -6 1681.34 72.8795   2
   3   3   6 1695.42 77.1562   3
  -3  -3   6 1938.35 73.0593   3
  -3  -3   6 1649.10 73.1476   3
   3   3   6 1811.53 76.0056   2
   3   3   6 1779.72 77.2315   1
   3  -3  -6 1822.19 77.1596   3
  -4   3   6 23.6780 12.0632   1
   4   3  -6 12.9338 6.55811   3
  -4  -3  -6 6.70673 11.8937   3
   4   3  -6 7.41859 7.26441   2
  -4   3   6 -7.2234 9.99503   3
  -4  -3   6 1.61206 6.28280   3
   4   3   6 3.01295 11.8366   1
   4   3   6 -0.7736 9.41860   2
   4  -3  -6 -2.9653 10.8641   3
  -4  -3   6 -11.556 6.23191   3
   4   3   6 -8.9999 11.6431   3
  -5   3   6 1306.19 59.5779   1
  -5  -3  -6 1291.52 59.3723   3
   5   3  -6 1372.62 55.7380   3
  -5   3   6 1305.03 59.2918   3
   5   3   6 1405.25 59.8993   1
   5  -3  -6 1344.37 59.5973   3
   5   3   6 1346.98 58.4782   2
  -5  -3   6 1262.08 55.8694   3
  -5  -3   6 1382.65 55.8043   3
   5   3   6 1311.18 59.8887   3
  -6   3   6 4.28127 10.8595   3
  -6   3   6 13.2299 12.1843   1
   6   3  -6 1.55502 8.05849   3
  -6  -3  -6 0.71923 11.9847   3
   6   3   6 -9.3365 10.1367   2
   6  -3  -6 4.97898 11.4902   3
   6   3   6 -7.6326 12.4049   1
  -6  -3   6 1.70259 7.41033   3
  -6  -3   6 -8.1063 7.68609   3
   6   3   6 0.22646 12.6056   3
  -7   3   6 1111.43 50.8907   3
  -7  -3  -6 1102.24 50.9648   3
   7   3  -6 1082.86 47.9034   3
  -7   3   6 1102.72 51.2632   1
   7  -3  -6 1137.96 51.3798   3
   7   3   6 1174.09 50.4835   2
   7   3   6 1099.62 51.7404   3
  -7  -3   6 1045.33 47.5983   3
  -7  -3   6 1088.26 47.8366   3
   7   3   6 1114.52 51.2956   1
  -8  -3  -6 79.2876 14.5958   3
   8   3  -6 88.0720 12.0046   3
  -8   3   6 86.8144 14.2430   1
  -8   3   6 96.0761 14.4832   3
   8   3   6 41.0786 12.9770   2
   8   3   6 101.091 15.7158   3
   8   3   6 92.3857 15.6740   1
  -8  -3   6 100.706 11.7159   3
   8  -3  -6 92.4272 15.1773   3
  -9  -3  -6 1332.71 59.8070   3
  -9   3   6 1324.96 60.0640   1
  -9   3   6 1359.66 59.8449   3
   9   3  -6 1249.02 57.4060   3
   9   3   6 1312.35 59.6372   2
   9   3   6 1368.35 60.8986   3
   9   3   6 1316.36 60.3051   1
  -9  -3   6 1263.77 57.2016   3
   9  -3  -6 1374.10 60.3946   3
 -10  -3  -6 82.3180 15.2331   3
 -10   3   6 64.6295 14.3717   3
 -10   3   6 43.2635 14.4620   1
  10   3   6 71.6728 16.1717   1
  10  -3  -6 67.2817 15.9897   3
  10   3   6 45.9812 14.5991   2
 -10  -3   6 77.3456 12.5228   3
  10   3   6 61.7084 16.0383   3
 -11   3   6 768.691 40.0471   1
 -11  -3  -6 785.898 39.4253   3
 -11   3   6 771.316 39.3579   3
  11  -3  -6 797.906 40.4744   3
 -11  -3   6 768.033 37.3039   3
  11   3   6 740.632 39.6755   2
  11   3   6 784.488 40.9725   3
 -12  -3  -6 20.7591 13.9658   3
 -12   3   6 26.1982 14.2746   3
 -12   3   6 19.9017 15.3769   1
  12   3   6 15.3567 15.3900   3
  12   3   6 5.45666 15.0182   2
  12  -3  -6 12.3920 15.2974   3
 -12  -3   6 10.9873 12.1231   3
 -13   3   6 556.562 32.9093   1
 -13  -3  -6 570.678 32.4382   3
 -13   3   6 524.979 31.9539   3
  13   3   6 529.300 33.8891   3
  13   3   6 597.142 33.5902   2
 -13  -3   6 566.867 30.7274   3
  13  -3  -6 584.531 33.4283   3
 -14   3   6 43.0745 15.6303   3
 -14  -3  -6 39.7119 16.0140   3
 -14   3   6 40.8183 15.8634   1
 -14  -3   6 31.0690 13.9873   3
  14   3   6 47.3189 17.9104   3
  14  -3  -6 -4.7729 16.2953   3
  14   3   6 16.9146 16.8646   2
 -15  -3  -6 374.924 26.1438   3
  15   3  -6 302.002 25.6577   2
 -15   3   6 334.362 26.6140   1
 -15   3   6 344.878 25.5362   3
  15   3   6 327.160 27.7482   3
  15   3   6 352.851 27.5373   2
 -15  -3   6 333.647 24.1598   3
  15  -3  -6 355.387 27.6449   3
 -16   3   6 34.2962 16.9132   1
  16   3  -6 20.0219 17.4711   2
 -16  -3  -6 -9.3451 14.8604   3
 -16   3   6 14.3310 15.2988   3
 -16  -3   6 18.2662 14.7634   3
  16   3   6 2.07378 17.6379   3
  16   3   6 8.03355 19.1037   2
  16  -3  -6 34.2234 18.6518   3
 -17  -3  -6 316.516 25.7827   3
 -17   3   6 322.411 27.0093   1
 -17   3   6 325.025 26.2524   3
  17   3  -6 303.245 26.9433   2
  17   3   6 354.975 28.9163   3
  17  -3  -6 350.820 28.8449   3
  17   3   6 291.845 28.3646   2
 -17  -3   6 297.201 24.6654   3
  18   3  -6 17.6197 19.5924   2
 -18  -3  -6 -8.9285 16.4536   3
 -18   3   6 -26.850 17.0846   1
  18   3   6 12.5779 20.0048   3
 -18  -3   6 -7.4724 15.8097   3
  18   3   6 4.28822 20.3449   2
  18  -3  -6 28.8726 19.7180   3
 -19  -3  -6 326.934 27.3889   3
  19   3  -6 244.085 27.9685   2
 -19   3   6 345.447 29.0978   1
  19  -3  -6 327.704 30.1946   3
  19   3   6 321.588 31.2001   2
  19   3   6 263.718 28.7976   3
 -19  -3   6 247.402 24.9161   3
 -20  -3  -6 -17.072 17.6790   3
  20   3  -6 -1.8140 20.5559   2
 -20   3   6 -8.4593 20.4190   1
 -20  -3   6 13.3837 17.5312   3
  20   3   6 20.8456 21.4250   3
  20   3   6 10.4840 22.4975   2
  20  -3  -6 0.19632 21.6415   3
 -21  -3  -6 192.883 25.4970   3
  21   3  -6 159.373 26.9706   2
 -21   3   6 194.312 28.5611   1
  21   3   6 147.635 28.3227   2
  21   3   6 122.376 26.7518   3
 -21  -3   6 124.581 21.9063   3
  21  -3  -6 128.906 27.1385   3
   0   4   6 135.740 18.2719   1
   0  -4  -6 134.605 17.8322   3
   0   4   6 157.393 17.8082   3
   0   4   6 168.419 14.8594   2
   0   4  -6 122.972 14.1444   1
  -1   4   6 1.18401 13.8835   1
  -1   4   6 3.68655 13.5421   3
  -1  -4  -6 4.72782 14.0658   3
   1   4  -6 -0.9073 10.9989   1
   1   4   6 3.40859 13.8000   3
  -1   4  -6 8.40930 10.1159   1
   1  -4  -6 41.7724 14.8468   3
   1   4   6 18.7727 14.7647   1
   1   4   6 0.50744 10.6713   2
  -2   4   6 304.004 23.2201   1
  -2  -4  -6 321.256 23.0095   3
   2   4  -6 272.400 20.4867   1
  -2   4   6 309.496 22.7285   3
   2  -4  -6 315.497 23.4029   3
   2   4   6 324.779 23.3322   3
   2   4   6 326.799 20.0175   2
   2   4   6 328.464 23.7362   1
  -3   4   6 139.056 17.2934   3
  -3  -4  -6 168.329 18.2715   3
  -3   4   6 127.154 18.0502   1
   3   4  -6 156.163 16.3124   1
   3  -4  -6 107.156 17.1474   3
   3   4   6 157.030 14.9776   2
   3   4   6 154.430 17.6669   3
   3   4   6 147.039 18.3846   1
  -3  -4   6 153.521 10.1085   3
  -3  -4   6 122.032 10.2159   3
  -4  -4  -6 504.562 29.0437   3
   4   4  -6 446.532 21.6231   2
   4   4  -6 453.187 27.3056   1
  -4   4   6 411.046 28.1320   1
  -4   4   6 477.200 27.9201   3
   4   4   6 504.722 26.0166   2
   4   4   6 471.340 29.0777   1
  -4  -4   6 438.007 22.2867   3
  -4  -4   6 465.285 21.9173   3
   4  -4  -6 452.158 28.5513   3
   4   4   6 469.442 28.9172   3
   5   4  -6 12.6386 8.60605   2
  -5   4   6 19.9597 13.8453   1
  -5   4   6 4.67561 12.7330   3
  -5  -4  -6 4.58800 13.4124   3
   5   4  -6 18.7726 14.0983   1
  -5  -4   6 3.69449 8.53294   3
   5  -4  -6 20.8477 14.3210   3
  -5  -4   6 23.1319 9.20954   3
   5   4   6 10.8660 14.2160   1
   5   4   6 12.7111 11.6892   2
   5   4   6 6.80244 13.8064   3
  -6   4   6 204.988 18.9875   3
   6   4  -6 183.694 14.4306   2
  -6   4   6 183.619 19.7357   1
  -6  -4  -6 171.001 19.0647   3
  -6  -4   6 187.679 14.0835   3
   6   4   6 186.594 20.4682   1
   6   4   6 215.692 20.6587   3
   6  -4  -6 185.854 19.6281   3
   6   4   6 200.709 17.2634   2
   7   4  -6 25.2390 11.2865   2
  -7   4   6 16.1273 14.6189   1
  -7  -4  -6 35.7412 14.9999   3
  -7   4   6 42.7871 14.3582   3
   7   4   6 13.4964 12.4699   2
   7   4   6 9.22659 14.9176   1
   7  -4  -6 8.27372 15.1508   3
  -7  -4   6 40.1652 10.5422   3
   7   4   6 22.3967 15.5499   3
  -8   4   6 328.927 25.1053   1
  -8   4   6 338.509 24.2073   3
   8   4  -6 327.690 21.0860   2
  -8  -4  -6 328.957 24.7678   3
   8   4   6 356.453 23.3735   2
   8   4   6 392.715 27.2949   1
   8  -4  -6 340.367 25.2273   3
   8   4   6 329.444 25.7883   3
  -8  -4   6 324.796 20.2046   3
  -9  -4  -6 1.65578 13.9133   3
   9   4  -6 6.88420 12.3108   2
  -9   4   6 2.41131 13.8090   1
  -9   4   6 0.83917 14.1868   3
   9   4   6 -3.9710 16.6190   1
   9   4   6 19.0217 14.1859   2
   9   4   6 -0.3441 15.2446   3
  -9  -4   6 -13.417 10.5874   3
   9  -4  -6 -3.1038 15.3296   3
  10   4  -6 176.835 17.9554   2
 -10   4   6 184.449 19.3037   3
 -10   4   6 208.176 20.4750   1
 -10  -4  -6 206.942 20.7093   3
  10   4   6 178.116 22.0643   1
  10  -4  -6 222.935 21.7075   3
  10   4   6 193.458 19.5304   2
 -10  -4   6 169.860 16.5391   3
  10   4   6 194.238 21.6950   3
  11   4  -6 11.3691 14.3177   2
 -11   4   6 -0.9022 14.1389   3
 -11   4   6 -18.447 14.8129   1
 -11  -4  -6 -3.2595 14.6101   3
  11   4   6 8.92459 16.8433   1
  11   4   6 -5.5837 16.0748   3
 -11  -4   6 0.00000 12.1895   3
  11  -4  -6 3.89225 15.6291   3
  11   4   6 3.10382 14.9563   2
 -12  -4  -6 108.135 18.9114   3
 -12   4   6 123.294 19.2442   1
  12   4  -6 123.904 18.0910   2
  12  -4  -6 113.456 19.4590   3
  12   4   6 143.417 19.3007   2
  12   4   6 151.701 21.9794   1
  12   4   6 124.864 21.2071   3
 -12  -4   6 135.483 16.1846   3
 -13  -4  -6 14.4367 15.7765   3
  13   4  -6 3.25502 15.8239   2
 -13   4   6 -11.031 14.9421   1
  13  -4  -6 1.91231 16.8523   3
  13   4   6 24.8148 18.4487   1
 -13  -4   6 11.1003 13.2911   3
  13   4   6 4.37106 17.2801   3
  13   4   6 0.26488 16.5398   2
 -14  -4  -6 211.527 23.3993   3
 -14   4   6 227.301 23.7728   1
  14   4  -6 239.031 22.7557   2
  14   4   6 208.740 23.8698   2
  14   4   6 203.570 24.9681   3
 -14  -4   6 226.912 20.3966   3
  14   4   6 252.523 26.7226   1
  14  -4  -6 248.896 24.6449   3
 -15  -4  -6 6.34450 18.0177   3
  15   4  -6 4.50540 17.1283   2
 -15   4   6 -12.077 16.4609   1
  15   4   6 -14.969 19.8013   1
  15   4   6 43.4758 21.1851   3
  15   4   6 1.76498 17.9922   2
 -15  -4   6 -9.5937 14.4109   3
  15  -4  -6 15.8286 18.7772   3
 -16   4   6 59.8581 19.2901   1
 -16  -4  -6 57.8628 20.2397   3
  16   4  -6 72.2424 19.5839   2
 -16  -4   6 52.8848 16.9812   3
  16  -4  -6 93.4588 21.9739   3
  16   4   6 108.128 22.2237   2
  16   4   6 111.303 24.7282   1
 -17  -4  -6 -28.946 17.9660   3
  17   4  -6 7.83523 18.8019   2
 -17   4   6 10.2131 19.1830   1
  17   4   6 1.91867 19.9456   2
 -17  -4   6 -18.125 15.8136   3
  17  -4  -6 -0.6654 20.0808   3
  18   4  -6 89.5629 22.4113   2
 -18   4   6 78.7279 21.7674   1
 -18  -4  -6 101.722 21.2460   3
  18   4   6 99.8547 24.2744   2
  18  -4  -6 62.3071 23.0904   3
 -18  -4   6 72.5062 19.0684   3
   0   5  -6 -5.3855 13.7535   1
   0   5   6 -14.123 16.4062   1
   0  -5  -6 -16.323 15.6123   3
  -1  -5  -6 9.82957 16.6481   3
   1   5  -6 -5.1440 14.3541   1
  -1   5   6 -10.096 16.2820   1
  -1   5  -6 19.9253 14.0332   1
   1   5   6 -1.8380 16.0847   1
   1  -5  -6 -13.533 15.8239   3
   2   5  -6 30.1168 15.8768   1
  -2  -5  -6 55.9212 18.1054   3
  -2   5   6 45.7287 18.3931   1
   2   5   6 66.6908 19.2038   1
   2  -5  -6 32.1345 17.6041   3
  -2   5  -6 57.2326 14.5582   1
  -3   5   6 11.2005 16.1673   1
  -3  -5  -6 13.7505 16.8039   3
   3   5  -6 -9.7807 15.3301   1
  -3   5  -6 18.0385 13.3286   1
   3   5   6 21.9883 18.1703   1
   3  -5  -6 -28.770 16.0311   3
   4   5  -6 6.22143 16.4909   1
  -4   5   6 17.1018 16.8482   1
  -4  -5  -6 -1.5416 15.9583   3
   4  -5  -6 -3.0080 15.7153   3
   4   5   6 -6.2829 16.6247   1
  -4  -5   6 4.20575 8.39940   3
  -4   5  -6 3.64057 12.8111   1
  -5  -5  -6 -2.6644 16.1567   3
   5   5  -6 -16.657 16.6460   1
  -5   5   6 -18.177 16.8494   1
   5  -5  -6 -3.1779 16.8730   3
  -5  -5   6 4.73824 9.25725   3
  -5   5  -6 -7.0206 12.7898   1
   5   5   6 -14.383 17.7734   1
  -6  -5  -6 14.6638 17.1421   3
  -6   5   6 22.2161 17.4748   1
   6   5  -6 -3.7778 17.1303   1
  -6  -5   6 18.0346 10.2880   3
   6   5   6 6.40252 17.6166   1
   6  -5  -6 2.85156 16.7327   3
   7   5  -6 -14.416 17.6101   1
  -7  -5  -6 21.2568 17.5771   3
  -7   5   6 -10.604 15.8947   1
  -7  -5   6 8.27633 10.8232   3
   7  -5  -6 10.1877 17.1791   3
   7   5   6 9.07347 19.0124   1
  -8  -5  -6 -9.8776 15.7498   3
  -8   5   6 -11.634 15.9751   1
   8   5  -6 2.17259 18.9288   1
   8  -5  -6 4.59756 17.9911   3
  -8  -5   6 8.79018 11.5014   3
   8   5   6 30.9217 19.8074   1
  -9   5   6 -2.4492 17.6349   1
   9   5  -6 4.05378 18.7702   1
  -9  -5  -6 26.7514 18.0120   3
   9  -5  -6 15.5117 17.3408   3
   9   5   6 27.0586 19.8016   1
  -9  -5   6 24.1113 12.5018   3
 -10  -5  -6 7.53519 17.2149   3
  10   5  -6 -10.860 19.2026   1
 -10   5   6 35.1807 17.9742   1
 -10  -5   6 3.42858 12.6573   3
  10  -5  -6 -1.6966 17.3764   3
  10   5   6 25.4169 21.0419   1
 -11  -5  -6 -1.7530 18.0645   3
 -11   5   6 15.8560 17.2458   1
 -11  -5   6 26.2485 13.8629   3
  11   5   6 -17.785 21.3262   1
  11  -5  -6 16.9579 18.3902   3
 -12  -5  -6 -14.903 18.1441   3
 -12   5   6 6.81873 18.6056   1
 -12  -5   6 23.2423 14.3798   3
  12   5   6 21.7908 22.8419   1
  12  -5  -6 41.6003 19.8861   3
 -13  -5  -6 17.4765 19.1566   3
 -13   5   6 57.7642 20.0318   1
  13  -5  -6 25.7474 19.5784   3
 -13  -5   6 23.1070 14.8730   3
  13   5   6 20.8374 21.8070   1
 -14   5   6 10.9884 18.6812   1
 -14  -5  -6 -17.670 19.1527   3
  14   5   6 22.5794 24.1064   1
 -14  -5   6 5.30038 15.0893   3
  14  -5  -6 13.1199 19.8584   3
   0  -6  -6 44.6704 20.0320   3
   0   6   6 57.1608 22.0490   1
  -1   6   6 41.6324 20.7259   1
  -1  -6  -6 14.0985 19.5678   3
   1   6   6 62.0379 22.4955   1
   1  -6  -6 11.8225 18.9268   3
  -2  -6  -6 -1.6265 18.2642   3
  -2   6   6 31.2960 20.4264   1
   2  -6  -6 19.9819 19.0861   3
   2   6   6 -2.6354 19.9300   1
  -3  -6  -6 17.0855 18.4641   3
  -3   6   6 29.1037 20.6360   1
   3   6   6 26.2305 21.7575   1
   3  -6  -6 16.5922 19.0421   3
  -4  -6  -6 1.50785 18.9013   3
  -4   6   6 0.62190 19.6539   1
   4   6  -6 7.76604 20.7242   1
   4  -6  -6 30.3690 19.6751   3
   4   6   6 -4.2507 21.7514   1
  -5  -6  -6 7.12128 19.2555   3
  -5   6   6 13.3930 19.6172   1
   5   6  -6 16.6870 20.6303   1
   5  -6  -6 8.82146 19.5485   3
   5   6   6 -21.029 21.9446   1
  -6   6   6 21.9207 19.9312   1
  -6  -6  -6 -21.528 18.6214   3
   6   6  -6 26.5139 22.0924   1
   6   6   6 52.4982 23.7432   1
   6  -6  -6 -2.9454 19.6768   3
  -6  -6   6 6.15331 10.1937   3
   7   6  -6 -7.6766 21.8974   1
  -7  -6  -6 -1.3183 18.6153   3
  -7   6   6 7.42254 19.8140   1
   7  -6  -6 -13.705 19.3193   3
  -7  -6   6 6.43774 11.1959   3
   7   6   6 14.7953 22.3549   1
   0   0   7 7.29034 6.27280   3
   0   0   7 12.5031 8.26248   2
   0   0  -7 11.0435 7.00677   3
   0   0  -7 2.70409 4.90432   1
   0   0   7 0.78884 5.41346   1
   0   0   7 7.43926 7.36941   3
   1   0   7 18.3209 8.90885   2
   1   0   7 14.8176 5.41327   1
  -1   0  -7 0.88379 6.90197   3
   1   0   7 2.46460 6.16263   3
   1   0  -7 9.15918 7.16044   3
   1   0  -7 -0.5589 5.12193   1
  -1   0  -7 2.51108 4.57259   1
  -1   0   7 -4.8599 8.73316   2
  -1   0   7 7.08422 5.76186   1
  -1   0   7 11.1422 7.63465   3
   1   0   7 9.28048 7.75237   3
  -1   0   7 -4.8484 6.11273   3
   2   0  -7 1.43111 7.29901   3
  -2   0   7 10.2377 6.30102   1
   2   0   7 11.8055 5.33817   1
  -2   0  -7 8.45197 6.94912   3
  -2   0   7 5.72336 7.87110   3
   2   0   7 5.13156 7.74849   3
  -2   0   7 3.31169 8.31475   2
   2   0   7 7.69497 6.40204   3
   2   0  -7 8.89042 5.81309   1
   2   0   7 -3.7503 8.35585   2
  -2   0   7 6.08422 6.73039   3
  -3   0   7 9.95047 8.21899   3
  -3   0   7 7.20544 6.68317   3
   3   0  -7 3.98445 5.85022   1
   3   0  -7 -2.7582 7.97686   3
   3   0   7 1.22994 5.23657   1
  -3   0   7 6.94848 6.66871   1
   3   0   7 12.9308 9.31415   2
   3   0   7 2.03450 6.45807   3
   4   0   7 7.31218 5.47063   1
  -4   0   7 2.31113 8.34476   3
   4   0   7 -7.4273 6.62691   3
   4   0  -7 -3.2308 8.09639   3
   4   0   7 30.3984 10.2969   2
   4   0  -7 -4.7883 6.28191   1
  -4   0   7 10.9546 7.28397   1
  -4   0   7 22.6697 7.43274   3
   5   0   7 0.19498 5.54744   1
  -5   0   7 -1.0838 6.62250   3
   5   0   7 2.23895 7.00492   3
   5   0  -7 6.29081 8.31428   3
  -5   0   7 -2.2562 7.91742   3
  -5   0   7 -0.1780 7.41223   1
   5   0   7 -13.545 10.0915   2
  -6   0   7 -2.7785 6.59202   3
   6   0   7 6.20194 7.18328   3
   6   0   7 2.04642 9.59403   2
  -6   0   7 0.91306 8.73621   3
   6   0  -7 -14.111 8.79903   3
  -6   0   7 -15.813 7.61300   1
  -7   0   7 -8.3860 8.21135   1
  -7   0   7 -9.6159 8.40098   3
   7   0  -7 -16.485 8.60722   3
   7   0   7 2.87846 7.07877   3
  -7   0   7 2.04238 6.74594   3
   8   0  -7 -6.8650 9.46074   3
  -8   0   7 -1.9183 9.13619   3
  -8   0   7 0.93358 6.90494   3
   8   0   7 -2.9931 7.20390   3
  -8   0   7 1.00625 9.31662   1
   9   0   7 -9.0974 7.44291   3
  -9   0   7 -9.3418 10.5034   1
  -9   0   7 2.37052 7.38799   3
   9   0  -7 -18.651 9.61878   3
  -9   0   7 -0.6689 9.45212   3
 -10   0   7 2.88292 9.60812   3
 -10   0   7 -1.1564 7.94030   3
 -10   0   7 15.6949 11.9496   1
  10   0  -7 -11.582 9.88229   3
  10   0   7 1.32541 8.17846   3
  11   0   7 -12.572 8.51010   3
  11   0  -7 -2.6351 11.3625   3
 -11   0   7 -15.111 9.89582   3
 -11   0   7 9.37563 13.1399   1
  12   0   7 -5.4928 9.12135   3
  12   0   7 2.94857 13.9191   2
 -12   0   7 -8.0967 10.9877   3
  12   0  -7 4.79104 12.5424   3
 -12   0   7 3.70751 14.4253   1
 -13   0   7 11.3685 12.5953   3
  13   0   7 -2.2011 9.69038   3
  13   0   7 20.7049 13.9578   2
 -13   0   7 30.9265 14.9260   1
  13   0  -7 -3.3284 13.7443   3
 -13   0  -7 -3.1752 10.9992   3
 -14   0   7 -0.8850 12.2484   3
 -14   0  -7 -2.2888 11.7503   3
  14   0   7 3.68133 13.4813   3
  14   0  -7 6.60868 13.8931   3
  14   0   7 -5.9302 14.5636   2
 -15   0   7 0.93430 13.0130   3
  15   0   7 -18.104 15.8614   2
 -15   0  -7 9.03897 13.0074   3
  15   0  -7 -24.816 13.6995   3
  15   0   7 -1.1912 14.7418   3
  16   0   7 -14.521 16.2173   3
  16   0   7 12.7456 16.5932   2
 -16   0   7 3.00503 14.5841   3
  16   0  -7 -10.565 16.0020   3
 -16   0  -7 15.5124 14.2627   3
  17   0   7 20.4680 16.9033   3
  17   0   7 -9.0990 17.1189   2
 -17   0  -7 -6.7113 13.7223   3
  17   0  -7 -6.8157 15.9681   3
 -17   0   7 -4.8175 14.2140   3
 -18   0  -7 -6.4036 14.6187   3
 -18   0   7 5.60082 15.5407   3
  18   0   7 21.4470 18.0343   3
  18   0  -7 -16.726 16.9696   3
  18   0   7 -3.7477 19.7969   2
  19   0   7 18.0363 20.4942   2
 -19   0   7 26.9617 16.5391   3
  19   0  -7 -9.9933 17.5515   3
  19   0   7 29.6986 19.1912   3
  20   0  -7 -2.7940 19.3084   3
  20   0   7 7.45222 18.8645   3
  20   0   7 -4.2883 20.3338   2
 -20   0   7 -6.3358 16.9022   3
 -21   0   7 29.1252 18.6551   3
  21   0  -7 5.23350 20.6178   3
  21   0   7 -4.1379 19.6777   3
  21   0   7 58.2587 23.7947   2
  22   0  -7 -14.494 21.6065   3
  22   0   7 24.9241 25.3046   2
  22   0   7 -11.534 21.5148   3
 -22   0   7 -23.313 18.3306   3
  23   0  -7 -20.834 21.7215   3
  23   0   7 3.98385 22.1375   3
 -23   0   7 4.05816 19.2111   3
  23   0   7 -35.089 22.8890   2
   0  -1  -7 19.2731 9.20653   3
   0   1   7 16.1922 8.23079   1
   0  -1   7 6.06023 4.97956   3
   0   1   7 15.3333 9.52954   3
   0   1  -7 -0.3025 4.06153   1
   0   1   7 10.6907 7.10169   3
   0   1   7 11.8064 9.26595   2
  -1   1   7 1467.58 62.7565   2
  -1   1   7 1488.20 62.8958   3
   1   1  -7 1339.13 60.0307   1
  -1   1   7 1475.54 62.1883   3
  -1  -1  -7 1507.38 62.6649   3
  -1   1   7 1540.88 62.2321   1
   1   1   7 1443.06 62.1254   3
   1  -1  -7 1485.71 62.6242   3
   1   1   7 1475.80 62.8574   3
   1   1   7 1564.40 62.2476   1
   1   1   7 1499.61 63.0044   2
  -1  -1   7 1406.41 60.5737   3
  -2   1   7 12.1402 8.12631   1
  -2  -1  -7 15.5053 8.86716   3
   2   1  -7 6.96933 6.13420   3
  -2   1   7 9.76028 7.04158   3
  -2   1   7 21.6666 9.53333   3
   2   1  -7 11.0690 5.13739   1
  -2   1   7 12.5253 8.76812   2
   2  -1  -7 16.8885 8.94104   3
  -2  -1   7 15.4998 6.56035   3
  -2  -1   7 7.99181 5.36312   3
   2   1   7 14.9399 7.38944   3
   2   1   7 14.2115 7.91071   1
   2   1   7 11.3639 9.09893   3
   2   1   7 19.1475 10.1228   2
  -3   1   7 721.854 32.2781   2
  -3   1   7 673.102 30.9641   3
   3   1  -7 647.317 29.1311   1
   3   1  -7 638.211 29.8070   3
  -3  -1  -7 695.066 31.5789   3
  -3   1   7 708.368 31.4536   1
  -3   1   7 739.364 32.2535   3
   3   1   7 672.047 31.1115   3
   3  -1  -7 687.316 31.9151   3
   3   1   7 648.436 32.3637   2
  -3  -1   7 622.791 29.7966   3
   3   1   7 681.167 32.0737   3
   3   1   7 654.438 30.7365   1
  -4   1   7 196.699 13.3648   3
   4   1  -7 195.435 12.7498   3
  -4   1   7 197.276 14.9083   3
  -4   1   7 200.415 14.1056   1
   4   1  -7 182.167 11.8970   1
  -4  -1  -7 198.461 14.4683   3
   4   1   7 192.164 15.5926   2
   4  -1  -7 219.862 15.0459   3
   4   1   7 203.204 13.5505   1
  -4  -1   7 215.794 12.8315   3
   4   1   7 210.986 15.1681   3
   4   1   7 190.981 13.4440   3
  -5   1   7 771.113 35.0588   1
  -5   1   7 676.474 34.2865   3
  -5   1   7 786.349 35.6220   3
   5   1  -7 749.670 33.9266   3
  -5  -1  -7 800.850 35.2375   3
   5  -1  -7 790.526 35.8246   3
   5   1   7 743.639 34.7036   3
   5   1   7 742.785 36.0360   2
   5   1   7 783.995 34.3889   1
  -5  -1   7 774.754 33.2977   3
   5   1   7 760.755 35.5707   3
  -5  -1   7 752.609 33.9792   3
   6   1  -7 275.953 16.4567   3
  -6   1   7 289.919 17.6967   1
  -6   1   7 277.184 17.8515   3
  -6  -1  -7 289.609 17.4857   3
  -6   1   7 285.611 17.1238   3
  -6  -1   7 290.120 15.6272   3
   6   1   7 269.305 18.6209   2
   6   1   7 293.599 17.1969   3
  -6  -1   7 292.776 16.4364   3
   6   1   7 277.979 16.4790   1
   6  -1  -7 292.350 18.0988   3
   6   1   7 269.959 18.2602   3
  -7  -1  -7 257.474 16.7534   3
   7   1  -7 278.453 16.4100   3
  -7   1   7 273.118 17.1890   3
  -7   1   7 266.547 17.3270   1
  -7  -1   7 253.980 15.7692   3
   7   1   7 252.126 16.2243   3
   7  -1  -7 241.805 17.5123   3
   7   1   7 248.361 17.5898   3
   7   1   7 239.088 18.0392   2
  -7  -1   7 264.490 15.1183   3
  -8  -1  -7 126.112 11.9976   3
  -8   1   7 116.355 12.6236   3
  -8   1   7 80.3221 12.2270   1
   8   1  -7 99.8828 11.6255   3
   8   1   7 103.454 13.0241   3
  -8  -1   7 97.4965 11.1309   3
   8   1   7 106.421 13.7323   2
   8  -1  -7 94.4103 12.6104   3
  -8  -1   7 105.248 10.3037   3
   8   1   7 91.8411 11.2401   3
   9   1  -7 311.533 19.4084   3
  -9  -1  -7 338.909 19.6945   3
  -9   1   7 297.964 19.8880   1
  -9   1   7 311.708 19.8512   3
   9   1   7 304.960 20.6306   3
  -9  -1   7 325.130 19.0341   3
   9  -1  -7 346.311 20.7826   3
  -9  -1   7 312.469 18.0549   3
   9   1   7 307.323 21.0941   2
 -10   1   7 6.89171 11.1697   1
 -10   1   7 6.04385 10.1905   3
  10   1  -7 5.85233 10.5031   3
 -10  -1  -7 5.53843 9.44491   3
 -10  -1   7 8.11593 8.63792   3
  10   1   7 2.69563 11.0876   3
 -10  -1   7 25.9932 10.1429   3
  10  -1  -7 6.59706 11.2316   3
  10   1   7 10.6282 12.6291   2
 -11   1   7 191.234 16.9436   1
  11   1  -7 177.975 16.8694   3
 -11  -1  -7 208.445 16.1932   3
 -11   1   7 207.123 16.8934   3
 -11  -1   7 189.693 16.1344   3
 -11  -1   7 189.182 14.9346   3
  11   1   7 201.547 17.8329   3
  11  -1  -7 180.586 17.3905   3
  11   1   7 212.072 18.9515   2
 -12   1   7 61.4098 13.0417   3
 -12  -1  -7 46.2970 11.8066   3
  12   1  -7 38.5215 12.9582   3
 -12   1   7 44.8246 13.4481   1
  12  -1  -7 50.0627 13.6185   3
  12   1   7 41.7740 15.2780   2
 -12  -1   7 49.4763 11.1174   3
 -12  -1   7 41.6219 12.2150   3
  12   1   7 86.1206 14.6676   3
 -13  -1  -7 87.1352 14.1723   3
 -13   1   7 81.7754 15.5673   1
  13   1  -7 66.0908 14.7354   3
 -13   1   7 94.1170 15.2349   3
  13  -1  -7 65.0789 15.8795   3
  13   1   7 90.7967 16.9989   2
  13   1   7 93.7585 16.1153   3
 -13  -1   7 81.8025 14.1301   3
  14   1  -7 8.75740 14.5076   3
 -14   1   7 17.2200 14.0255   3
 -14  -1  -7 19.6623 12.4038   3
 -14   1   7 13.2729 14.7562   1
  14   1   7 21.6275 14.6959   3
 -14  -1   7 13.7182 13.4832   3
  14   1   7 20.2231 16.2070   2
  14  -1  -7 27.9417 15.7193   3
 -15   1   7 79.4345 18.9135   1
 -15  -1  -7 77.9972 15.0806   3
  15   1  -7 56.9490 16.2611   3
 -15   1   7 63.0437 15.1063   3
 -15  -1   7 55.1292 14.9005   3
  15   1   7 66.2197 17.3976   3
  15   1   7 69.6784 17.8218   2
  15  -1  -7 81.9491 17.4929   3
  16   1  -7 19.9642 15.8277   3
 -16  -1  -7 14.5111 13.4796   3
 -16   1   7 14.6726 15.6054   3
 -16   1   7 9.64585 16.5995   1
  16   1   7 -32.433 17.1600   2
  16   1   7 -14.188 14.8010   3
 -16  -1   7 4.07231 13.9385   3
  16  -1  -7 -7.0100 17.0369   3
 -17   1   7 101.291 20.8486   1
 -17   1   7 86.0519 18.3011   3
 -17  -1  -7 105.625 17.1612   3
  17   1  -7 86.7155 18.7876   3
  17  -1  -7 82.3461 20.3397   3
 -17  -1   7 60.0025 17.0184   3
  17   1   7 87.8573 21.0346   2
  17   1   7 86.8147 18.7353   3
 -18   1   7 -6.3735 15.3906   3
 -18  -1  -7 21.7580 16.4805   3
  18   1  -7 -29.831 16.6546   3
 -18   1   7 -3.3631 19.3256   1
  18   1   7 12.9309 19.2262   2
  18   1   7 -7.0532 18.4143   3
 -18  -1   7 8.26777 16.0114   3
  18  -1  -7 9.42645 17.9855   3
  19   1  -7 35.4484 19.2766   3
 -19   1   7 75.5163 19.5579   3
 -19  -1  -7 69.3252 17.7850   3
 -19   1   7 90.5488 23.2753   1
 -19  -1   7 31.3648 17.3575   3
  19   1   7 31.0814 22.6475   2
  19  -1  -7 27.1942 20.9065   3
  19   1   7 76.5320 20.8601   3
 -20  -1  -7 22.9498 18.1788   3
 -20   1   7 17.9600 18.8413   3
  20   1   7 -1.6880 20.8896   3
  20   1   7 10.6199 22.4580   2
  20  -1  -7 17.5044 21.2105   3
 -20  -1   7 -17.930 15.7137   3
 -21   1   7 30.6232 20.1296   3
 -21  -1  -7 8.96489 18.6540   3
  21   1   7 31.3212 24.6716   2
 -21  -1   7 69.4902 19.0521   3
  21   1   7 51.1902 22.7358   3
  21  -1  -7 29.5437 22.6671   3
 -22   1   7 12.4892 20.3343   3
  22  -1   7 15.3189 21.2792   3
 -22  -1   7 -4.9734 17.6155   3
  22   1   7 -4.3709 21.9510   3
  22   1   7 -9.2557 25.4613   2
  22  -1  -7 44.3899 24.1907   3
 -23   1   7 19.7529 20.2663   3
  23  -1   7 30.7285 22.5868   3
  23   1   7 30.3070 23.2863   3
  23   1   7 20.2145 25.4915   2
  23  -1  -7 29.4567 23.3032   3
 -23  -1   7 3.93281 19.1888   3
   0  -2  -7 375.733 21.8235   3
   0   2   7 413.182 22.0582   1
   0   2   7 369.378 21.1568   2
   0   2   7 399.849 22.1885   3
  -1   2   7 285.088 17.4811   2
  -1  -2  -7 296.633 18.2783   3
  -1   2   7 285.440 18.5231   3
  -1   2   7 292.733 18.2687   1
   1   2   7 271.510 18.3655   3
   1   2   7 270.081 17.8293   1
   1   2   7 276.757 17.6115   2
   1  -2  -7 274.893 18.2865   3
   2   2  -7 133.445 8.39891   3
  -2   2   7 173.744 13.4576   2
  -2   2   7 177.727 14.1867   1
  -2   2   7 158.868 14.0117   3
  -2  -2  -7 164.313 14.0263   3
   2   2   7 147.927 14.2779   3
   2   2   7 168.105 13.9975   1
   2  -2  -7 142.026 13.5170   3
   2   2   7 158.846 13.6554   2
  -2  -2   7 148.884 8.78603   3
  -3   2   7 6.06178 9.52551   2
   3   2  -7 0.43845 5.35583   3
  -3  -2  -7 13.3471 10.1289   3
   3   2  -7 12.8911 8.16231   1
  -3   2   7 19.0259 9.64064   3
  -3   2   7 16.1745 10.2499   1
   3  -2  -7 0.21885 9.34232   3
   3   2   7 16.6463 9.72325   2
   3   2   7 6.18039 9.13928   1
   3   2   7 5.35056 10.6211   3
  -3  -2   7 10.3473 5.66027   3
  -3  -2   7 8.24398 5.37920   3
  -4  -2  -7 805.471 37.5882   3
  -4   2   7 803.089 37.5073   1
   4   2  -7 778.167 34.3203   3
  -4   2   7 788.108 37.6503   3
   4   2   7 812.493 37.3692   1
  -4  -2   7 760.027 34.3047   3
   4  -2  -7 818.396 37.8887   3
   4   2   7 792.818 37.8983   3
  -4  -2   7 804.374 34.1761   3
   4   2   7 819.250 37.5692   2
   5   2  -7 7.36523 6.84376   3
  -5   2   7 -1.4842 9.61340   1
  -5  -2  -7 4.88471 10.7212   3
  -5   2   7 -5.9204 9.66261   3
   5   2   7 -3.1841 9.93581   1
   5   2   7 -0.2528 10.3793   2
  -5  -2   7 0.73779 6.71863   3
   5   2   7 -3.4016 11.2763   3
   5  -2  -7 4.42108 10.1563   3
  -5  -2   7 4.75979 6.61768   3
  -6   2   7 599.415 30.0278   1
   6   2  -7 620.203 27.4222   3
  -6   2   7 574.249 30.0388   3
  -6  -2  -7 605.464 29.8747   3
  -6  -2   7 529.732 27.0255   3
   6  -2  -7 579.051 30.2532   3
  -6  -2   7 585.685 27.1890   3
   6   2   7 627.174 30.3699   2
   6   2   7 596.995 29.5536   1
   6   2   7 559.594 30.3681   3
  -7   2   7 10.3796 10.2614   3
  -7   2   7 11.8301 10.8396   1
   7   2  -7 0.41249 8.28609   3
  -7  -2  -7 4.53758 9.84724   3
   7   2   7 -2.0116 10.4328   2
   7  -2  -7 9.42303 11.0294   3
  -7  -2   7 3.47697 8.10918   3
   7   2   7 -13.293 10.5189   3
   7   2   7 0.28641 9.78167   1
  -8   2   7 144.090 15.1944   3
  -8  -2  -7 145.952 14.9841   3
  -8   2   7 159.592 15.6732   1
   8   2  -7 152.063 13.3852   3
   8   2   7 162.311 16.0767   3
  -8  -2   7 162.362 12.6996   3
   8   2   7 153.644 14.9776   1
   8   2   7 149.115 15.7288   2
   8  -2  -7 149.214 16.1991   3
  -8  -2   7 160.471 13.1443   3
  -9   2   7 6.29986 11.2645   3
  -9   2   7 34.1554 12.3782   1
  -9  -2  -7 16.9586 11.0072   3
   9   2  -7 10.1840 10.1619   3
  -9  -2   7 17.3617 9.85577   3
   9  -2  -7 -3.0271 11.5695   3
  -9  -2   7 -3.7491 8.47761   3
   9   2   7 -3.1571 11.9184   3
   9   2   7 8.85764 12.4584   2
  10   2  -7 156.984 15.1856   3
 -10   2   7 151.129 16.8477   1
 -10  -2  -7 154.853 15.6887   3
 -10   2   7 140.437 15.5534   3
 -10  -2   7 163.445 13.9031   3
  10   2   7 168.685 17.3785   3
  10   2   7 136.524 17.1433   2
  10  -2  -7 182.863 17.1753   3
 -10  -2   7 145.447 14.4730   3
 -11   2   7 24.3271 12.0468   3
  11   2  -7 4.42131 11.5094   3
 -11  -2  -7 15.5495 11.5210   3
 -11   2   7 16.7342 12.9054   1
 -11  -2   7 14.4926 10.1407   3
 -11  -2   7 2.09963 10.9887   3
  11   2   7 -4.7578 12.8382   3
  11  -2  -7 -9.9130 12.5982   3
  11   2   7 -8.8342 13.6781   2
 -12   2   7 54.8015 14.2067   3
 -12   2   7 58.8690 15.4570   1
  12   2  -7 69.6154 14.3033   3
 -12  -2  -7 76.4154 14.2310   3
 -12  -2   7 29.6641 12.4921   3
  12   2   7 49.0329 15.2704   2
  12   2   7 67.1275 16.2922   3
  12  -2  -7 64.1717 15.3159   3
  13   2  -7 17.7116 13.6899   3
 -13  -2  -7 49.9257 14.0051   3
 -13   2   7 19.5027 15.0423   1
 -13   2   7 33.1186 14.2227   3
  13   2   7 60.0431 17.1462   2
 -13  -2   7 24.1120 12.9826   3
  13   2   7 32.3774 15.6899   3
  13  -2  -7 8.77464 15.3845   3
 -14   2   7 32.3520 14.1231   3
 -14  -2  -7 41.4526 14.3941   3
 -14   2   7 38.2012 15.2632   1
  14   2  -7 16.1131 14.6244   3
  14   2   7 -8.9837 15.2451   2
  14  -2  -7 6.50123 14.9108   3
 -14  -2   7 10.0238 13.5431   3
  14   2   7 63.8134 17.6288   3
 -15   2   7 19.7452 14.9781   3
 -15  -2  -7 40.8960 14.3553   3
 -15   2   7 17.2366 15.2554   1
  15  -2  -7 34.2809 17.0244   3
 -15  -2   7 3.82606 13.9705   3
  15   2   7 31.3220 17.5191   2
  15   2   7 27.9963 16.8734   3
 -16   2   7 28.5751 15.5806   3
 -16   2   7 78.8851 17.4844   1
 -16  -2  -7 51.3056 16.0700   3
  16  -2  -7 72.9945 18.6396   3
 -16  -2   7 65.6967 16.1773   3
  16   2   7 13.1655 18.3489   3
  16   2   7 39.5368 20.0822   2
 -17  -2  -7 3.99557 15.2828   3
 -17   2   7 -26.911 15.7076   3
 -17   2   7 21.7740 17.4978   1
  17   2   7 26.1038 20.2023   2
  17  -2  -7 9.58099 19.2679   3
  17   2   7 -3.3757 18.1095   3
 -17  -2   7 -18.270 14.1193   3
 -18   2   7 45.1191 21.0686   1
 -18   2   7 2.54209 17.2726   3
 -18  -2  -7 43.8094 17.2787   3
  18   2   7 6.39481 19.1296   3
 -18  -2   7 32.3055 16.2066   3
  18   2   7 29.4546 21.7088   2
  18  -2  -7 30.0891 20.9411   3
 -19  -2  -7 -5.6046 16.8581   3
 -19   2   7 9.44096 18.3595   3
 -19   2   7 -9.0197 19.1378   1
  19  -2  -7 -25.693 20.4855   3
  19   2   7 3.14667 21.3126   2
 -19  -2   7 7.20323 16.3084   3
  19   2   7 2.57783 19.4689   3
 -20   2   7 -9.9011 17.4417   3
 -20  -2  -7 -12.729 16.7231   3
 -20   2   7 2.54852 22.1269   1
 -20  -2   7 3.26467 17.5135   3
  20  -2  -7 -13.659 20.2485   3
  20   2   7 -8.9197 22.8562   2
  20   2   7 -7.5525 19.6498   3
 -21  -2  -7 -5.0826 18.4798   3
 -21   2   7 4.00219 24.8668   1
  21   2  -7 -10.065 21.0372   2
 -21   2   7 -5.4913 20.0869   3
 -21  -2   7 22.1678 18.9922   3
  21   2   7 -33.231 21.1619   3
  21  -2  -7 3.74263 23.5203   3
  21   2   7 32.9215 24.2662   2
 -22   2   7 19.3820 21.7924   3
  22   2  -7 32.4677 24.7037   2
 -22  -2  -7 -9.5951 19.9507   3
 -22   2   7 5.02404 25.8091   1
  22   2   7 10.1124 24.7631   2
 -22  -2   7 13.0765 18.6207   3
  22   2   7 -21.203 23.5840   3
  22  -2  -7 -18.660 24.1485   3
   0  -3  -7 8.54291 11.7218   3
   0   3   7 -14.414 11.2574   3
   0   3   7 -4.9614 9.22464   2
   0   3   7 1.49200 11.9362   1
   0   3  -7 -1.3915 5.63383   2
  -1  -3  -7 18.2640 12.4973   3
   1   3  -7 20.1278 6.57255   2
  -1   3   7 22.8965 12.4111   3
  -1   3   7 23.9424 10.2660   2
   1   3  -7 16.0349 7.83029   1
  -1   3   7 20.0542 12.0341   1
   1   3   7 29.5623 11.7970   1
   1   3   7 12.3997 9.90331   2
   1  -3  -7 3.78564 11.9569   3
  -1   3  -7 13.6812 5.80905   2
   1   3   7 9.88239 12.1314   3
  -2  -3  -7 37.3073 12.7696   3
  -2   3   7 42.5304 12.7960   1
   2   3  -7 44.7429 7.77742   2
  -2   3   7 45.3373 11.1121   2
  -2   3   7 66.2324 12.8373   3
   2   3  -7 51.4070 9.57639   1
   2  -3  -7 38.5378 12.5374   3
   2   3   7 52.5407 13.4050   1
  -2   3  -7 39.2451 6.41488   2
   2   3   7 63.4489 11.3881   2
  -3   3   7 245.903 18.8747   1
  -3   3   7 242.678 18.2366   3
   3   3  -7 183.052 13.6849   2
  -3  -3  -7 224.200 18.1125   3
   3   3   7 249.738 19.1927   3
   3   3   7 226.323 18.6313   1
   3  -3  -7 253.643 18.8663   3
   3   3   7 219.019 16.7769   2
  -4   3   7 9.52189 11.4345   3
  -4  -3  -7 27.5913 13.1616   3
   4   3  -7 9.88310 6.29267   3
  -4   3   7 24.5555 12.4919   1
  -4  -3   7 7.73504 6.26637   3
   4  -3  -7 -7.0753 11.1471   3
  -4  -3   7 7.94130 6.21565   3
   4   3   7 18.1253 12.3870   1
   4   3   7 40.6195 13.5680   3
   4   3   7 36.5863 11.4961   2
   5   3  -7 17.8401 7.52184   3
  -5  -3  -7 36.2839 12.9844   3
  -5   3   7 38.5959 13.5023   1
  -5   3   7 26.7245 12.3063   3
   5  -3  -7 24.3629 12.9444   3
   5   3   7 10.7446 11.1580   2
  -5  -3   7 8.77748 6.94426   3
   5   3   7 11.7340 12.6027   1
   5   3   7 -3.4617 12.9163   3
  -5  -3   7 33.6866 7.66849   3
   6   3  -7 30.3724 8.67194   3
  -6   3   7 45.1186 12.8059   3
  -6  -3  -7 34.3098 12.4801   3
  -6   3   7 46.7341 13.2899   1
  -6  -3   7 24.9418 8.26681   3
   6   3   7 51.1227 12.7847   2
   6  -3  -7 40.6907 13.2332   3
   6   3   7 38.0554 13.3127   3
  -6  -3   7 49.9938 8.87340   3
   6   3   7 29.3654 13.2125   1
  -7  -3  -7 13.4034 12.9618   3
  -7   3   7 21.5086 12.9604   1
   7   3  -7 -2.4752 8.72757   3
  -7   3   7 12.5151 11.9987   3
   7   3   7 -12.879 11.5991   2
  -7  -3   7 8.34796 8.66223   3
   7  -3  -7 -14.668 12.2725   3
   7   3   7 -1.1019 13.7517   3
  -7  -3   7 -2.5799 7.97841   3
   7   3   7 -18.348 13.0008   1
  -8   3   7 -2.2966 12.4273   3
  -8   3   7 6.14377 12.3040   1
  -8  -3  -7 29.0361 13.8559   3
   8   3   7 16.9836 14.8632   3
   8  -3  -7 38.6945 14.1687   3
   8   3   7 42.0434 13.4772   2
  -8  -3   7 15.1381 9.61882   3
   8   3   7 33.0517 14.0676   1
  -8  -3   7 37.7037 9.56304   3
  -9  -3  -7 18.3562 13.9170   3
  -9   3   7 10.9341 13.4459   1
  -9   3   7 4.58701 12.6940   3
  -9  -3   7 -1.9019 10.0442   3
   9   3   7 8.18288 13.6723   2
   9  -3  -7 4.40475 13.5827   3
   9   3   7 14.7769 15.0478   3
   9   3   7 -12.542 13.8517   1
 -10  -3  -7 17.1085 13.2613   3
 -10   3   7 22.0843 13.8826   3
 -10   3   7 8.50827 13.9000   1
  10   3   7 7.17736 14.3743   3
 -10  -3   7 1.27457 10.8098   3
  10   3   7 -0.1103 13.8195   1
  10   3   7 18.2540 14.5334   2
  10  -3  -7 11.1648 14.8029   3
 -11  -3  -7 8.12011 14.3685   3
 -11   3   7 9.62542 13.8099   3
 -11   3   7 19.4147 15.3315   1
  11   3   7 19.0942 15.0927   1
  11  -3  -7 10.8362 15.3899   3
  11   3   7 11.7765 16.2394   3
 -11  -3   7 -5.5510 11.4473   3
  11   3   7 -8.7087 14.8249   2
 -12  -3  -7 1.56181 14.6911   3
 -12   3   7 -13.666 15.2355   1
 -12   3   7 5.35257 13.7482   3
  12   3   7 -5.3885 15.1676   1
 -12  -3   7 -19.639 11.7073   3
  12   3   7 20.5102 15.3207   2
  12  -3  -7 -7.6627 15.1647   3
  12   3   7 -3.5184 16.7678   3
 -13  -3  -7 6.11674 14.9139   3
 -13   3   7 17.5650 15.8815   1
 -13   3   7 42.8085 15.8929   3
  13   3   7 39.4444 16.7140   2
 -13  -3   7 38.9879 13.6459   3
  13  -3  -7 4.69215 16.7504   3
  13   3   7 -0.4082 16.6423   3
 -14  -3  -7 50.2208 15.5487   3
 -14   3   7 29.3558 15.3153   3
 -14   3   7 45.4800 16.7289   1
 -14  -3   7 16.7249 13.9078   3
  14   3   7 45.3151 17.6539   3
  14  -3  -7 52.7146 17.5907   3
  14   3   7 16.4510 17.5410   2
 -15   3   7 58.5571 18.2456   1
 -15  -3  -7 44.5495 17.1764   3
 -15   3   7 76.7097 17.3971   3
 -15  -3   7 43.5972 15.3604   3
  15  -3  -7 60.0344 19.0072   3
  15   3   7 49.1533 18.7951   2
  15   3   7 45.3841 19.7401   3
 -16   3   7 24.6662 16.7791   3
 -16   3   7 -3.6466 17.7301   1
 -16  -3  -7 30.0894 17.1478   3
  16   3   7 9.81519 19.3417   3
  16  -3  -7 -18.559 17.5368   3
 -16  -3   7 18.7433 15.1773   3
  16   3   7 34.6746 19.4178   2
 -17   3   7 41.9517 18.2420   3
 -17  -3  -7 42.6148 18.0794   3
  17   3  -7 72.8163 19.6939   2
 -17   3   7 75.8722 20.2637   1
  17   3   7 15.5337 19.9112   2
  17   3   7 36.2150 20.8047   3
  17  -3  -7 4.55589 20.3654   3
 -17  -3   7 41.4202 16.1782   3
 -18   3   7 0.38519 16.9442   3
 -18  -3  -7 38.7403 18.4555   3
  18   3  -7 4.16037 19.3318   2
 -18   3   7 29.7742 19.9387   1
  18   3   7 33.9509 21.6909   3
 -18  -3   7 12.3513 16.1828   3
  18  -3  -7 37.9710 20.8963   3
  18   3   7 51.2205 22.4759   2
  19   3  -7 -8.6052 19.8010   2
 -19   3   7 16.8620 20.5046   1
 -19  -3  -7 15.2558 18.7591   3
 -19  -3   7 -7.1115 16.8051   3
  19  -3  -7 22.9093 22.1508   3
  19   3   7 3.77602 22.3416   2
  19   3   7 -8.3108 20.9386   3
 -20   3   7 -7.3680 20.3510   1
 -20  -3  -7 -12.600 17.9287   3
  20   3  -7 -9.7511 20.7462   2
  20  -3  -7 11.9839 22.7007   3
  20   3   7 44.7665 23.2896   2
 -20  -3   7 5.40067 17.8080   3
  20   3   7 14.0119 21.5024   3
   0   4   7 606.555 34.4524   1
   0   4   7 675.485 32.0393   2
   0   4   7 570.713 33.8544   3
   0  -4  -7 601.124 34.3590   3
  -1   4   7 9.41430 12.4861   2
  -1   4   7 15.1221 14.9320   1
  -1   4   7 -1.2649 13.6230   3
  -1  -4  -7 21.4219 14.9626   3
   1   4  -7 -8.5623 10.5774   1
   1   4   7 10.1628 14.0193   1
   1  -4  -7 -6.7116 13.9375   3
   1   4   7 11.0283 15.1364   3
   1   4   7 18.1243 11.8341   2
   2   4  -7 286.425 20.4512   1
  -2   4   7 310.122 23.3710   3
  -2   4   7 300.475 23.9001   1
  -2  -4  -7 323.317 23.7070   3
   2   4   7 309.048 20.4806   2
   2   4   7 329.476 24.2915   1
   2   4   7 330.924 23.9781   3
   2  -4  -7 297.007 23.6888   3
  -3   4   7 4.44661 13.9008   3
  -3  -4  -7 -0.8041 14.2172   3
   3   4  -7 2.78554 12.2762   1
  -3   4   7 -13.346 13.3601   1
   3   4   7 1.50311 11.5366   2
   3   4   7 -1.4127 14.6070   1
   3   4   7 -2.6639 13.9508   3
   3  -4  -7 0.77732 14.4374   3
  -4   4   7 120.458 17.0478   3
  -4   4   7 112.529 17.7668   1
   4   4  -7 113.731 15.9985   1
  -4  -4  -7 124.362 18.3654   3
   4   4   7 123.434 17.9793   3
   4  -4  -7 125.179 17.9672   3
   4   4   7 110.494 14.8739   2
   4   4   7 128.928 18.7200   1
  -5   4   7 19.5235 14.5070   1
   5   4  -7 9.75458 13.9802   1
  -5  -4  -7 0.52390 14.3432   3
  -5   4   7 -11.839 13.1335   3
  -5  -4   7 -1.2811 7.38330   3
   5   4   7 10.6982 12.3153   2
   5  -4  -7 -8.1281 14.4036   3
  -5  -4   7 5.78250 8.10298   3
   5   4   7 -5.5072 14.6191   1
   5   4   7 29.3316 15.3754   3
  -6   4   7 282.938 22.5443   3
  -6   4   7 259.270 22.5491   1
  -6  -4  -7 312.666 23.2403   3
  -6  -4   7 265.917 16.1236   3
   6   4   7 327.397 24.0286   3
   6   4   7 299.961 24.0941   1
   6  -4  -7 254.204 22.7899   3
   6   4   7 261.402 20.5725   2
  -7   4   7 5.21623 14.2377   3
  -7  -4  -7 -28.300 14.0423   3
  -7   4   7 -11.053 15.2886   1
   7   4  -7 6.21833 11.2522   2
   7   4   7 9.31807 13.3306   2
   7   4   7 21.3511 16.9365   1
   7   4   7 7.88447 16.1537   3
  -7  -4   7 14.6866 9.43037   3
   7  -4  -7 -34.262 14.3783   3
  -8  -4  -7 293.838 23.6503   3
  -8   4   7 290.446 22.8620   3
   8   4  -7 288.535 19.6743   2
  -8   4   7 316.790 24.4646   1
   8   4   7 292.103 22.2164   2
  -8  -4   7 284.020 18.0991   3
   8  -4  -7 292.221 24.1577   3
   8   4   7 285.449 24.4624   1
   8   4   7 263.633 24.1035   3
   9   4  -7 -12.596 12.3180   2
  -9   4   7 7.29323 14.7347   3
  -9   4   7 -9.0033 14.0119   1
  -9  -4  -7 4.01954 14.6956   3
   9   4   7 1.00413 16.0432   1
  -9  -4   7 0.04422 10.5305   3
   9   4   7 17.6772 16.3322   3
   9   4   7 13.9583 14.7285   2
   9  -4  -7 16.6632 16.1221   3
 -10   4   7 193.011 21.3993   1
  10   4  -7 191.043 18.4981   2
 -10  -4  -7 228.178 21.7731   3
 -10   4   7 202.051 20.7869   3
  10   4   7 193.693 22.2945   3
  10  -4  -7 213.227 22.3672   3
  10   4   7 203.850 20.6837   2
  10   4   7 178.578 22.4593   1
 -10  -4   7 184.573 16.4637   3
 -11  -4  -7 10.0877 15.6439   3
 -11   4   7 9.47284 15.5821   3
 -11   4   7 8.22733 15.7784   1
  11   4  -7 22.3018 14.6197   2
  11   4   7 19.5206 15.6055   2
  11   4   7 9.50138 17.6448   1
  11   4   7 -17.447 16.0862   3
 -11  -4   7 46.6680 12.9483   3
  11  -4  -7 13.1246 17.6239   3
 -12  -4  -7 106.786 19.5038   3
 -12   4   7 121.701 20.4713   1
  12   4  -7 131.156 18.2976   2
 -12  -4   7 139.627 16.1848   3
  12   4   7 150.474 22.1658   1
  12   4   7 147.902 20.1318   2
  12   4   7 151.085 22.5874   3
  12  -4  -7 123.808 20.6020   3
 -13   4   7 2.26388 16.2063   1
  13   4  -7 -6.3180 15.9233   2
 -13  -4  -7 29.0953 16.6804   3
  13  -4  -7 -16.300 16.7123   3
 -13  -4   7 15.7884 13.4505   3
  13   4   7 43.1593 20.2758   1
  13   4   7 27.6909 18.0251   2
  13   4   7 39.5863 18.6642   3
 -14   4   7 59.8824 19.1946   1
 -14  -4  -7 39.4777 18.0837   3
  14   4  -7 36.0063 17.8843   2
  14   4   7 50.2340 20.0424   1
  14   4   7 49.8241 19.4290   2
 -14  -4   7 69.2457 15.4201   3
  14  -4  -7 70.2225 20.1385   3
  14   4   7 63.8644 20.7113   3
  15   4  -7 28.5789 18.4166   2
 -15   4   7 49.7196 19.8014   1
 -15  -4  -7 19.4692 18.6613   3
  15   4   7 3.34876 20.7489   3
  15   4   7 19.7223 20.6009   1
  15   4   7 48.8947 19.9480   2
  15  -4  -7 14.6226 19.6080   3
 -15  -4   7 27.2891 15.2896   3
 -16   4   7 65.0727 19.9808   1
  16   4  -7 11.0682 19.0733   2
 -16  -4  -7 26.1065 19.4854   3
  16   4   7 13.1867 21.5093   1
  16  -4  -7 34.6200 20.5565   3
  16   4   7 6.62407 19.9530   2
  16   4   7 33.1398 22.4569   3
 -16  -4   7 21.0501 16.0368   3
  17   4  -7 9.34226 19.7476   2
 -17   4   7 -0.6503 19.2805   1
 -17  -4  -7 -8.5048 18.7761   3
  17   4   7 -17.162 19.8103   2
  17   4   7 30.8671 22.1640   1
 -17  -4   7 -2.9824 16.0304   3
  17  -4  -7 24.6888 21.2003   3
 -18  -4  -7 1.15754 18.3764   3
 -18   4   7 0.58766 20.3670   1
  18   4  -7 -18.930 19.8975   2
 -18  -4   7 -3.0113 16.8869   3
  18  -4  -7 -15.694 21.3492   3
  18   4   7 -11.190 22.1495   2
  18   4   7 4.32772 23.8921   1
   0  -5  -7 -10.487 16.2555   3
   0   5   7 11.5791 16.6235   1
   0   5  -7 -2.8763 13.6454   1
  -1   5   7 109.837 20.1977   1
  -1  -5  -7 165.482 20.9063   3
   1   5  -7 138.675 18.1881   1
   1  -5  -7 153.441 20.9950   3
   1   5   7 134.430 21.2729   1
  -1   5  -7 115.014 16.4952   1
  -2  -5  -7 13.9251 16.8252   3
   2   5  -7 -8.9011 14.4950   1
  -2   5   7 3.63701 17.8152   1
   2  -5  -7 9.30583 16.9430   3
   2   5   7 4.96200 17.7230   1
   3   5  -7 68.6569 17.1695   1
  -3  -5  -7 80.3405 19.1071   3
  -3   5   7 90.8829 18.9980   1
   3  -5  -7 113.083 20.4257   3
   3   5   7 95.8345 20.0724   1
   4   5  -7 180.489 21.2600   1
  -4  -5  -7 158.516 21.3099   3
  -4   5   7 174.603 22.3201   1
   4   5   7 236.826 24.7393   1
   4  -5  -7 186.648 22.4100   3
  -5  -5  -7 100.668 19.5512   3
   5   5  -7 106.918 19.7699   1
  -5   5   7 82.3368 19.3412   1
   5   5   7 98.3513 20.8625   1
   5  -5  -7 125.158 20.3763   3
  -6  -5  -7 23.5665 17.5427   3
   6   5  -7 23.4281 17.6754   1
  -6   5   7 74.7286 19.0196   1
  -6  -5   7 28.3148 9.22455   3
   6   5   7 15.6100 19.3143   1
   6  -5  -7 33.2473 18.2366   3
   7   5  -7 0.31595 17.6077   1
  -7  -5  -7 12.1559 16.8167   3
  -7   5   7 -8.8479 17.7416   1
   7   5   7 -13.429 17.7454   1
  -7  -5   7 -6.3337 9.36148   3
   7  -5  -7 -18.111 16.6538   3
   8   5  -7 -5.3261 17.8719   1
  -8   5   7 22.4831 17.3740   1
  -8  -5  -7 -4.8381 17.7630   3
   8  -5  -7 -3.8281 18.2961   3
  -8  -5   7 -4.6843 10.2437   3
   8   5   7 -18.039 19.0826   1
  -9   5   7 12.1394 18.4860   1
   9   5  -7 1.15684 19.2556   1
  -9  -5  -7 -8.9069 16.5316   3
   9  -5  -7 2.08381 18.3240   3
   9   5   7 30.4831 20.3719   1
  -9  -5   7 -11.539 10.9129   3
 -10   5   7 3.97522 16.9056   1
 -10  -5  -7 -5.9720 17.9455   3
  10   5  -7 8.68588 20.5056   1
  10   5   7 -6.5091 20.8682   1
  10  -5  -7 -1.4250 18.3796   3
 -10  -5   7 6.86406 12.1682   3
 -11   5   7 47.5102 19.5617   1
 -11  -5  -7 33.7807 19.2767   3
 -11  -5   7 31.8799 13.3211   3
  11  -5  -7 7.49740 19.8712   3
  11   5   7 33.5453 21.9848   1
 -12   5   7 17.8075 18.8447   1
 -12  -5  -7 17.8255 19.2512   3
  12  -5  -7 38.3506 20.0722   3
 -12  -5   7 40.1903 14.3917   3
  12   5   7 41.8426 23.3691   1
 -13  -5  -7 6.98443 19.1176   3
 -13   5   7 48.8396 19.5625   1
  13  -5  -7 -30.047 18.5327   3
 -13  -5   7 13.4499 14.3832   3
  13   5   7 7.59751 22.8349   1
   0   6   7 53.3291 22.7868   1
   0  -6  -7 87.9068 22.3706   3
  -1  -6  -7 2.13289 20.2165   3
  -1   6   7 -27.629 19.0000   1
   1  -6  -7 16.5559 20.2882   3
   1   6   7 -6.7126 19.9232   1
  -2  -6  -7 138.078 22.9992   3
  -2   6   7 133.084 24.7295   1
   2   6   7 119.145 24.9254   1
   2  -6  -7 120.802 22.8261   3
  -3   6   7 25.5664 21.7362   1
  -3  -6  -7 -11.827 18.3732   3
   3   6   7 22.0818 22.0834   1
   3  -6  -7 -39.630 18.1661   3
  -4  -6  -7 16.8467 19.5149   3
  -4   6   7 21.0578 21.4687   1
   4   6   7 34.7578 22.4285   1
   4  -6  -7 30.9608 20.7296   3
  -5   6   7 1.89113 20.4737   1
  -5  -6  -7 -7.3660 19.2502   3
   5  -6  -7 29.6561 21.7170   3
   5   6   7 -1.9175 22.1003   1
   0   0   8 745.740 33.0879   3
   0   0  -8 743.715 33.3107   3
   0   0   8 713.054 34.4001   2
   0   0   8 752.546 33.6348   3
   0   0   8 789.852 32.1680   1
   0   0  -8 717.934 31.8866   1
  -1   0   8 18.0883 9.74607   2
   1   0   8 13.5294 8.26241   3
   1   0   8 -5.2411 6.14818   3
  -1   0   8 -1.3992 5.90500   1
   1   0   8 -0.5638 8.98699   2
   1   0  -8 9.27190 7.64594   3
   1   0   8 -1.3806 5.41990   1
  -1   0   8 -3.6357 6.47938   3
  -1   0  -8 1.73594 7.45008   3
   1   0  -8 0.87474 5.50017   1
  -1   0   8 9.40140 8.17083   3
  -1   0  -8 1.67742 4.96750   1
   2   0  -8 1622.12 69.5399   1
  -2   0   8 1673.63 70.7638   3
   2   0   8 1697.72 69.2192   1
   2   0  -8 1721.82 70.6587   3
  -2   0   8 1666.65 71.3507   2
   2   0   8 1636.73 70.0585   3
  -2   0   8 1698.20 70.3170   3
  -2   0   8 1764.85 69.6754   1
   3   0  -8 20.5629 6.46731   1
   3   0   8 7.57515 5.41549   1
   3   0  -8 5.65392 8.08438   3
  -3   0   8 9.91228 11.1356   2
   3   0   8 7.23376 6.89127   3
  -3   0   8 21.3203 8.78481   3
  -3   0   8 4.90313 6.92002   1
  -3   0   8 5.61717 6.71310   3
   3   0   8 1.87200 9.78492   2
  -3   0  -8 2.88375 7.47040   3
  -4   0   8 3420.85 139.719   1
  -4   0   8 3419.29 140.158   3
   4   0   8 3360.40 139.010   1
   4   0  -8 3587.53 140.695   3
  -4   0   8 3394.95 140.706   3
   5   0  -8 121.019 11.8199   3
  -5   0   8 125.026 11.0598   1
  -5   0   8 108.489 11.6382   3
  -5   0   8 134.124 10.6933   3
   5   0   8 112.189 8.65212   1
   5   0   8 107.071 10.3767   3
  -6   0   8 2311.54 97.5563   3
   6   0  -8 2433.82 97.6973   3
  -6   0   8 2296.16 96.8580   3
   6   0   8 2349.75 95.7408   1
  -6   0   8 2335.77 97.1456   1
  -7   0   8 2.39507 8.51028   1
   7   0   8 8.49969 7.74776   3
   7   0  -8 -2.7481 8.99228   3
  -7   0   8 6.70439 8.92291   3
  -7   0   8 -3.1093 6.89478   3
  -8   0   8 2152.66 89.7099   3
  -8   0   8 2020.25 88.8549   3
  -8   0   8 2156.73 89.9579   1
   8   0  -8 2207.47 90.0080   3
  -9   0   8 28.8503 8.67308   3
   9   0  -8 54.7181 11.4897   3
  -9   0   8 49.4008 11.8740   1
  -9   0   8 39.8218 10.6503   3
   9   0   8 37.5879 9.27109   3
 -10   0   8 1638.24 71.2856   1
  10   0  -8 1654.04 70.5286   3
 -10   0   8 1551.29 69.3990   3
 -10   0   8 1652.46 70.3955   3
  11   0  -8 43.9109 13.2256   3
 -11   0   8 52.8025 12.6686   3
  11   0   8 26.2261 10.4206   3
 -11   0   8 48.4053 14.1309   1
  12   0  -8 1054.89 48.4353   3
 -12   0   8 1016.60 47.8787   3
 -12   0   8 992.819 49.7563   1
  13   0   8 18.8333 14.4977   2
 -13   0   8 -5.4074 12.8173   3
  13   0   8 6.23565 13.2581   3
 -13   0  -8 6.70551 10.9778   3
 -13   0   8 -14.550 15.0421   1
  13   0  -8 9.68005 14.5308   3
 -14   0   8 780.448 40.1573   3
  14   0  -8 774.064 41.1099   3
 -14   0   8 813.432 43.3759   1
 -15   0   8 46.0581 15.7017   3
 -15   0  -8 13.9673 13.5457   3
  15   0   8 10.8589 15.3192   3
  15   0  -8 8.54508 16.5110   3
  15   0   8 15.8632 17.3285   2
 -16   0   8 449.186 28.6117   3
  16   0  -8 400.380 29.8163   3
  17   0   8 100.666 20.8840   2
  17   0   8 86.5869 19.9861   3
 -17   0  -8 106.889 17.5827   3
  17   0  -8 73.8764 20.0667   3
 -17   0   8 79.3295 17.4312   3
  18   0  -8 251.530 26.5893   3
 -18   0   8 311.474 25.3390   3
  18   0   8 300.914 26.9403   3
  18   0   8 290.442 28.0474   2
  19   0   8 -9.7665 20.7997   2
  19   0   8 -0.3079 18.7816   3
  19   0  -8 -12.189 18.8628   3
 -19   0   8 11.8862 16.9289   3
  20   0   8 130.232 25.5963   2
 -20   0   8 142.079 21.9655   3
  20   0   8 166.600 24.7386   3
  20   0  -8 132.924 24.3234   3
  21   0  -8 -4.2543 21.9532   3
  21   0   8 48.4824 23.3687   2
  21   0   8 -6.7969 20.0449   3
 -21   0   8 -22.781 18.1634   3
 -22   0   8 111.742 22.0242   3
  22   0   8 136.950 28.1338   2
  22   0  -8 202.707 28.2417   3
  22   0   8 127.369 25.5192   3
  23   0   8 12.0743 26.3208   2
 -23   0   8 -16.662 19.7894   3
  23   0   8 -17.993 22.8804   3
   0   1  -8 -2.0837 3.83479   1
   0  -1   8 -4.7431 5.13061   3
   0   1   8 -0.4173 8.92506   2
   0  -1  -8 -1.8175 8.92994   3
   0   1   8 -3.6324 7.56542   1
   0   1   8 -10.998 8.84622   3
   0   1   8 -0.6283 7.19709   3
   0  -1   8 -9.6846 7.71214   2
  -1   1   8 2265.62 93.9257   3
   1  -1   8 2093.83 92.1523   3
  -1   1   8 2373.83 93.8319   1
  -1   1   8 2230.40 94.5243   2
  -1   1   8 2319.97 94.5642   3
  -1  -1  -8 2335.65 94.4508   3
   1   1  -8 2114.55 91.7332   1
   1   1   8 2286.72 94.8503   2
   1   1   8 2366.33 93.7273   1
   1   1   8 2231.46 93.8178   3
   1  -1  -8 2291.94 94.3283   3
  -1  -1   8 2242.30 92.4254   3
   1   1   8 2312.81 94.6129   3
  -2   1   8 73.6031 9.87210   1
  -2   1   8 81.0939 10.7013   2
  -2   1   8 67.8404 9.06830   3
   2   1  -8 72.8271 7.83299   3
   2   1  -8 57.5762 6.25046   1
  -2  -1  -8 56.3819 10.1689   3
  -2   1   8 74.6185 10.9460   3
   2  -1  -8 84.2528 11.1650   3
   2   1   8 62.8749 11.1332   2
   2   1   8 68.1483 9.34142   1
   2   1   8 56.8582 9.13685   3
  -2  -1   8 75.4686 7.38141   3
  -2  -1   8 63.7657 8.34953   3
   2   1   8 73.2912 10.8855   3
  -2  -1   8 44.1991 11.0333   2
  -3   1   8 878.348 39.7293   2
   3   1  -8 832.423 37.5726   3
  -3   1   8 852.293 38.6567   3
   3   1  -8 799.326 36.6438   1
  -3  -1  -8 943.240 39.4659   3
  -3   1   8 869.302 38.8606   1
  -3   1   8 876.776 39.7273   3
   3   1   8 871.989 40.2062   2
   3   1   8 899.292 39.8420   3
  -3  -1   8 818.592 37.7132   3
   3   1   8 914.685 38.6186   1
   3   1   8 855.888 38.6667   3
   3  -1  -8 868.320 39.6203   3
  -4   1   8 229.134 15.6779   3
  -4   1   8 209.033 13.9651   3
  -4  -1  -8 221.327 15.1000   3
   4   1  -8 182.903 11.7968   1
   4   1  -8 172.570 12.9542   3
  -4   1   8 195.166 14.2222   1
   4   1   8 191.959 13.5465   1
   4   1   8 206.730 14.0401   3
   4   1   8 226.764 16.4176   2
  -4  -1   8 208.339 13.2732   3
   4   1   8 194.106 15.4116   3
   4  -1  -8 218.105 15.2211   3
  -5   1   8 618.127 28.8454   1
  -5   1   8 572.597 29.2234   3
  -5  -1  -8 618.977 29.0784   3
  -5   1   8 591.473 28.2270   3
   5   1  -8 574.484 27.6242   3
   5   1   8 589.075 29.6214   3
   5   1   8 582.281 28.3872   3
  -5  -1   8 593.140 26.7848   3
   5  -1  -8 569.296 29.3346   3
   5   1   8 573.967 30.1615   2
   5   1   8 599.997 27.9622   1
  -5  -1   8 582.301 27.7561   3
  -6   1   8 18.1190 9.18651   1
  -6  -1  -8 13.6357 8.84461   3
  -6   1   8 8.04866 9.44772   3
   6   1  -8 5.43297 8.30219   3
  -6  -1   8 15.6636 6.93452   3
   6   1   8 1.86788 7.80175   1
   6   1   8 2.00530 8.00286   3
   6   1   8 1.25616 9.69338   3
   6   1   8 25.5313 11.8163   2
   6  -1  -8 4.78429 9.72942   3
  -6  -1   8 5.73512 8.25105   3
   7   1  -8 532.852 26.7884   3
  -7   1   8 535.066 27.7758   1
  -7   1   8 543.875 28.1468   3
  -7  -1  -8 582.982 27.7977   3
   7   1   8 545.173 29.2808   2
   7   1   8 571.110 26.7451   1
  -7  -1   8 522.264 25.8319   3
   7  -1  -8 546.068 28.2572   3
  -7  -1   8 546.799 26.8381   3
   7   1   8 532.907 27.2319   3
   7   1   8 554.575 28.6766   3
  -8  -1  -8 25.3009 10.0037   3
  -8   1   8 18.4061 9.96227   1
  -8   1   8 26.5813 10.9657   3
   8   1  -8 11.5146 9.35991   3
   8  -1  -8 22.2958 11.6788   3
   8   1   8 8.72244 9.00087   1
   8   1   8 32.7919 12.2721   2
   8   1   8 24.0077 11.5953   3
  -8  -1   8 31.1911 9.61511   3
  -8  -1   8 33.5937 8.29885   3
   9   1  -8 743.289 35.6780   3
  -9   1   8 728.978 36.2061   1
  -9  -1  -8 777.948 35.9181   3
  -9   1   8 718.057 36.0240   3
  -9  -1   8 750.872 35.2642   3
   9   1   8 750.286 37.5642   2
   9   1   8 770.698 36.9307   3
   9  -1  -8 765.017 36.6504   3
  -9  -1   8 692.818 34.1916   3
 -10   1   8 282.410 19.6382   1
 -10  -1  -8 319.178 19.1769   3
 -10   1   8 261.796 19.0639   3
  10   1  -8 254.234 19.0642   3
  10   1   8 283.212 21.4082   2
 -10  -1   8 234.296 16.8781   3
  10   1   8 317.612 20.8773   3
 -10  -1   8 281.745 18.5942   3
  10  -1  -8 251.842 19.7343   3
 -11   1   8 646.900 33.5661   3
  11   1  -8 644.515 33.3515   3
 -11   1   8 674.205 34.0461   1
 -11  -1  -8 678.334 33.0697   3
  11  -1  -8 640.549 34.2337   3
 -11  -1   8 619.296 31.8080   3
  11   1   8 667.748 34.2138   3
  11   1   8 617.691 34.8168   2
 -11  -1   8 647.951 32.8552   3
 -12  -1  -8 6.67563 11.0647   3
 -12   1   8 15.8166 11.9537   3
  12   1  -8 -7.6529 12.3569   3
 -12   1   8 -16.731 11.6696   1
 -12  -1   8 -9.2709 11.3024   3
  12  -1  -8 6.19648 13.1164   3
 -12  -1   8 12.6043 10.1627   3
  12   1   8 -18.070 12.4570   3
  12   1   8 -7.9489 13.1445   2
 -13   1   8 476.588 28.9208   1
 -13  -1  -8 464.111 27.2087   3
 -13   1   8 478.972 28.1252   3
  13   1  -8 503.058 28.7115   3
  13   1   8 500.942 29.2088   3
  13  -1  -8 445.812 28.9316   3
  13   1   8 419.962 29.5176   2
 -13  -1   8 435.127 27.2142   3
  14   1  -8 -15.883 13.6559   3
 -14  -1  -8 28.1534 13.8048   3
 -14   1   8 6.03357 13.1214   3
 -14   1   8 -7.6001 15.5852   1
  14   1   8 16.1067 15.9703   3
  14  -1  -8 5.13016 14.5524   3
 -14  -1   8 12.0591 13.1031   3
  14   1   8 5.01191 15.5852   2
 -15   1   8 282.017 22.9245   3
 -15   1   8 331.613 25.7876   1
 -15  -1  -8 301.497 21.8352   3
  15   1  -8 236.718 23.1500   3
  15   1   8 244.395 23.3569   3
  15   1   8 286.821 25.1031   2
 -15  -1   8 276.267 22.3371   3
  15  -1  -8 258.300 23.8871   3
 -16   1   8 25.0275 17.8415   1
  16   1  -8 3.23624 15.9992   3
 -16  -1  -8 -14.809 13.6225   3
 -16   1   8 1.30398 15.5840   3
  16   1   8 -8.4366 16.7501   3
  16   1   8 18.1929 19.2286   2
  16  -1  -8 -0.6296 17.3547   3
 -16  -1   8 -4.7913 13.8444   3
  17   1  -8 166.912 22.8152   3
 -17   1   8 203.526 22.5894   3
 -17   1   8 219.252 25.6641   1
 -17  -1  -8 248.909 21.7336   3
  17  -1  -8 224.313 24.7568   3
  17   1   8 249.735 26.1143   2
  17   1   8 211.430 23.5353   3
 -17  -1   8 226.034 21.7080   3
 -18   1   8 16.6293 17.3844   3
 -18   1   8 5.00975 20.6330   1
  18   1  -8 16.0669 18.4974   3
 -18  -1  -8 13.9127 15.9745   3
 -18  -1   8 18.7806 16.0011   3
  18  -1  -8 18.4213 19.5395   3
  18   1   8 41.8755 21.0506   2
  18   1   8 1.77060 18.2758   3
 -19   1   8 203.831 23.1620   3
 -19  -1  -8 196.754 21.8103   3
 -19   1   8 188.680 26.3892   1
  19   1   8 158.870 26.6616   2
 -19  -1   8 184.868 22.0763   3
  19  -1  -8 182.905 24.7959   3
  19   1   8 184.804 24.4947   3
 -20   1   8 6.62782 18.2548   3
 -20  -1  -8 8.86432 18.3999   3
  20   1   8 21.3786 22.1666   2
 -20  -1   8 23.8675 18.0928   3
  20  -1  -8 30.2941 21.4375   3
  20   1   8 -2.3998 21.4538   3
 -21   1   8 172.270 24.5068   3
  21  -1  -8 188.483 27.3393   3
 -21  -1   8 145.627 22.9588   3
  21   1   8 191.044 27.3771   3
  21   1   8 175.665 28.1835   2
 -22   1   8 -17.271 19.4337   3
  22   1   8 -18.654 23.2872   2
  22   1   8 -4.2889 21.9845   3
 -22  -1   8 -11.882 18.2829   3
  22  -1  -8 -15.690 22.6510   3
 -23   1   8 69.0947 22.1950   3
  23  -1  -8 101.147 26.2849   3
  23   1   8 56.3165 26.8138   2
  23   1   8 100.942 27.3703   3
 -23  -1   8 37.2733 20.6511   3
   0   2  -8 115.112 7.89479   1
   0   2   8 104.166 13.1687   3
   0   2   8 111.030 12.4966   1
   0   2   8 113.796 12.4663   2
   0  -2  -8 117.853 13.1627   3
  -1   2   8 -5.7004 9.17518   1
   1   2  -8 10.4487 5.73827   1
  -1   2   8 12.4569 9.49227   2
  -1   2   8 4.23875 10.1358   3
  -1  -2  -8 6.30797 10.2888   3
   1  -2  -8 -0.6520 9.81458   3
   1   2   8 8.10356 9.67149   1
   1   2   8 12.7754 11.0419   3
   1   2   8 11.2303 10.1561   2
   2   2  -8 15.8590 6.63648   1
  -2  -2  -8 15.3738 10.7899   3
  -2   2   8 17.0863 9.93173   1
  -2   2   8 11.5469 10.7996   3
  -2   2   8 -9.1969 8.79824   2
   2   2  -8 10.8878 4.59527   3
   2   2   8 -14.028 10.4360   3
  -2  -2   8 11.3815 5.04869   3
   2   2   8 2.03949 9.76398   1
   2  -2  -8 12.8728 10.7366   3
   2   2   8 10.3983 9.71636   2
  -3   2   8 12.9547 10.4306   2
   3   2  -8 28.3096 7.51972   1
  -3   2   8 34.6243 10.6195   3
  -3  -2  -8 27.1589 10.5753   3
   3   2  -8 8.49939 5.55296   3
  -3   2   8 16.5694 10.0637   1
   3   2   8 17.0254 10.5863   2
  -3  -2   8 19.5531 6.35511   3
  -3  -2   8 28.1545 6.12890   3
   3  -2  -8 12.2914 10.4907   3
   3   2   8 24.9825 11.0266   3
   3   2   8 16.1850 9.90421   1
   4   2  -8 56.7384 7.95958   3
  -4   2   8 82.8366 12.8200   3
  -4   2   8 58.3413 11.8324   1
  -4  -2  -8 67.7518 11.5035   3
   4  -2  -8 84.9133 12.9120   3
   4   2   8 69.8063 11.6603   1
  -4  -2   8 59.3762 7.69895   3
   4   2   8 81.7752 12.6726   3
   4   2   8 60.2289 11.7413   2
  -4  -2   8 65.8374 8.23168   3
   5   2  -8 -0.5550 7.04288   3
  -5  -2  -8 0.25430 10.8034   3
  -5   2   8 -3.5138 9.72170   3
  -5   2   8 14.3295 11.0460   1
   5   2   8 20.3086 10.3913   1
   5   2   8 -3.9278 11.5081   3
  -5  -2   8 11.9468 6.94247   3
   5  -2  -8 4.53140 10.4760   3
   5   2   8 5.98090 10.8324   2
  -5  -2   8 0.63569 7.25274   3
   6   2  -8 153.103 12.5063   3
  -6   2   8 164.291 15.8228   3
  -6   2   8 143.361 14.9921   1
  -6  -2  -8 169.653 15.3888   3
   6   2   8 178.124 16.2212   2
   6  -2  -8 174.143 15.9963   3
  -6  -2   8 151.841 12.3339   3
   6   2   8 194.188 15.6469   1
  -6  -2   8 170.965 11.9792   3
   6   2   8 199.337 16.4642   3
  -7  -2  -8 6.39549 11.3089   3
  -7   2   8 -5.8110 10.3924   1
   7   2  -8 5.11897 8.73835   3
  -7   2   8 0.35101 10.7347   3
   7  -2  -8 -12.684 10.8563   3
   7   2   8 -13.434 10.0385   1
  -7  -2   8 2.92785 8.42534   3
   7   2   8 -4.9182 12.0396   2
   7   2   8 -9.3956 12.3422   3
  -8  -2  -8 25.1823 11.7057   3
   8   2  -8 -4.2105 9.30700   3
  -8   2   8 1.73250 11.1353   1
  -8   2   8 4.37415 11.5825   3
   8   2   8 -3.4815 10.8937   1
  -8  -2   8 14.5089 9.43239   3
   8   2   8 3.91229 12.6082   3
   8   2   8 3.17371 12.2707   2
   8  -2  -8 -1.6873 12.4923   3
  -9   2   8 20.7161 12.7705   1
   9   2  -8 37.1650 11.2439   3
  -9   2   8 30.0378 12.8754   3
  -9  -2  -8 30.5147 12.0031   3
   9   2   8 23.2372 13.3238   3
  -9  -2   8 35.4586 9.57988   3
   9   2   8 21.2482 12.0158   1
  -9  -2   8 24.5401 10.3399   3
   9   2   8 20.6031 13.7715   2
   9  -2  -8 22.7479 13.8915   3
  10   2  -8 7.15975 11.1971   3
 -10  -2  -8 6.83663 11.5455   3
 -10   2   8 -1.5523 12.0459   1
 -10   2   8 -12.871 11.3791   3
  10   2   8 10.7346 12.4476   1
  10   2   8 8.83631 13.7224   2
  10   2   8 4.33203 12.9932   3
 -10  -2   8 7.64914 9.43108   3
 -10  -2   8 -0.2781 10.3448   3
  10  -2  -8 4.39252 12.5950   3
 -11   2   8 -14.148 12.0510   1
 -11   2   8 10.3708 12.7222   3
  11   2  -8 -9.5135 11.5870   3
 -11  -2  -8 -10.313 11.6953   3
  11   2   8 8.19839 14.0829   3
  11  -2  -8 10.1669 13.6587   3
  11   2   8 0.47311 14.5106   2
 -11  -2   8 4.76606 11.3242   3
 -12  -2  -8 21.6984 13.4122   3
 -12   2   8 42.0443 14.1223   3
  12   2  -8 19.4650 13.5500   3
 -12   2   8 16.6356 13.9469   1
  12   2   8 52.6716 16.1099   2
  12  -2  -8 39.4290 15.5289   3
 -12  -2   8 24.9019 12.9568   3
  12   2   8 41.9832 15.7773   3
 -13  -2  -8 14.5416 13.9826   3
 -13   2   8 3.25260 13.2565   3
 -13   2   8 -1.1002 14.7659   1
  13   2   8 18.8741 16.3528   3
  13  -2  -8 -31.376 13.7870   3
 -13  -2   8 3.65339 13.1625   3
  13   2   8 -28.297 14.2739   2
 -14   2   8 56.6232 15.2569   3
 -14  -2  -8 37.0985 15.1428   3
 -14   2   8 84.3212 17.8311   1
  14   2   8 56.0720 18.5740   2
 -14  -2   8 64.2297 15.0898   3
  14   2   8 76.1545 17.9204   3
  14  -2  -8 63.7914 17.5561   3
 -15  -2  -8 36.0251 14.5371   3
 -15   2   8 25.2403 14.6483   3
 -15   2   8 40.1945 17.0430   1
  15   2   8 23.9377 18.5978   2
 -15  -2   8 17.7185 14.7231   3
  15   2   8 -5.7429 15.7149   3
  15  -2  -8 39.8840 17.0064   3
 -16   2   8 59.9531 18.7273   1
 -16  -2  -8 87.8300 17.7451   3
 -16   2   8 109.295 17.9955   3
  16   2   8 71.4137 21.0426   2
  16  -2  -8 78.3822 19.3490   3
  16   2   8 84.6980 19.8991   3
 -16  -2   8 36.1933 15.7661   3
 -17   2   8 15.0099 17.1169   3
 -17  -2  -8 9.31427 15.8854   3
 -17   2   8 -5.9761 18.1059   1
  17   2   8 -2.0267 18.9160   3
  17  -2  -8 11.2278 19.3650   3
  17   2   8 -4.2484 19.1538   2
 -17  -2   8 25.2035 16.0311   3
 -18   2   8 -6.4493 18.5773   1
 -18  -2  -8 1.02865 16.5768   3
 -18   2   8 32.9987 18.5208   3
  18  -2  -8 35.3732 20.9409   3
  18   2   8 24.8877 20.5919   2
  18   2   8 -7.6686 19.4608   3
 -18  -2   8 23.8742 16.9581   3
 -19   2   8 -16.923 20.5757   1
 -19  -2  -8 -9.3750 16.8194   3
 -19   2   8 -22.534 17.8908   3
  19  -2  -8 -4.9753 21.0779   3
  19   2   8 7.70907 20.3109   3
  19   2   8 -31.295 20.9402   2
 -19  -2   8 -5.5663 17.2394   3
 -20  -2  -8 11.1340 17.7327   3
 -20   2   8 -11.716 19.0368   3
 -20   2   8 10.7227 23.4453   1
  20   2   8 26.0756 23.2396   2
  20   2   8 6.99942 20.1271   3
 -20  -2   8 2.16859 18.0039   3
  20  -2  -8 -3.6642 22.1654   3
 -21   2   8 -18.466 19.1194   3
 -21  -2  -8 17.7634 20.0274   3
 -21   2   8 -16.798 23.8368   1
  21   2   8 7.99747 23.2391   3
  21  -2  -8 -4.5745 22.6076   3
 -21  -2   8 -1.6812 18.5404   3
  21   2   8 15.0534 24.6838   2
 -22   2   8 25.6812 21.3138   3
 -22  -2  -8 26.4994 20.2535   3
  22   2  -8 34.3511 24.7031   2
 -22   2   8 37.8018 26.3640   1
  22   2   8 36.9099 26.3197   2
  22   2   8 34.4674 24.2520   3
 -22  -2   8 44.5082 20.6788   3
  22  -2  -8 27.5275 24.7770   3
   0   3   8 18.1188 12.4332   3
   0   3  -8 -3.5776 6.48785   2
   0   3   8 -9.0546 11.2292   1
   0   3   8 2.94431 10.2584   2
   0  -3  -8 -0.4529 11.9127   3
  -1   3   8 77.8918 12.6076   2
  -1   3   8 91.5873 14.2002   1
  -1   3   8 103.618 15.2124   3
   1   3  -8 61.9936 8.86068   2
  -1  -3  -8 127.907 15.8162   3
   1   3   8 98.0309 15.1533   3
  -1   3  -8 49.7302 7.85311   2
   1  -3  -8 111.512 15.3599   3
   1   3   8 75.2239 12.5464   2
   1   3   8 84.2103 14.7314   1
  -2  -3  -8 20.8471 12.1562   3
  -2   3   8 1.20930 11.4614   3
  -2   3   8 16.6700 11.3161   2
   2   3  -8 6.37116 8.40700   1
  -2   3   8 29.5218 13.5215   1
   2   3   8 6.48406 10.9876   2
   2   3   8 -4.4214 12.4417   1
   2  -3  -8 22.3110 12.5148   3
  -2   3  -8 9.42698 6.48891   2
  -3  -3  -8 44.6694 13.4667   3
  -3   3   8 14.9151 11.9925   3
  -3   3   8 22.4379 12.8698   1
   3   3   8 44.4375 13.3909   1
   3  -3  -8 44.4969 13.5608   3
   3   3   8 14.6226 13.3720   3
   3   3   8 21.2364 11.7395   2
   4   3  -8 33.6355 6.67982   3
  -4   3   8 15.4398 12.4283   1
  -4  -3  -8 15.4992 12.8897   3
  -4   3   8 0.73176 12.7130   3
  -4  -3   8 14.4435 6.40746   3
   4   3   8 29.7813 12.8998   1
   4   3   8 16.2512 13.0908   3
  -4  -3   8 21.3384 6.79461   3
   4  -3  -8 29.5003 13.5865   3
   4   3   8 17.6551 11.8138   2
  -5   3   8 74.7680 13.6270   3
  -5   3   8 50.4689 13.6646   1
  -5  -3  -8 51.7687 14.5478   3
   5   3  -8 41.5571 8.40774   3
   5   3   8 25.2129 12.9180   1
   5  -3  -8 60.6003 14.1630   3
  -5  -3   8 54.0970 8.08700   3
   5   3   8 31.3987 12.7342   2
   5   3   8 52.8589 14.7964   3
  -5  -3   8 50.1921 8.18763   3
  -6   3   8 22.1701 13.2294   1
  -6   3   8 33.4553 13.1239   3
   6   3   8 33.5399 13.5857   3
   6   3   8 52.0751 13.6344   2
   6   3   8 33.2057 13.4113   1
  -6  -3   8 33.2292 8.68990   3
  -6  -3   8 28.8029 8.17645   3
   6  -3  -8 34.9934 13.6840   3
  -7   3   8 65.7795 14.8816   1
  -7  -3  -8 76.5212 14.9307   3
  -7   3   8 68.0028 14.9748   3
   7   3   8 42.2278 13.7778   2
   7  -3  -8 58.5005 15.6356   3
  -7  -3   8 66.7124 10.1784   3
   7   3   8 53.9982 15.0335   1
  -7  -3   8 55.2428 9.52940   3
   7   3   8 58.8410 15.1241   3
  -8   3   8 -3.1782 13.0536   3
  -8   3   8 3.90042 13.9278   1
  -8  -3  -8 -2.9165 12.4990   3
   8   3   8 10.9845 13.9971   1
   8   3   8 0.06017 13.9080   3
   8  -3  -8 -7.8223 13.8944   3
   8   3   8 -7.1403 13.4966   2
  -8  -3   8 11.5902 9.76141   3
  -9   3   8 23.6509 13.7870   1
  -9  -3  -8 1.46086 13.2526   3
  -9   3   8 7.23661 14.1056   3
  -9  -3   8 4.32647 10.3515   3
   9   3   8 -23.487 12.8927   2
   9   3   8 15.6607 14.8694   3
   9  -3  -8 11.6105 14.8144   3
   9   3   8 20.1111 14.6436   1
 -10  -3  -8 23.5380 14.4742   3
 -10   3   8 24.9199 14.3898   3
 -10   3   8 -4.3424 13.7079   1
  10  -3  -8 15.4563 15.2792   3
  10   3   8 12.4543 16.0551   3
 -10  -3   8 24.2230 11.4686   3
  10   3   8 5.39006 15.1391   2
  10   3   8 12.8110 14.2241   1
 -11   3   8 -8.0454 14.0654   3
 -11  -3  -8 21.3940 14.9648   3
 -11   3   8 5.74153 14.3480   1
  11   3   8 1.22763 16.4406   3
 -11  -3   8 23.1441 12.1123   3
  11   3   8 -1.7662 14.5069   1
  11   3   8 11.4391 15.8782   2
  11  -3  -8 -14.260 15.1166   3
 -12  -3  -8 -18.944 13.7574   3
 -12   3   8 -11.624 14.3219   1
 -12   3   8 13.7341 14.0469   3
  12   3   8 -25.828 14.9527   1
  12   3   8 -24.298 16.0920   3
  12  -3  -8 22.5799 16.0711   3
  12   3   8 -4.1054 15.3056   2
 -12  -3   8 10.6565 12.5797   3
 -13  -3  -8 -1.4772 15.4098   3
 -13   3   8 10.3863 16.6718   1
 -13   3   8 7.72599 15.0526   3
  13   3   8 4.07866 16.8560   2
  13  -3  -8 23.8047 17.2418   3
  13   3   8 35.9469 18.3547   3
  13   3   8 19.5332 16.8385   1
 -13  -3   8 8.26001 13.0228   3
 -14   3   8 13.6277 15.8680   1
 -14  -3  -8 19.6302 15.0945   3
 -14   3   8 9.70321 14.9152   3
 -14  -3   8 -10.787 13.1803   3
  14   3   8 -4.8790 17.1559   1
  14  -3  -8 6.06126 16.9156   3
  14   3   8 -10.830 16.5924   2
  14   3   8 9.12337 17.2558   3
 -15   3   8 3.94265 16.6425   3
 -15   3   8 30.4272 17.9228   1
 -15  -3  -8 13.0234 16.6421   3
  15  -3  -8 -3.5862 18.3406   3
  15   3   8 24.4908 18.9712   2
 -15  -3   8 41.2779 15.2677   3
  15   3   8 15.4120 19.4188   3
 -16   3   8 16.2323 18.5364   1
 -16   3   8 -9.3538 16.6441   3
 -16  -3  -8 -10.317 15.5474   3
  16   3   8 -33.539 18.1117   2
  16   3   8 -37.608 17.2501   3
 -16  -3   8 -7.1231 14.7558   3
  16  -3  -8 11.8018 19.0931   3
 -17   3   8 45.2522 20.2110   1
 -17   3   8 48.0075 19.1718   3
 -17  -3  -8 62.2792 18.7083   3
  17  -3  -8 97.7245 22.3791   3
  17   3   8 134.267 22.9658   3
 -17  -3   8 72.1598 17.7347   3
  17   3   8 52.8793 21.1778   2
 -18  -3  -8 30.1487 17.8293   3
 -18   3   8 0.38707 17.5730   3
 -18   3   8 -7.2259 18.6797   1
  18   3   8 15.0953 20.8451   3
  18  -3  -8 26.0877 20.5564   3
  18   3   8 33.7419 21.7667   2
 -18  -3   8 -7.6821 16.3682   3
 -19  -3  -8 44.3170 19.9647   3
  19   3  -8 39.8361 22.0901   2
 -19   3   8 75.3070 22.6700   1
  19   3   8 96.7291 24.2102   2
  19   3   8 56.6739 23.6663   3
  19  -3  -8 64.3264 24.0250   3
 -19  -3   8 79.4252 19.4286   3
 -20  -3  -8 11.1301 18.9327   3
 -20   3   8 -13.071 22.5949   1
  20   3  -8 -3.8958 22.2044   2
 -20  -3   8 18.1332 18.7917   3
  20   3   8 1.49806 22.4600   2
  20  -3  -8 20.0059 23.8859   3
  20   3   8 47.8883 23.2371   3
   0   4   8 31.4959 16.0821   1
   0   4   8 25.6518 15.4537   3
   0   4   8 43.1418 13.2361   2
   0   4  -8 18.9312 10.4774   1
   0  -4  -8 47.0268 16.1813   3
  -1  -4  -8 -6.9035 14.1341   3
   1   4  -8 14.6357 10.6809   1
  -1   4   8 12.6161 13.0380   2
  -1   4   8 14.0553 15.8366   1
  -1   4   8 12.1954 15.3565   3
   1   4   8 15.3582 12.6308   2
   1   4   8 22.8069 16.0574   1
   1   4   8 7.83034 14.4731   3
   1  -4  -8 -7.6374 15.3139   3
  -2  -4  -8 51.1539 16.2341   3
   2   4  -8 70.7959 13.1019   1
  -2   4   8 69.2336 17.5176   1
  -2   4   8 97.2460 16.9418   3
   2   4   8 39.7646 16.4385   3
   2   4   8 60.4609 13.5762   2
   2  -4  -8 86.7601 17.4421   3
   2   4   8 56.7134 16.2265   1
   3   4  -8 9.83474 12.2315   1
  -3   4   8 -7.2783 13.8617   3
  -3   4   8 15.6808 15.2879   1
  -3  -4  -8 -23.490 13.6353   3
   3  -4  -8 7.75173 14.8488   3
   3   4   8 -4.2850 15.4038   1
   3   4   8 6.45387 12.5805   2
   3   4   8 1.71236 14.3663   3
  -4   4   8 237.026 21.1920   3
  -4   4   8 240.101 21.7564   1
   4   4  -8 199.305 18.8148   1
  -4  -4  -8 226.190 21.9610   3
   4   4   8 227.449 19.4745   2
   4   4   8 204.800 22.0135   3
   4  -4  -8 233.671 22.1654   3
   4   4   8 251.488 22.4387   1
  -5   4   8 13.0286 14.8223   3
  -5  -4  -8 49.9016 15.7048   3
   5   4  -8 25.3599 14.1564   1
  -5   4   8 32.8291 15.4644   1
   5  -4  -8 26.9052 16.1005   3
   5   4   8 11.0840 15.0273   3
   5   4   8 25.0140 15.9795   1
   5   4   8 15.6603 13.2775   2
  -6  -4  -8 259.098 22.5952   3
  -6   4   8 242.467 22.4907   1
  -6   4   8 267.217 22.3114   3
   6  -4  -8 233.295 22.8276   3
   6   4   8 244.188 23.1305   3
   6   4   8 261.007 20.7039   2
   6   4   8 268.488 23.2418   1
  -6  -4   8 223.280 14.5612   3
  -7   4   8 7.27189 15.5019   3
  -7  -4  -8 -12.961 14.9203   3
  -7   4   8 9.00675 15.8240   1
   7   4   8 7.41396 15.6507   1
   7  -4  -8 25.8708 16.7185   3
   7   4   8 -5.3795 13.7175   2
   7   4   8 19.3354 17.0637   3
  -7  -4   8 4.36472 8.99888   3
  -8  -4  -8 476.061 29.4118   3
  -8   4   8 455.145 28.6486   3
  -8   4   8 371.021 28.5512   1
   8   4   8 454.599 30.5158   1
   8  -4  -8 431.829 29.8469   3
   8   4   8 463.656 30.4786   3
  -8  -4   8 434.825 23.2257   3
   8   4   8 435.329 28.0823   2
  -9   4   8 2.57944 15.1413   1
  -9  -4  -8 -16.349 14.8694   3
  -9   4   8 12.7378 15.2416   3
   9  -4  -8 -5.8148 16.1864   3
  -9  -4   8 -8.8785 10.4172   3
   9   4   8 -1.4941 14.3786   2
   9   4   8 18.9377 17.3872   1
   9   4   8 16.5427 17.0499   3
 -10   4   8 209.296 22.1065   1
 -10  -4  -8 140.096 20.3539   3
 -10   4   8 212.392 21.3048   3
  10   4   8 195.457 22.9602   1
  10  -4  -8 226.200 23.0301   3
  10   4   8 186.956 20.8804   2
  10   4   8 174.138 22.9867   3
 -10  -4   8 186.539 16.2442   3
 -11  -4  -8 0.85555 16.7146   3
 -11   4   8 52.9032 17.3770   3
 -11   4   8 9.88119 17.2803   1
 -11  -4   8 18.4985 12.2898   3
  11  -4  -8 54.5686 19.0957   3
  11   4   8 17.1771 16.6473   2
  11   4   8 10.5929 18.6687   3
  11   4   8 25.8960 19.0961   1
 -12   4   8 121.845 20.0033   1
  12   4  -8 91.6250 17.4520   2
 -12   4   8 98.2956 19.5621   3
 -12  -4  -8 120.155 19.1738   3
  12   4   8 72.4650 20.2720   3
  12  -4  -8 87.2940 19.9746   3
  12   4   8 113.285 21.3479   1
 -12  -4   8 106.617 15.2026   3
  12   4   8 88.6682 19.1705   2
  13   4  -8 -19.339 15.4835   2
 -13  -4  -8 -20.287 16.8274   3
 -13   4   8 2.56685 17.8725   1
  13   4   8 0.09819 19.0331   1
  13  -4  -8 20.8890 18.4721   3
  13   4   8 -20.459 17.3622   2
  13   4   8 15.6975 19.7549   3
 -13  -4   8 -10.307 12.9770   3
  14   4  -8 103.764 19.7699   2
 -14  -4  -8 112.010 20.3675   3
 -14   4   8 112.503 20.8045   1
 -14  -4   8 133.126 17.2821   3
  14   4   8 113.883 22.6707   1
  14   4   8 106.370 22.4429   3
  14  -4  -8 138.253 22.1326   3
  14   4   8 109.712 21.8661   2
  15   4  -8 10.8001 18.3116   2
 -15   4   8 7.36496 18.3766   1
 -15  -4  -8 9.09502 17.7882   3
  15  -4  -8 -22.392 19.5926   3
  15   4   8 -13.778 20.5719   1
 -15  -4   8 -32.645 13.7112   3
  15   4   8 17.3423 19.4179   2
  15   4   8 -1.5306 20.2427   3
  16   4  -8 12.5874 20.2217   2
 -16  -4  -8 -10.176 17.9137   3
 -16   4   8 17.9339 19.8001   1
  16   4   8 -24.351 20.8036   1
 -16  -4   8 15.8786 15.8019   3
  16  -4  -8 2.92050 20.4278   3
  16   4   8 29.4734 21.3208   2
  16   4   8 23.2177 21.7436   3
 -17   4   8 25.5245 20.4112   1
 -17  -4  -8 78.4738 21.2193   3
  17   4   8 45.3862 22.6941   2
  17   4   8 -17.007 23.1477   3
  17   4   8 -4.1805 22.5114   1
  17  -4  -8 14.3443 21.5531   3
 -17  -4   8 5.03158 16.4031   3
   0  -5  -8 -21.160 16.7897   3
   0   5   8 -34.050 16.6018   1
  -1   5   8 565.543 36.7200   1
  -1  -5  -8 548.676 36.2141   3
   1   5   8 628.381 37.4482   1
   1  -5  -8 661.135 37.4238   3
  -2   5   8 -10.516 16.6967   1
  -2  -5  -8 -12.336 16.7221   3
   2   5   8 22.0735 18.0143   1
   2  -5  -8 -2.0044 17.6546   3
   3   5  -8 412.389 28.1402   1
  -3  -5  -8 443.401 31.4718   3
  -3   5   8 394.639 30.6472   1
   3  -5  -8 425.027 31.2690   3
   3   5   8 460.174 31.5324   1
  -4   5   8 77.9272 20.1265   1
  -4  -5  -8 75.1874 19.6250   3
   4   5  -8 73.1661 17.9873   1
   4  -5  -8 125.973 21.3692   3
   4   5   8 73.3288 20.5244   1
  -5  -5  -8 375.126 28.2326   3
  -5   5   8 364.485 28.7230   1
   5   5  -8 310.590 26.5622   1
   5  -5  -8 380.423 29.3648   3
   5   5   8 340.536 29.2238   1
  -6   5   8 12.5296 18.9475   1
  -6  -5  -8 5.44071 17.9772   3
   6   5  -8 -14.591 16.4967   1
   6   5   8 10.6540 18.2929   1
   6  -5  -8 -11.190 18.1697   3
  -7  -5  -8 545.590 34.1854   3
  -7   5   8 500.569 34.2663   1
   7   5  -8 469.929 32.9608   1
  -7  -5   8 474.914 24.4918   3
   7   5   8 558.607 35.6842   1
   7   5   8 556.566 33.1671   2
   7  -5  -8 546.056 35.2034   3
  -8  -5  -8 15.2488 18.8125   3
  -8   5   8 5.01544 18.6908   1
   8   5  -8 31.9389 18.8977   1
   8   5   8 25.0059 17.0367   2
  -8  -5   8 7.44495 9.99480   3
   8   5   8 19.9715 19.0968   1
   8  -5  -8 33.4185 19.2113   3
  -9   5   8 459.296 32.1107   1
  -9  -5  -8 454.489 31.7181   3
   9   5  -8 450.524 32.2887   1
   9   5   8 452.612 33.7026   1
   9  -5  -8 450.807 32.9708   3
   9   5   8 437.914 30.6008   2
  -9  -5   8 399.878 23.6362   3
  10   5  -8 1.37476 20.1820   1
 -10  -5  -8 11.0291 18.2979   3
 -10   5   8 67.6335 20.4252   1
  10   5   8 13.0560 17.8919   2
  10  -5  -8 8.81231 18.8863   3
 -10  -5   8 5.54085 11.7204   3
  10   5   8 36.1334 21.5983   1
 -11   5   8 260.482 26.1856   1
 -11  -5  -8 320.186 27.8015   3
  11  -5  -8 316.781 28.7478   3
 -11  -5   8 256.705 19.8774   3
  11   5   8 262.314 28.9702   1
 -12  -5  -8 22.7432 19.7273   3
 -12   5   8 -11.493 19.6943   1
  12  -5  -8 2.75249 19.8870   3
 -12  -5   8 12.6614 13.4735   3
  12   5   8 35.8605 23.4098   1
 -13   5   8 225.986 26.7115   1
 -13  -5  -8 235.740 26.7866   3
  13   5   8 319.103 31.0922   1
 -13  -5   8 216.694 20.1925   3
  13  -5  -8 238.547 27.8559   3
   0  -6  -8 521.840 36.4130   3
   0   6   8 482.228 36.8396   1
  -1  -6  -8 -21.592 20.9782   3
  -1   6   8 -2.1040 20.8073   1
   1  -6  -8 1.12520 20.3409   3
   1   6   8 -9.1564 21.5411   1
  -2   6   8 299.275 31.1069   1
  -2  -6  -8 338.843 30.3873   3
   2   6   8 341.097 31.2929   1
   2  -6  -8 374.880 31.0052   3
   0   0   9 3.71753 8.23544   3
   0   0   9 5.67607 9.61932   2
   0   0   9 -4.4806 5.50705   1
   0   0  -9 -1.0821 7.65322   3
   0   0  -9 -2.6295 4.98273   1
   0   0   9 -6.5786 6.38824   3
   1   0   9 -7.0451 8.93315   2
  -1   0   9 -3.7903 6.38271   3
  -1   0   9 -0.9085 8.32044   3
   1   0   9 -1.8379 8.44613   3
  -1   0   9 -12.015 5.75274   1
  -1   0   9 -8.6042 8.50816   2
   1   0  -9 3.32139 7.67805   3
  -1   0  -9 -5.8664 7.61069   3
  -1   0  -9 -4.1880 4.78741   1
   1   0   9 -4.8242 6.37195   3
   1   0  -9 -0.7325 5.41665   1
   1   0   9 -0.6767 5.44143   1
  -2   0   9 1.46561 8.79688   3
   2   0  -9 -11.259 7.91861   3
   2   0  -9 -5.7352 5.57771   1
  -2   0  -9 -13.984 7.55936   3
  -2   0   9 -12.323 6.67144   3
   2   0   9 -4.5250 5.25185   1
  -2   0   9 -6.4749 6.33714   1
   2   0   9 -3.2908 6.49710   3
  -2   0   9 -3.0516 9.30729   2
   2   0   9 -20.412 8.42024   3
   2   0   9 2.81920 9.33308   2
   3   0  -9 -21.015 7.93221   3
  -3   0   9 -5.2795 6.66669   3
   3   0   9 -5.4249 10.2928   2
   3   0   9 -5.7079 5.36693   1
  -3   0  -9 -8.4952 7.31650   3
   3   0   9 3.73914 6.83062   3
  -3   0   9 1.34559 8.69639   3
  -3   0   9 -1.4517 10.0490   2
  -3   0   9 -0.0536 6.71199   1
   3   0   9 -7.6937 8.28960   3
   4   0   9 8.18653 6.87319   3
   4   0  -9 -18.812 7.91486   3
   4   0   9 1.02692 9.06092   3
  -4   0   9 1.96016 8.78727   3
  -4   0   9 -3.6175 6.81779   3
   4   0   9 -1.3490 10.5928   2
   4   0   9 -3.5662 5.31545   1
  -4   0   9 1.03786 7.11112   1
  -5   0   9 2.73286 7.86193   1
   5   0   9 0.03016 5.61955   1
   5   0   9 -21.591 10.2850   2
   5   0  -9 -7.4146 9.24384   3
  -5   0   9 -8.7744 9.03174   3
   5   0   9 -0.8107 7.24790   3
  -5   0   9 -5.8142 6.80616   3
   6   0   9 -0.1624 10.7762   2
  -6   0   9 2.02753 9.48004   3
   6   0  -9 -2.3446 9.22115   3
  -6   0   9 -3.8075 7.29805   3
  -6   0   9 -2.8381 8.29451   1
   6   0   9 -0.7566 7.42913   3
   6   0   9 -2.8502 5.80065   1
  -7   0   9 0.33838 7.58527   3
  -7   0   9 -1.9196 9.09141   1
   7   0   9 -1.3334 6.07053   1
   7   0  -9 5.21746 9.84794   3
  -7   0   9 -7.9639 9.04120   3
   7   0   9 4.38709 8.02791   3
   7   0   9 5.93259 10.8117   2
  -8   0   9 -0.7355 8.10894   3
   8   0   9 13.0443 11.5421   2
   8   0   9 5.09391 6.70051   1
   8   0   9 0.22582 8.09972   3
   8   0  -9 -6.2405 9.89569   3
  -8   0   9 16.4016 10.0168   3
  -8   0   9 -12.736 9.74876   1
  -9   0   9 18.4647 11.8095   1
  -9   0   9 0.60811 8.55495   3
  -9   0   9 0.31117 10.1869   3
   9   0   9 -2.9501 8.66173   3
   9   0   9 0.82618 12.7191   2
   9   0  -9 -1.8056 10.7380   3
  10   0  -9 4.67182 12.3977   3
 -10   0   9 9.95429 11.6007   3
 -10   0   9 8.87810 12.2341   1
  10   0   9 6.80758 12.5941   2
  10   0   9 13.8828 9.27294   3
 -10   0   9 -1.1288 9.10071   3
 -11   0   9 -4.0691 11.2807   3
 -11   0   9 -5.3075 13.3718   1
  11   0   9 -3.4236 13.0787   2
  11   0  -9 11.0971 12.6008   3
  11   0   9 -4.4505 9.77682   3
 -12   0  -9 -5.4662 10.5824   3
 -12   0   9 2.06726 12.2727   3
 -12   0   9 -32.356 14.4635   1
  12   0  -9 11.5771 13.6493   3
 -13   0  -9 15.0014 11.6768   3
  13   0  -9 -7.6877 13.9105   3
  13   0   9 12.7621 15.9953   2
 -13   0   9 -0.9307 15.0956   1
 -13   0   9 2.18457 13.1416   3
 -14   0  -9 -18.800 11.3968   3
  14   0   9 7.26867 14.7324   3
 -14   0   9 0.53612 13.6297   3
  14   0  -9 7.37757 15.1367   3
 -14   0   9 1.96944 17.1297   1
  14   0   9 -8.1401 14.8387   2
 -15   0   9 -2.0610 14.6082   3
  15   0   9 4.29877 16.6856   2
  15   0  -9 -29.238 15.5723   3
 -15   0  -9 10.1720 13.3800   3
  15   0   9 -20.078 14.7476   3
 -16   0   9 -8.2479 15.3908   3
  16   0   9 -9.6458 16.4830   2
  16   0   9 -5.3002 16.3777   3
  16   0  -9 -15.165 16.8551   3
 -16   0  -9 -2.6463 14.3553   3
  17   0  -9 -22.657 17.7576   3
 -17   0   9 6.18560 16.7600   3
  17   0   9 -13.557 18.4559   2
  17   0   9 20.9523 18.1185   3
 -18   0   9 13.1615 16.5246   3
  18   0  -9 27.6784 19.0034   3
  18   0   9 -18.094 19.0484   3
  18   0   9 21.6276 20.6702   2
  19   0  -9 21.7697 20.7827   3
  19   0   9 6.24412 20.7540   2
 -19   0   9 16.8424 18.5540   3
  19   0   9 9.18373 19.4608   3
  20   0   9 -10.817 20.4227   3
  20   0   9 5.57693 21.6521   2
  20   0  -9 -17.063 20.5887   3
 -20   0   9 -23.487 17.9845   3
  21   0   9 7.60559 21.3807   3
 -21   0   9 -4.4737 19.5211   3
  21   0   9 -28.674 21.3400   2
  22   0   9 20.5216 22.9854   3
  22   0   9 -31.734 23.2067   2
 -22   0   9 4.72105 20.1439   3
   0   1  -9 0.93862 3.85182   1
   0   1   9 -6.8986 9.00338   3
   0  -1   9 -9.6663 8.58318   2
   0  -1   9 -8.5320 5.35913   3
   0   1   9 -1.8093 7.88370   1
   0  -1  -9 -5.7871 8.54082   3
   0   1   9 -7.7651 7.24739   3
   0   1   9 -4.1207 8.94795   2
  -1   1   9 135.333 11.6074   3
  -1   1   9 134.429 12.9436   3
   1  -1   9 125.618 9.19289   3
  -1  -1  -9 121.356 12.5614   3
   1   1  -9 135.700 8.32831   1
   1   1  -9 121.672 9.70182   3
  -1   1   9 146.195 13.5246   2
  -1   1   9 160.193 12.0757   1
   1   1   9 145.405 13.3238   3
  -1  -1   9 136.413 9.52192   3
   1   1   9 128.650 13.7144   2
   1   1   9 153.287 11.8556   1
   1   1   9 152.781 11.5628   3
   1  -1  -9 136.993 12.9215   3
  -1  -1   9 104.596 11.7818   2
   2   1  -9 36.8372 7.33088   3
  -2   1   9 31.4334 10.4321   2
  -2   1   9 42.8027 10.2263   3
   2   1  -9 28.8062 5.50338   1
  -2   1   9 23.7251 8.13555   3
  -2  -1  -9 42.9181 10.3135   3
  -2   1   9 29.8456 9.06127   1
   2  -1   9 25.5125 6.22029   3
   2   1   9 37.7267 8.69911   1
   2   1   9 37.0422 10.8577   3
  -2  -1   9 5.59362 9.59616   2
   2   1   9 19.7897 10.1757   2
   2  -1  -9 20.4132 9.61783   3
  -2  -1   9 28.5348 8.04751   3
  -2  -1   9 49.1445 6.92102   3
   2   1   9 46.8116 8.51184   3
  -3  -1  -9 406.272 21.5067   3
  -3   1   9 391.163 22.2016   3
  -3   1   9 403.478 20.9000   1
  -3   1   9 417.844 20.8699   3
  -3   1   9 382.862 22.0782   2
   3   1  -9 332.978 18.0045   1
   3   1  -9 355.779 19.4348   3
   3   1   9 372.721 21.8828   3
   3  -1  -9 409.935 22.0665   3
  -3  -1   9 380.002 19.9819   3
   3   1   9 409.415 20.3809   1
   3   1   9 390.039 22.7080   2
   3   1   9 388.497 20.6741   3
  -4   1   9 8.45103 9.75356   3
  -4   1   9 19.0668 9.02337   1
  -4  -1  -9 19.0971 9.63033   3
   4   1  -9 22.4317 6.38337   1
  -4   1   9 26.2598 8.55393   3
   4   1  -9 17.8490 8.31378   3
   4   1   9 10.4933 10.7940   2
   4   1   9 14.9019 8.31422   3
  -4  -1   9 28.7839 8.71798   3
   4   1   9 11.4569 10.3060   3
   4  -1  -9 2.52593 9.69336   3
   4   1   9 20.2982 8.49333   1
  -5   1   9 105.317 12.0479   1
  -5   1   9 114.288 12.9903   3
   5   1  -9 105.843 11.1735   3
  -5  -1  -9 107.010 12.5253   3
   5   1   9 88.9591 13.2060   3
   5   1   9 93.5270 13.7629   2
  -5  -1   9 106.940 9.47074   3
  -5  -1   9 103.455 11.1358   3
   5   1   9 111.191 11.3099   3
   5   1   9 115.159 11.0910   1
   5  -1  -9 136.762 13.3245   3
  -6   1   9 17.2928 10.9323   3
   6   1  -9 26.7891 9.43900   3
  -6  -1  -9 30.2859 9.76740   3
  -6   1   9 33.2847 10.0252   1
   6   1   9 31.6354 9.53330   3
   6   1   9 26.6981 11.1498   3
   6   1   9 39.3680 9.20418   1
   6   1   9 16.7508 11.5855   2
  -6  -1   9 40.7994 9.53932   3
   6  -1  -9 12.9946 11.1992   3
  -6  -1   9 36.5242 7.70005   3
   7   1  -9 242.876 17.5768   3
  -7  -1  -9 280.596 18.3223   3
  -7   1   9 302.658 19.3267   3
  -7   1   9 276.675 18.4486   1
  -7  -1   9 288.714 16.4201   3
   7   1   9 279.910 17.0611   1
   7   1   9 266.423 17.7427   3
   7  -1  -9 276.088 19.4745   3
   7   1   9 308.620 19.9919   3
  -7  -1   9 271.905 17.4902   3
   7   1   9 281.515 20.7669   2
  -8  -1  -9 -5.6148 10.2239   3
  -8   1   9 -13.461 9.89990   1
  -8   1   9 -0.3741 10.7801   3
   8   1  -9 -4.0717 10.0414   3
   8   1   9 13.7758 12.1801   2
   8   1   9 -0.6815 8.85519   1
   8  -1  -9 6.75246 11.1282   3
  -8  -1   9 0.23090 8.00035   3
   8   1   9 -3.8520 11.9749   3
  -8  -1   9 2.60548 9.90544   3
  -9  -1  -9 139.641 14.6877   3
  -9   1   9 150.190 15.3735   3
  -9   1   9 119.839 15.0620   1
   9   1  -9 160.257 14.8875   3
  -9  -1   9 120.617 12.3082   3
   9   1   9 129.905 12.9883   1
   9   1   9 153.418 16.6261   3
   9   1   9 161.190 17.1820   2
   9  -1  -9 138.314 15.8247   3
  -9  -1   9 147.099 14.3380   3
  10   1  -9 1.83454 11.6357   3
 -10   1   9 12.7547 11.7404   3
 -10  -1  -9 -1.6347 10.3635   3
 -10   1   9 1.86224 12.1907   1
  10   1   9 13.2993 12.7496   3
  10   1   9 18.5970 14.8682   2
 -10  -1   9 0.67238 8.80912   3
  10  -1  -9 -9.5126 12.1810   3
 -10  -1   9 3.80411 11.1720   3
 -11   1   9 -4.6642 12.1100   1
 -11   1   9 5.65399 11.6148   3
  11   1  -9 5.81293 12.2029   3
 -11  -1  -9 -5.3541 10.9256   3
 -11  -1   9 -2.2066 11.1938   3
  11   1   9 26.2302 15.9940   2
  11   1   9 -3.0778 13.1396   3
  11  -1  -9 2.12019 12.6885   3
 -12   1   9 6.26468 12.9415   1
 -12   1   9 -5.7929 13.0813   3
 -12  -1  -9 -0.1873 11.3131   3
  12   1  -9 -12.226 13.4101   3
  12   1   9 14.0091 13.8922   3
  12   1   9 10.1061 14.7917   2
  12  -1  -9 7.50039 14.8222   3
 -12  -1   9 13.5877 12.8776   3
 -13   1   9 217.627 21.0822   1
  13   1  -9 206.134 20.7435   3
 -13   1   9 222.004 20.0542   3
 -13  -1  -9 235.048 19.4576   3
  13  -1  -9 226.710 21.3430   3
  13   1   9 209.124 21.1534   3
 -13  -1   9 244.318 19.7872   3
  13   1   9 246.468 22.9756   2
 -14   1   9 13.1952 14.6260   3
 -14   1   9 13.2936 15.5135   1
  14   1  -9 -24.765 14.4711   3
 -14  -1  -9 3.52671 13.0090   3
  14   1   9 -1.1725 15.4962   3
  14   1   9 2.37789 17.1257   2
  14  -1  -9 29.4058 16.7999   3
 -14  -1   9 4.94538 13.5589   3
 -15   1   9 151.199 21.9289   1
  15   1  -9 151.277 20.6283   3
 -15   1   9 165.018 19.4980   3
 -15  -1  -9 158.526 18.0562   3
  15   1   9 192.306 22.6431   2
  15  -1  -9 145.475 21.1506   3
 -15  -1   9 172.238 19.2115   3
  15   1   9 160.878 20.7195   3
  16   1  -9 -29.620 16.1379   3
 -16  -1  -9 2.95932 14.1617   3
 -16   1   9 0.28012 18.2558   1
 -16   1   9 -4.1314 15.3911   3
  16   1   9 -1.3158 17.3931   3
 -16  -1   9 -13.618 14.3418   3
  16   1   9 -3.4220 17.7999   2
  16  -1  -9 -13.430 17.2276   3
 -17   1   9 47.7360 18.1944   3
 -17  -1  -9 78.2790 17.2070   3
 -17   1   9 26.7216 20.2428   1
  17   1   9 95.1724 22.2839   2
  17   1   9 49.7920 19.6902   3
 -17  -1   9 59.6389 17.7181   3
  17  -1  -9 54.9951 20.4874   3
 -18   1   9 27.7385 22.0830   1
 -18  -1  -9 -36.096 15.4102   3
 -18   1   9 22.4783 18.3089   3
  18   1   9 13.7102 19.4656   3
 -18  -1   9 17.6372 16.5174   3
  18  -1  -9 -22.621 19.1586   3
  18   1   9 33.2635 21.0486   2
 -19   1   9 162.524 22.6936   3
 -19   1   9 129.711 26.5290   1
  19   1   9 160.159 24.2490   3
 -19  -1   9 148.994 21.6130   3
  19   1   9 170.286 26.1952   2
  19  -1  -9 156.973 25.1779   3
 -20   1   9 2.39724 18.5573   3
  20   1   9 -8.6699 21.8861   2
  20   1   9 56.4943 22.6336   3
 -20  -1   9 20.2384 18.7395   3
  20  -1  -9 15.5253 21.5581   3
 -21   1   9 38.2920 20.3077   3
  21   1   9 3.89579 22.4148   3
  21  -1  -9 86.3471 24.5982   3
 -21  -1   9 83.0130 20.7014   3
  21   1   9 38.1951 25.3828   2
 -22   1   9 40.1082 21.5575   3
 -22  -1   9 40.1715 20.7577   3
  22   1   9 2.34063 24.1161   3
  22  -1  -9 5.92160 23.6749   3
  22   1   9 -2.9920 24.7537   2
   0   2   9 171.087 15.9040   3
   0   2   9 203.216 15.7757   1
   0   2   9 184.093 15.3391   2
   0  -2  -9 177.930 15.7693   3
   1   2  -9 45.3014 5.81015   1
  -1   2   9 57.4225 12.3573   3
  -1   2   9 44.8202 10.9772   2
  -1  -2  -9 19.7024 11.2342   3
  -1   2   9 37.5228 10.8710   1
   1   2   9 29.8517 10.8979   1
   1   2   9 16.6707 11.9346   3
   1  -2  -9 38.7408 12.0467   3
   1   2   9 27.8399 11.0370   2
  -2   2   9 262.987 17.8910   1
   2   2  -9 215.370 12.3950   3
   2   2  -9 237.657 13.0329   1
  -2   2   9 278.555 18.8405   3
  -2   2   9 245.155 17.6333   2
  -2  -2  -9 280.339 18.5633   3
   2   2   9 220.005 18.1647   3
   2  -2  -9 276.998 18.8220   3
  -2  -2   9 275.629 13.0218   3
   2   2   9 254.348 18.1447   2
   2   2   9 234.918 17.4172   1
  -3   2   9 9.89162 11.8142   3
  -3   2   9 -4.3417 10.1208   2
  -3  -2  -9 6.39434 11.0042   3
  -3   2   9 -6.2386 10.4952   1
   3   2  -9 -11.110 5.70519   3
   3   2  -9 1.23807 6.16412   1
  -3  -2   9 -1.6844 6.24498   3
   3   2   9 10.5856 11.8584   3
   3   2   9 2.70812 11.1852   2
   3  -2  -9 14.6969 11.7990   3
   3   2   9 0.05590 10.1060   1
  -3  -2   9 3.05919 6.77893   3
   4   2  -9 35.2408 7.71890   3
  -4   2   9 62.0129 12.2584   3
  -4  -2  -9 42.2877 11.4017   3
  -4   2   9 52.8683 12.2612   1
   4   2   9 65.0751 12.7375   3
   4   2   9 48.2910 12.3484   2
   4   2   9 49.8504 11.7954   1
   4  -2  -9 75.2991 12.9944   3
  -4  -2   9 52.2135 8.52782   3
  -4  -2   9 60.1534 8.14576   3
  -5  -2  -9 8.58167 11.8727   3
  -5   2   9 24.6141 11.4720   1
  -5   2   9 -5.1090 11.2248   3
   5   2  -9 -4.1716 7.66326   3
   5   2   9 2.57163 10.3300   1
   5   2   9 18.0985 13.0067   3
   5   2   9 12.9942 12.4797   2
   5  -2  -9 21.5406 11.9219   3
  -5  -2   9 11.8102 7.46661   3
  -5  -2   9 -5.2836 7.86254   3
  -6   2   9 3.41116 11.1093   3
   6   2  -9 12.2086 8.80110   3
  -6  -2  -9 -4.8113 11.0684   3
  -6   2   9 7.77517 11.5049   1
  -6  -2   9 10.1559 7.83722   3
   6   2   9 12.4827 12.5200   3
   6   2   9 2.23514 11.0898   1
   6  -2  -9 3.91624 11.5817   3
   6   2   9 13.9020 12.6394   2
  -6  -2   9 -0.2219 8.62113   3
   7   2  -9 -2.9632 9.13405   3
  -7   2   9 10.0852 11.4467   3
  -7  -2  -9 -1.9681 11.7607   3
  -7   2   9 0.43527 11.7515   1
  -7  -2   9 18.3005 9.49701   3
   7   2   9 3.22465 11.4491   1
  -7  -2   9 8.39246 8.29333   3
   7  -2  -9 -0.2576 11.4115   3
   7   2   9 0.68122 13.3865   2
   7   2   9 6.48646 13.2165   3
  -8   2   9 171.728 16.9650   1
  -8   2   9 186.406 17.4787   3
   8   2  -9 165.509 14.6947   3
  -8  -2  -9 142.182 16.2590   3
   8   2   9 161.026 17.8427   3
  -8  -2   9 186.799 14.6371   3
   8   2   9 161.536 16.2190   1
   8  -2  -9 180.035 17.9720   3
   8   2   9 182.675 18.2730   2
  -9   2   9 -1.9866 12.0299   3
   9   2  -9 2.81897 11.0273   3
  -9   2   9 9.13532 12.5486   1
  -9  -2  -9 -12.369 12.4079   3
   9  -2  -9 2.46467 13.4466   3
  -9  -2   9 -5.6934 9.99725   3
   9   2   9 0.18004 13.2219   2
   9   2   9 5.58830 11.9317   1
  -9  -2   9 6.53612 9.42300   3
   9   2   9 -18.940 13.8786   3
 -10  -2  -9 92.2752 15.2967   3
 -10   2   9 88.0684 16.0439   1
  10   2  -9 83.5182 14.1136   3
 -10   2   9 117.770 16.0954   3
  10   2   9 76.8206 14.4926   1
 -10  -2   9 69.4270 13.0207   3
  10   2   9 76.1233 17.2096   2
  10  -2  -9 109.489 17.3115   3
  10   2   9 109.631 17.4545   3
 -11   2   9 18.4180 14.2519   3
 -11  -2  -9 5.89432 12.7611   3
 -11   2   9 22.2525 14.4263   1
  11   2   9 18.9202 16.1631   2
  11  -2  -9 11.1060 15.2025   3
  11   2   9 21.2896 13.1246   1
  11   2   9 33.1926 15.3741   3
 -11  -2   9 -4.5429 11.8041   3
 -12   2   9 99.7908 15.8477   3
 -12   2   9 67.9023 15.7895   1
 -12  -2  -9 83.4404 15.6624   3
  12   2   9 76.3554 15.5926   1
 -12  -2   9 81.5978 14.4976   3
  12   2   9 83.2297 18.2445   3
  12   2   9 73.4247 18.1539   2
  12  -2  -9 43.0080 15.3966   3
 -13   2   9 14.0596 13.8448   3
 -13   2   9 19.1584 15.5500   1
 -13  -2  -9 21.5980 13.9917   3
  13  -2  -9 6.13382 14.9689   3
  13   2   9 10.2952 15.9130   3
  13   2   9 7.30602 16.7739   2
 -13  -2   9 22.3779 13.5262   3
 -14  -2  -9 106.224 16.9000   3
 -14   2   9 100.271 17.6529   3
 -14   2   9 71.5723 18.3162   1
  14  -2  -9 79.6724 18.4723   3
 -14  -2   9 112.524 16.7050   3
  14   2   9 118.679 19.9964   3
  14   2   9 80.4732 19.6213   2
 -15   2   9 70.3078 17.9989   1
 -15   2   9 64.4951 16.5781   3
 -15  -2  -9 35.7629 15.7495   3
 -15  -2   9 47.9916 15.4775   3
  15   2   9 78.2487 19.6907   3
  15  -2  -9 19.4594 17.4129   3
  15   2   9 71.1334 20.7081   2
 -16   2   9 50.1377 16.9740   3
 -16   2   9 23.6572 18.2494   1
 -16  -2  -9 21.4421 15.9414   3
 -16  -2   9 11.1104 15.6032   3
  16   2   9 27.7948 20.4194   2
  16   2   9 -12.078 17.9299   3
  16  -2  -9 33.6479 18.3650   3
 -17   2   9 28.2383 18.6166   1
 -17  -2  -9 -11.500 14.8193   3
 -17   2   9 13.5565 17.4725   3
  17  -2  -9 9.61675 19.5214   3
  17   2   9 -14.524 18.2988   2
  17   2   9 18.8424 18.7992   3
 -17  -2   9 -1.9778 15.8823   3
 -18  -2  -9 59.5062 17.2969   3
 -18   2   9 48.0845 22.1082   1
 -18   2   9 73.5970 19.7276   3
  18   2   9 56.1146 20.8954   3
  18  -2  -9 78.2477 21.7102   3
  18   2   9 53.9377 21.9998   2
 -18  -2   9 32.6489 17.7655   3
 -19   2   9 -29.160 16.9454   3
 -19  -2  -9 -4.8605 16.5752   3
 -19   2   9 18.9505 21.1861   1
  19   2   9 -3.1598 21.3810   2
  19  -2  -9 -2.1553 20.9370   3
 -19  -2   9 22.0671 17.3677   3
  19   2   9 6.33908 20.0263   3
 -20  -2  -9 47.2607 20.4516   3
 -20   2   9 102.425 22.8168   3
 -20   2   9 36.8368 23.6236   1
  20   2   9 86.8436 25.6541   2
 -20  -2   9 66.6470 19.8958   3
  20  -2  -9 79.2432 24.8602   3
  20   2   9 51.6163 23.2046   3
 -21   2   9 19.8920 25.6900   1
 -21   2   9 87.6352 22.1859   3
  21   2   9 9.06922 22.0871   3
  21   2   9 60.6011 26.3922   2
 -21  -2   9 28.9363 19.3595   3
  21  -2  -9 -9.9376 23.1866   3
   0  -3  -9 9.10645 13.5690   3
   0   3   9 0.34402 11.6777   2
   0   3   9 -3.5272 12.7844   1
   0   3   9 1.29811 13.4543   3
  -1  -3  -9 277.088 21.5788   3
  -1   3   9 280.344 21.8892   3
  -1   3   9 288.955 20.0416   2
  -1   3   9 280.779 21.3495   1
   1   3   9 283.150 19.9474   2
   1   3   9 318.275 22.0804   3
   1   3   9 291.344 21.7196   1
   1  -3  -9 277.825 21.7028   3
   2   3  -9 25.7860 8.71636   1
  -2   3   9 15.8299 11.8404   2
  -2   3   9 37.0013 13.4318   1
  -2  -3  -9 21.0213 12.8657   3
  -2   3   9 28.4584 13.3430   3
   2  -3  -9 24.6441 13.6351   3
   2   3   9 13.6343 12.2454   2
   2   3   9 35.4856 13.9416   1
  -3   3   9 11.0334 13.0499   3
  -3  -3  -9 -1.2525 12.7840   3
  -3   3   9 15.0468 12.9479   1
   3   3   9 0.46996 12.8562   1
   3   3   9 24.9532 14.1315   3
   3   3   9 2.68392 12.3501   2
   3  -3  -9 15.5720 13.4060   3
  -4  -3  -9 159.567 18.5024   3
  -4   3   9 209.055 18.6533   3
  -4   3   9 214.907 19.2973   1
   4  -3  -9 182.975 18.5030   3
   4   3   9 141.048 18.6240   3
   4   3   9 193.156 17.8042   2
   4   3   9 217.723 19.0964   1
  -5  -3  -9 5.88156 14.0609   3
  -5   3   9 7.58650 13.0659   3
  -5   3   9 34.1112 14.3591   1
   5  -3  -9 9.34049 13.7744   3
  -5  -3   9 12.0963 7.84962   3
   5   3   9 10.8175 14.8045   3
  -5  -3   9 24.1661 7.24457   3
   5   3   9 4.91975 13.6816   1
   5   3   9 19.0985 12.9838   2
  -6  -3  -9 118.726 16.4677   3
  -6   3   9 126.469 16.8174   1
  -6   3   9 118.896 16.1005   3
   6  -3  -9 134.522 17.5468   3
  -6  -3   9 93.7366 10.2290   3
   6   3   9 127.501 16.2934   2
   6   3   9 132.103 17.7093   3
  -6  -3   9 127.642 11.3891   3
   6   3   9 113.657 16.5205   1
  -7  -3  -9 -27.613 13.0997   3
  -7   3   9 5.52093 13.4785   1
  -7   3   9 15.6068 13.7216   3
   7   3   9 4.69156 15.1299   3
   7  -3  -9 -9.0872 13.6088   3
   7   3   9 5.54979 14.2481   1
  -7  -3   9 15.8016 9.45491   3
   7   3   9 -5.3770 13.0250   2
  -8   3   9 44.9285 14.7599   1
  -8  -3  -9 44.0014 14.8785   3
  -8   3   9 27.3378 13.8941   3
   8   3   9 60.7367 15.9105   2
  -8  -3   9 12.1832 10.0871   3
   8  -3  -9 19.5323 14.6295   3
   8   3   9 13.2978 15.7110   3
   8   3   9 48.4999 15.2009   1
  -9   3   9 -16.938 13.6983   3
  -9  -3  -9 0.44142 13.6195   3
  -9   3   9 7.49922 14.6488   1
   9   3   9 18.7016 15.3757   3
   9   3   9 -19.366 14.7939   2
  -9  -3   9 1.13294 10.4518   3
   9   3   9 34.2494 15.7818   1
   9  -3  -9 13.5705 15.3812   3
 -10  -3  -9 21.5156 14.3755   3
 -10   3   9 27.8451 14.6971   3
 -10   3   9 9.84998 15.4616   1
  10   3   9 8.39614 15.0212   2
  10   3   9 4.71550 15.6891   3
 -10  -3   9 28.8883 11.6953   3
  10   3   9 5.02190 14.6255   1
  10  -3  -9 22.4662 15.2473   3
 -11  -3  -9 -5.2302 14.9233   3
 -11   3   9 11.5156 14.7121   1
 -11   3   9 19.9222 15.5971   3
 -11  -3   9 -1.5490 11.5312   3
  11   3   9 -7.4636 14.6233   1
  11  -3  -9 -1.0098 16.1844   3
  11   3   9 -3.4598 15.0325   2
  11   3   9 -2.8713 16.6965   3
 -12   3   9 96.4711 17.2679   3
 -12  -3  -9 111.963 18.3714   3
 -12   3   9 128.816 19.8543   1
  12   3   9 113.723 19.6831   3
 -12  -3   9 98.3091 15.1233   3
  12   3   9 101.061 18.2419   1
  12   3   9 107.727 19.9776   2
  12  -3  -9 123.467 19.5197   3
 -13   3   9 21.2102 16.6070   1
 -13   3   9 56.9231 16.1620   3
 -13  -3  -9 13.2615 15.0010   3
  13   3   9 31.1785 17.8913   3
  13   3   9 69.6945 19.1397   2
 -13  -3   9 35.6033 13.9702   3
  13   3   9 30.8427 17.0568   1
  13  -3  -9 21.6880 17.4371   3
 -14   3   9 53.9054 16.6907   3
 -14   3   9 21.4717 18.0103   1
 -14  -3  -9 -3.9929 15.4338   3
  14   3   9 17.2345 18.4552   3
  14  -3  -9 7.49783 17.3816   3
 -14  -3   9 10.5189 14.2407   3
  14   3   9 17.2244 17.5108   1
  14   3   9 -10.266 18.3974   2
 -15   3   9 43.4739 18.1627   1
 -15   3   9 15.6915 17.0419   3
 -15  -3  -9 31.0859 16.2517   3
  15   3   9 62.6452 20.7203   2
 -15  -3   9 12.7891 14.8618   3
  15   3   9 23.3495 17.4680   1
  15  -3  -9 40.3221 20.1945   3
  15   3   9 28.9185 18.9506   3
 -16  -3  -9 5.56324 17.2845   3
 -16   3   9 0.29480 17.8250   3
 -16   3   9 14.6462 19.2332   1
  16   3   9 -18.140 18.6702   2
  16   3   9 10.0253 18.6446   1
  16  -3  -9 -2.0486 20.4547   3
  16   3   9 -3.1919 19.8931   3
 -16  -3   9 -4.8634 15.2074   3
 -17   3   9 -10.524 19.3332   1
 -17  -3  -9 -41.163 16.8052   3
 -17   3   9 -3.3105 17.9367   3
  17   3   9 -13.602 21.0669   2
  17   3   9 -2.2425 21.1733   3
 -17  -3   9 -7.2178 15.7690   3
  17  -3  -9 -36.102 19.2883   3
 -18  -3  -9 2.50542 18.8415   3
 -18   3   9 2.24763 18.4060   3
 -18   3   9 -27.266 18.1733   1
 -18  -3   9 -8.5999 16.5967   3
  18  -3  -9 -4.4949 20.0620   3
  18   3   9 -14.788 21.6872   3
  18   3   9 -1.8460 21.1299   2
 -19  -3  -9 -6.0224 17.8927   3
 -19   3   9 22.2410 21.2824   1
 -19   3   9 -17.171 19.5338   3
 -19  -3   9 34.7013 18.5026   3
  19   3   9 10.1099 22.9913   2
  19   3   9 17.3529 22.2849   3
  19  -3  -9 -1.8862 21.5120   3
   0   4   9 22.2825 15.3706   3
   0   4   9 34.0675 15.8806   1
   0   4  -9 13.6961 9.76738   1
   0  -4  -9 -4.4427 14.9873   3
   0   4   9 48.1432 14.2679   2
  -1  -4  -9 29.8809 15.8129   3
  -1   4   9 24.8019 15.5956   1
   1   4  -9 18.5913 10.4869   1
  -1   4   9 21.9430 14.1504   2
  -1   4   9 45.2354 15.9306   3
   1   4   9 26.3142 13.6225   2
   1   4   9 27.7712 15.6038   3
   1  -4  -9 32.0378 15.9794   3
   1   4   9 9.98207 16.2646   1
   2   4  -9 84.1553 13.5467   1
  -2   4   9 140.874 18.5946   3
  -2  -4  -9 122.724 18.9409   3
  -2   4   9 122.638 19.0586   1
   2   4   9 150.548 19.5815   3
   2   4   9 122.445 18.8562   1
   2  -4  -9 127.806 19.1251   3
   2   4   9 116.615 16.2024   2
  -3   4   9 46.0141 17.1522   1
  -3   4   9 47.7292 16.3759   3
   3   4  -9 23.5171 12.5562   1
  -3  -4  -9 14.6821 16.4372   3
   3  -4  -9 18.5765 16.4912   3
   3   4   9 38.3547 16.9021   1
   3   4   9 23.2548 16.7534   3
   3   4   9 45.9295 14.2583   2
   4   4  -9 313.321 21.5747   1
  -4   4   9 318.572 25.3145   1
  -4   4   9 283.565 23.8797   3
  -4  -4  -9 281.535 24.5438   3
   4   4   9 289.335 25.0425   1
   4  -4  -9 340.551 25.4575   3
   4   4   9 312.954 22.8318   2
   4   4   9 305.907 25.4748   3
   5   4  -9 -8.6986 13.1687   1
  -5  -4  -9 5.59225 15.1049   3
  -5   4   9 -15.733 15.9107   1
  -5   4   9 -21.226 15.2191   3
   5   4   9 11.3571 14.0133   2
   5  -4  -9 22.8489 17.2552   3
   5   4   9 7.71423 16.2544   1
   5   4   9 -9.8667 15.1009   3
  -6  -4  -9 97.5634 17.8818   3
  -6   4   9 113.073 18.8109   1
  -6   4   9 122.536 18.7206   3
   6   4   9 120.373 19.2411   3
   6   4   9 106.096 17.1129   2
   6   4   9 103.061 19.5775   1
   6  -4  -9 135.072 20.3560   3
  -7   4   9 22.6928 16.2329   3
  -7   4   9 -1.3016 15.8113   1
  -7  -4  -9 4.72583 15.4259   3
   7   4   9 35.3621 17.0855   3
  -7  -4   9 -5.8781 8.55118   3
   7   4   9 5.97263 14.2967   2
   7   4   9 -3.2148 15.5431   1
   7  -4  -9 39.7553 17.5428   3
  -8   4   9 147.581 19.5599   3
  -8   4   9 130.803 20.2459   1
  -8  -4  -9 151.637 19.9464   3
  -8  -4   9 108.530 12.6232   3
   8  -4  -9 145.742 20.9772   3
   8   4   9 88.2898 17.9380   2
   8   4   9 158.226 21.2756   1
   8   4   9 158.649 21.4307   3
  -9  -4  -9 -10.832 15.2077   3
  -9   4   9 37.5953 17.4998   1
  -9   4   9 20.9863 15.3616   3
   9   4   9 -9.6418 17.5101   1
  -9  -4   9 16.8648 10.6888   3
   9   4   9 10.8443 17.0008   3
   9  -4  -9 19.9314 17.0123   3
   9   4   9 9.64578 16.0163   2
 -10  -4  -9 152.137 20.3947   3
 -10   4   9 148.590 20.1618   3
 -10   4   9 140.952 20.2067   1
  10   4   9 136.685 22.1543   3
  10  -4  -9 157.682 21.9523   3
  10   4   9 167.526 20.8573   2
  10   4   9 146.895 21.4963   1
 -10  -4   9 155.213 15.1712   3
 -11   4   9 -4.7707 16.2049   3
 -11   4   9 22.0379 17.8990   1
 -11  -4  -9 10.7076 17.5348   3
  11  -4  -9 50.8930 19.4481   3
  11   4   9 32.8759 19.4539   3
  11   4   9 16.3472 18.8660   1
 -11  -4   9 23.8200 12.6360   3
  11   4   9 39.7415 18.0860   2
 -12   4   9 102.220 20.0535   1
 -12  -4  -9 75.0221 18.8811   3
 -12   4   9 94.5387 18.9539   3
  12   4   9 133.909 22.8252   3
 -12  -4   9 60.1885 14.5386   3
  12   4   9 89.6833 20.4833   2
  12  -4  -9 94.1540 20.6291   3
  12   4   9 48.5611 20.1732   1
 -13   4   9 6.49591 18.7609   1
 -13  -4  -9 14.2705 17.2258   3
  13   4   9 31.7338 20.2977   3
  13   4   9 -5.0298 19.1732   1
  13  -4  -9 17.6570 18.9694   3
  13   4   9 13.0244 18.9070   2
 -13  -4   9 5.18561 13.7880   3
 -14   4   9 39.3812 20.3378   1
 -14  -4  -9 30.4500 19.1334   3
 -14  -4   9 57.6884 15.6327   3
  14   4   9 64.6101 20.6859   2
  14  -4  -9 69.8020 20.9051   3
  14   4   9 45.0059 21.0229   1
  14   4   9 24.0544 21.2455   3
 -15  -4  -9 22.8017 19.1256   3
 -15   4   9 19.8017 20.2962   1
 -15  -4   9 -8.5026 14.7345   3
  15   4   9 -4.7557 20.2503   1
  15   4   9 -17.812 21.1446   3
  15   4   9 24.7160 20.9834   2
  15  -4  -9 7.01940 20.4858   3
 -16   4   9 7.63752 20.5585   1
 -16  -4  -9 22.6913 20.2068   3
 -16  -4   9 37.4949 16.5808   3
  16   4   9 68.2097 24.3413   3
  16   4   9 44.3199 22.7839   2
  16  -4  -9 39.2906 22.4924   3
  16   4   9 23.3266 21.4905   1
   0  -5  -9 -0.5350 18.5001   3
   0   5   9 -29.947 17.2866   1
  -1  -5  -9 89.2510 20.1633   3
  -1   5   9 87.8363 21.3082   1
   1   5   9 100.890 21.2077   1
   1  -5  -9 90.7368 20.7212   3
  -2   5   9 -2.9877 18.0275   1
  -2  -5  -9 2.05575 18.1922   3
   2   5   9 -0.6657 17.9067   1
   2  -5  -9 7.36352 18.2870   3
  -3   5   9 29.5897 18.3263   1
  -3  -5  -9 23.8952 19.6648   3
   3   5   9 59.3989 20.8434   1
   3  -5  -9 33.1996 19.1951   3
  -4   5   9 38.7358 18.6031   1
  -4  -5  -9 54.7517 19.3983   3
   4  -5  -9 11.1334 18.5341   3
   4   5   9 13.4149 16.0376   2
   4   5   9 42.6859 19.1008   1
  -5   5   9 27.4480 19.0267   1
  -5  -5  -9 -3.0738 18.4114   3
   5   5   9 -29.411 17.5418   1
   5  -5  -9 -6.1328 19.0687   3
   5   5   9 -11.421 15.0574   2
  -6  -5  -9 28.0134 18.3804   3
  -6   5   9 8.11368 19.4343   1
   6   5   9 -33.428 18.2977   1
   6   5   9 -0.4384 15.8512   2
   6  -5  -9 -9.6080 18.2679   3
  -7   5   9 7.80756 19.1391   1
  -7  -5  -9 27.9189 19.4106   3
   7   5   9 16.5520 19.5706   1
   7  -5  -9 34.7897 20.6851   3
   7   5   9 -19.725 16.2748   2
  -8   5   9 20.3142 18.7317   1
   8   5  -9 18.8282 18.9600   1
  -8  -5  -9 18.4596 19.4799   3
   8   5   9 -6.0156 19.2930   1
   8  -5  -9 3.70399 19.9235   3
   8   5   9 28.0016 17.2964   2
  -9   5   9 -1.6443 17.5916   1
   9   5  -9 -15.198 18.4989   1
  -9  -5  -9 -11.685 17.5731   3
  -9  -5   9 -4.1324 10.0873   3
   9   5   9 37.7288 21.7309   1
   9  -5  -9 -16.121 20.1899   3
   9   5   9 -13.019 17.1296   2
  10   5  -9 19.5393 20.5531   1
 -10  -5  -9 84.5791 20.6629   3
 -10   5   9 53.4560 20.4274   1
  10  -5  -9 60.7315 21.3852   3
  10   5   9 0.89595 20.8065   1
  10   5   9 49.8992 19.2908   2
 -10  -5   9 32.9557 11.8981   3
 -11   5   9 -11.682 19.1486   1
 -11  -5  -9 32.1512 20.0257   3
  11   5   9 12.8001 21.6148   1
  11  -5  -9 -14.382 20.0593   3
  11   5   9 15.1324 18.9739   2
 -11  -5   9 6.49106 12.1612   3
 -12  -5  -9 7.62358 19.3853   3
 -12   5   9 48.2888 21.8502   1
  12  -5  -9 -5.2836 20.4057   3
  12   5   9 -3.4295 22.6874   1
  12   5   9 0.00000 19.5178   2
 -12  -5   9 -6.3062 12.9050   3
   0   0  10 131.050 12.6356   3
   0   0  10 133.281 13.8440   2
   0   0  10 145.219 11.0257   3
   0   0  10 149.302 9.92343   1
   0   0 -10 121.075 9.11892   1
   0   0 -10 136.746 11.9448   3
  -1   0  10 115.403 10.1047   3
  -1   0  10 84.8469 12.6310   2
   1   0  10 105.332 10.0345   3
   1   0  10 100.183 12.5508   2
   1   0 -10 93.2996 8.50422   1
   1   0 -10 91.5742 10.8327   3
  -1   0  10 109.803 11.6794   3
  -1   0 -10 104.105 7.89564   1
  -1   0  10 110.052 9.03594   1
   1   0  10 95.2976 11.6769   3
   1   0  10 107.389 8.45900   1
  -1   0 -10 87.4721 10.6450   3
   2   0 -10 122.052 12.0039   3
  -2   0  10 95.1099 12.5470   2
  -2   0  10 144.084 11.2737   3
   2   0  10 113.114 13.7147   2
  -2   0  10 154.341 10.5294   1
  -2   0 -10 140.915 11.8004   3
   2   0  10 124.593 12.8436   3
   2   0  10 120.016 9.22015   1
   2   0  10 114.640 10.4782   3
  -2   0  10 119.366 12.2638   3
   3   0  10 163.410 12.4715   3
   3   0  10 177.644 10.8533   1
   3   0  10 177.395 15.7609   2
  -3   0  10 200.461 12.9731   3
   3   0 -10 187.257 14.2065   3
  -3   0  10 185.913 12.4479   1
  -3   0  10 178.291 14.5209   3
  -3   0  10 172.654 15.8171   2
  -4   0  10 188.571 12.7652   1
   4   0  10 151.567 15.4596   2
   4   0  10 171.023 12.7372   3
  -4   0  10 175.860 12.8863   3
   4   0  10 185.081 10.9152   1
  -4   0  10 169.609 14.5718   3
   4   0 -10 168.890 14.0730   3
  -5   0  10 11.9119 10.0211   3
  -5   0  10 4.31298 7.57318   3
   5   0 -10 20.4229 10.2940   3
  -5   0  10 13.9822 8.54547   1
   5   0  10 -1.7644 5.67156   1
   5   0  10 28.2572 8.40900   3
   5   0  10 14.3629 11.8700   2
  -6   0  10 153.527 13.8426   3
   6   0  10 93.2557 9.07342   1
  -6   0  10 130.781 12.1344   1
   6   0  10 98.2273 14.6952   2
  -6   0  10 113.835 11.3694   3
   6   0  10 105.922 11.2401   3
   6   0 -10 100.283 13.1595   3
   7   0  10 231.546 15.2565   3
  -7   0  10 203.247 15.8382   1
   7   0 -10 228.845 16.9936   3
   7   0  10 203.758 12.8526   1
  -7   0  10 218.508 15.1540   3
  -7   0  10 218.506 16.8342   3
   8   0  10 18.7566 9.23385   3
   8   0  10 11.0010 12.5831   2
  -8   0  10 16.1495 11.3264   1
  -8   0  10 19.1221 11.4390   3
  -8   0  10 33.2756 9.34692   3
   8   0  10 27.4403 7.56285   1
   8   0 -10 34.0400 12.4656   3
   9   0  10 -1.0427 7.33656   1
   9   0  10 -1.5487 12.9735   2
   9   0 -10 3.57120 11.7479   3
   9   0  10 12.7714 9.94010   3
  -9   0  10 8.22015 11.4570   3
  -9   0  10 -10.169 11.6160   1
  -9   0  10 20.9366 9.34138   3
 -10   0  10 28.4000 12.3490   3
 -10   0  10 30.3736 13.6815   1
  10   0  10 14.5377 10.2339   3
  10   0 -10 21.2168 13.1494   3
  10   0  10 16.1212 14.2900   2
 -11   0  10 3.17816 12.0955   3
 -11   0  10 11.8911 14.6952   1
  11   0  10 -1.2297 14.0899   2
  11   0 -10 13.4004 13.3317   3
 -12   0  10 -6.4628 12.8246   3
  12   0  10 3.71315 16.1188   2
  12   0 -10 -7.7380 14.3801   3
 -12   0  10 3.96874 15.0565   1
  13   0  10 26.8478 17.4498   2
  13   0 -10 33.5452 15.5014   3
 -13   0  10 40.9891 14.1986   3
 -13   0  10 27.9168 17.3235   1
 -14   0 -10 135.882 16.7888   3
 -14   0  10 148.982 18.4195   3
  14   0 -10 128.633 19.3694   3
 -14   0  10 150.993 21.3076   1
  15   0 -10 145.197 20.5962   3
 -15   0  10 150.423 19.1060   3
  16   0 -10 27.4621 18.4822   3
  16   0  10 14.0327 17.4884   3
 -16   0  10 48.2416 17.4535   3
  16   0  10 15.2580 19.1234   2
 -17   0  10 26.9100 17.1140   3
  17   0  10 -12.705 17.7830   3
  17   0  10 29.1645 18.7373   2
  17   0 -10 -10.064 17.6214   3
  18   0  10 32.8126 20.2460   2
 -18   0  10 12.2247 17.9529   3
  18   0  10 -22.263 18.4462   3
  18   0 -10 7.96832 19.7617   3
  19   0  10 17.4113 20.7051   2
  19   0  10 44.4944 21.9642   3
 -19   0  10 15.8859 18.2165   3
  20   0  10 8.21141 21.0944   2
  20   0  10 -29.924 21.0923   3
 -20   0  10 -5.9003 19.1474   3
  21   0  10 -3.8297 22.3230   3
 -21   0  10 19.6944 20.4189   3
  21   0  10 -41.141 22.5321   2
 -22   0  10 6.07811 21.0000   3
  22   0  10 -39.997 23.1004   2
  22   0  10 -5.1538 22.8541   3
   0  -1 -10 1.72953 9.26856   3
   0   1 -10 -8.5306 6.38513   3
   0   1  10 -1.3295 7.62442   3
   0   1  10 -2.3394 8.04577   1
   0  -1  10 2.19275 6.02455   3
   0   1  10 0.98598 10.2231   2
   0   1  10 -4.7542 9.67209   3
   0   1 -10 -0.6993 4.01484   1
   0  -1  10 15.8957 9.97131   2
  -1   1  10 156.375 12.3879   3
  -1   1  10 178.491 12.9452   1
   1   1 -10 140.056 10.8698   3
  -1   1  10 135.275 14.0606   3
   1  -1  10 133.434 13.2493   2
   1  -1  10 141.356 10.0974   3
  -1   1  10 152.294 14.8189   2
   1   1 -10 127.581 8.96637   1
  -1  -1 -10 162.436 13.9574   3
  -1  -1  10 132.115 11.5531   3
   1   1  10 148.071 12.3304   1
   1   1  10 151.748 14.6400   2
   1   1  10 147.822 12.5510   3
   1  -1 -10 149.208 13.8164   3
   1   1  10 168.009 14.7526   3
  -1  -1  10 156.936 13.7949   2
  -1  -1  10 157.980 10.4695   3
  -2   1  10 7.31592 8.47375   1
  -2   1  10 -0.5020 7.83499   3
  -2   1  10 5.81107 10.0376   3
  -2   1  10 3.30378 10.5170   2
  -2  -1 -10 18.9992 10.2881   3
   2  -1  10 -3.1805 5.96712   3
   2   1 -10 -1.9489 5.08849   1
   2  -1  10 2.13892 9.26904   2
   2   1 -10 13.0738 7.45541   3
   2  -1 -10 8.15546 9.46320   3
  -2  -1  10 -4.8315 6.14729   3
   2   1  10 -7.5074 7.68986   1
   2   1  10 -10.442 7.64490   3
   2   1  10 11.3361 11.0440   3
  -2  -1  10 4.50363 7.81289   3
  -2  -1  10 -1.1691 9.98808   2
   2   1  10 -12.347 11.1104   2
  -3   1  10 190.383 13.7997   1
   3   1 -10 156.303 10.7897   1
  -3   1  10 187.103 15.4380   3
  -3   1  10 176.922 15.6433   2
  -3  -1 -10 194.213 14.7552   3
  -3   1  10 185.102 13.6409   3
   3   1 -10 168.845 12.6609   3
   3   1  10 187.113 16.6918   2
  -3  -1  10 159.182 13.0319   3
   3   1  10 179.955 13.2582   1
   3   1  10 177.720 13.6584   3
   3   1  10 165.729 15.4188   3
   3  -1 -10 166.041 15.0913   3
  -4   1  10 88.5238 11.2823   1
  -4   1  10 96.9707 13.0923   3
  -4   1  10 84.1887 11.1906   3
   4   1 -10 80.7568 10.4392   3
  -4  -1 -10 76.0959 11.6269   3
   4  -1 -10 79.9954 12.3437   3
  -4  -1  10 70.3930 10.8059   3
   4   1  10 83.3445 10.7057   3
   4   1  10 94.5061 13.0708   3
   4   1  10 100.833 14.3063   2
   4   1  10 103.756 10.8137   1
   5   1 -10 190.011 14.6356   3
  -5   1  10 195.037 15.1837   1
  -5   1  10 203.646 16.7301   3
  -5  -1 -10 235.741 16.4893   3
   5   1  10 175.135 17.6035   2
  -5  -1  10 200.101 14.9142   3
   5   1  10 178.720 16.8600   3
   5   1  10 209.629 14.7944   3
   5   1  10 175.955 13.9767   1
   5  -1 -10 186.938 16.4016   3
  -5  -1  10 192.391 12.8184   3
  -6   1  10 -11.051 10.7515   3
   6   1 -10 6.67950 9.51291   3
  -6  -1 -10 -11.279 9.75516   3
  -6   1  10 11.7578 10.0557   1
  -6  -1  10 -12.070 9.20831   3
   6   1  10 15.6185 9.26252   3
   6  -1 -10 17.0664 11.7262   3
   6   1  10 -21.186 11.0314   2
  -6  -1  10 3.84470 7.37284   3
   6   1  10 -0.0140 8.40689   1
   6   1  10 10.2740 11.8149   3
  -7  -1 -10 266.629 18.1793   3
  -7   1  10 256.606 19.0244   3
   7   1 -10 243.932 17.3447   3
  -7   1  10 286.824 18.5214   1
   7  -1 -10 226.370 19.1084   3
   7   1  10 243.841 19.4694   3
  -7  -1  10 249.859 15.6342   3
  -7  -1  10 245.581 17.2731   3
   7   1  10 231.969 16.3135   1
   7   1  10 249.513 20.2891   2
   8   1 -10 21.9217 11.4982   3
  -8   1  10 20.0226 11.9133   3
  -8   1  10 18.7167 11.0350   1
  -8  -1 -10 21.8165 11.3317   3
   8   1  10 6.55875 9.48098   1
   8   1  10 21.0781 13.0867   3
  -8  -1  10 24.9267 11.2907   3
   8  -1 -10 19.6301 12.7155   3
  -8  -1  10 13.1377 8.63508   3
   8   1  10 14.0316 14.4475   2
   9   1 -10 584.641 30.3684   3
  -9   1  10 564.868 30.9244   3
  -9  -1 -10 593.248 30.3004   3
  -9   1  10 534.322 30.3927   1
   9   1  10 575.634 28.6172   1
   9  -1 -10 594.680 31.4691   3
  -9  -1  10 591.865 29.9512   3
   9   1  10 603.337 32.8445   2
  -9  -1  10 512.091 28.2217   3
   9   1  10 576.521 31.7409   3
 -10   1  10 5.51591 12.1399   1
 -10  -1 -10 30.3508 12.5419   3
  10   1 -10 30.8061 13.3418   3
 -10   1  10 15.4901 13.1098   3
 -10  -1  10 43.1155 12.9719   3
  10   1  10 21.2906 14.5830   2
  10   1  10 44.6530 15.0899   3
  10  -1 -10 27.8331 14.0169   3
  10   1  10 13.3178 10.4394   1
 -11  -1 -10 432.551 25.2629   3
 -11   1  10 403.099 25.8143   3
 -11   1  10 416.616 26.0051   1
  11   1 -10 414.992 25.7133   3
  11   1  10 361.559 26.7105   3
  11  -1 -10 399.240 27.0107   3
 -11  -1  10 394.984 24.9942   3
  11   1  10 417.938 23.6144   1
  11   1  10 424.197 28.1164   2
  12   1 -10 56.3332 15.3533   3
 -12   1  10 51.4938 14.7051   1
 -12   1  10 48.4427 14.0599   3
 -12  -1 -10 33.6721 13.2508   3
 -12  -1  10 38.9781 14.0058   3
  12  -1 -10 50.9643 15.3482   3
  12   1  10 55.2600 17.9514   2
  12   1  10 52.9410 15.9676   3
 -13  -1 -10 14.5525 13.5479   3
 -13   1  10 -8.6216 12.8079   3
 -13   1  10 26.6388 15.0766   1
  13   1 -10 25.9431 15.1088   3
  13  -1 -10 2.48816 14.8224   3
 -13  -1  10 49.2740 14.8636   3
  13   1  10 1.33480 15.8132   3
  13   1  10 11.6808 17.4776   2
  14   1 -10 -7.6841 16.0670   3
 -14   1  10 38.9421 15.7753   3
 -14  -1 -10 9.80996 14.0635   3
 -14   1  10 16.7802 16.2318   1
  14  -1 -10 -8.5203 16.5683   3
 -14  -1  10 0.77667 14.2432   3
  14   1  10 -1.5523 16.5085   2
  14   1  10 -10.066 16.1958   3
 -15   1  10 33.7292 18.9275   1
 -15  -1 -10 18.4646 14.5566   3
 -15   1  10 -0.3063 15.7935   3
 -15  -1  10 12.2715 15.0378   3
  15   1  10 15.2828 18.0267   2
  15  -1 -10 -18.008 17.1516   3
  15   1  10 18.3695 17.6854   3
 -16   1  10 31.6710 16.8877   3
 -16   1  10 50.7227 20.3082   1
 -16  -1 -10 49.4613 15.5914   3
  16  -1 -10 8.68577 18.1873   3
  16   1  10 21.2977 18.3215   3
 -16  -1  10 43.2213 17.0176   3
  16   1  10 14.9128 18.5388   2
 -17   1  10 12.9817 20.9404   1
 -17   1  10 14.7475 17.0817   3
 -17  -1 -10 -8.7546 14.5953   3
  17  -1 -10 -9.3543 18.7231   3
 -17  -1  10 -2.3779 15.9783   3
  17   1  10 7.22791 18.1281   3
  17   1  10 11.6147 20.6431   2
 -18   1  10 10.5413 17.2165   3
 -18   1  10 -12.729 21.9474   1
  18   1  10 9.52570 18.8149   3
  18  -1 -10 35.5341 20.4728   3
  18   1  10 11.8121 20.0750   2
 -18  -1  10 24.3706 17.8209   3
 -19   1  10 47.2405 19.5793   3
 -19   1  10 29.6291 23.1123   1
 -19  -1  10 87.1347 19.9881   3
  19  -1 -10 88.8745 23.7671   3
  19   1  10 26.1564 21.4113   2
  19   1  10 65.9012 21.8459   3
 -20   1  10 -33.772 18.4667   3
 -20   1  10 40.7588 23.6799   1
  20   1  10 -20.063 21.7916   3
  20   1  10 -1.3464 22.7217   2
 -20  -1  10 16.0136 18.7258   3
  20  -1 -10 -16.588 22.5384   3
 -21   1  10 45.6267 21.0171   3
  21   1  10 41.4016 23.9749   3
  21   1  10 8.87237 23.8500   2
 -21  -1  10 15.4163 19.7701   3
  21  -1 -10 15.2483 23.5277   3
   0   2  10 1116.71 52.2558   3
   0   2  10 1194.16 51.6413   1
   0   2  10 1086.44 51.6315   2
   0  -2 -10 1160.07 52.2330   3
   1   2 -10 31.3893 5.33132   1
  -1  -2 -10 32.9802 12.6322   3
  -1   2  10 29.7592 11.2539   1
   1   2 -10 32.1358 5.67056   3
  -1   2  10 34.9320 12.2777   3
  -1   2  10 36.5562 12.1292   2
   1   2  10 30.4120 12.9658   3
   1  -2 -10 23.8236 11.8342   3
   1   2  10 49.7078 12.0664   2
   1   2  10 30.4947 11.4605   1
  -1  -2  10 18.3768 5.75583   3
  -2   2  10 966.894 44.1781   3
  -2   2  10 935.184 43.3244   1
   2   2 -10 816.391 38.8820   3
  -2   2  10 911.418 43.4150   2
  -2  -2 -10 957.270 44.0557   3
   2   2 -10 820.887 38.8977   1
   2   2  10 991.862 43.4559   1
   2   2  10 945.937 44.4142   3
   2  -2 -10 980.917 44.3254   3
  -2  -2  10 994.514 38.8001   3
   2   2  10 889.662 43.8558   2
  -3   2  10 131.465 14.5739   2
  -3   2  10 92.5093 14.5510   3
  -3  -2 -10 87.1520 13.2503   3
   3   2 -10 71.1269 8.19288   1
  -3   2  10 109.154 13.9736   1
   3   2 -10 72.5173 8.38806   3
  -3  -2  10 93.4676 8.75270   3
   3   2  10 91.8403 14.4509   3
   3  -2 -10 72.4396 13.8037   3
  -3  -2  10 87.0270 9.40597   3
   3   2  10 82.4142 14.3457   2
   3   2  10 96.4696 13.1451   1
  -4  -2 -10 752.596 37.6616   3
  -4   2  10 763.280 37.8215   3
   4   2 -10 723.615 33.8807   3
  -4   2  10 817.510 37.7943   1
   4  -2 -10 786.713 38.4176   3
   4   2  10 726.211 38.1314   3
  -4  -2  10 735.077 34.1364   3
   4   2  10 803.621 37.4740   1
  -4  -2  10 780.412 33.3965   3
   4   2  10 768.924 38.3637   2
  -5   2  10 86.5155 15.0406   3
  -5  -2 -10 94.3394 14.4206   3
  -5   2  10 98.2019 14.1056   1
   5   2 -10 93.6153 10.6389   3
   5   2  10 104.611 15.5306   2
   5   2  10 111.234 13.9940   1
   5  -2 -10 66.8572 14.4815   3
  -5  -2  10 92.2289 11.1065   3
  -5  -2  10 107.407 10.2029   3
   5   2  10 105.417 15.2513   3
   6   2 -10 653.979 30.9980   3
  -6   2  10 690.590 33.9262   1
  -6  -2 -10 671.202 34.0050   3
  -6   2  10 638.333 34.3088   3
   6  -2 -10 621.674 34.5049   3
   6   2  10 677.532 35.2685   2
  -6  -2  10 651.780 31.0480   3
   6   2  10 676.001 34.8647   3
  -6  -2  10 637.472 30.1628   3
   6   2  10 634.823 33.0986   1
   7   2 -10 23.2984 10.6932   3
  -7   2  10 -4.2432 11.9070   1
  -7   2  10 33.8613 13.6139   3
  -7  -2 -10 15.4658 12.1538   3
   7   2  10 4.15293 11.9154   1
   7   2  10 2.28595 13.2362   3
   7   2  10 8.16225 13.2889   2
   7  -2 -10 16.8041 13.7091   3
  -7  -2  10 17.4838 8.91165   3
  -7  -2  10 22.4379 10.4249   3
  -8   2  10 224.743 19.4148   3
  -8   2  10 190.967 18.4500   1
  -8  -2 -10 197.895 18.6347   3
   8   2  10 237.548 20.8910   2
   8   2  10 165.501 19.7271   3
  -8  -2  10 229.323 16.5592   3
   8  -2 -10 181.142 19.2783   3
   8   2  10 217.607 18.0969   1
  -9   2  10 153.213 17.3394   1
  -9  -2 -10 154.723 17.2561   3
  -9   2  10 192.124 18.0488   3
  -9  -2  10 153.270 15.2257   3
   9  -2 -10 152.250 18.1853   3
   9   2  10 127.964 18.5716   3
   9   2  10 165.073 19.4363   2
   9   2  10 144.224 16.5387   1
 -10   2  10 162.171 18.0603   3
 -10  -2 -10 155.061 17.4007   3
 -10   2  10 160.227 17.9064   1
  10   2  10 120.326 16.1514   1
 -10  -2  10 139.850 15.6032   3
  10   2  10 138.856 19.1716   3
  10  -2 -10 140.214 18.9429   3
  10   2  10 176.206 20.2794   2
 -11  -2 -10 48.9921 14.3338   3
 -11   2  10 39.8281 15.6205   1
 -11   2  10 11.6007 14.2349   3
  11   2  10 19.1122 15.4799   3
  11   2  10 31.9533 17.3550   2
  11  -2 -10 1.85911 15.4632   3
  11   2  10 9.58927 13.3284   1
 -11  -2  10 18.8719 12.6674   3
 -12   2  10 369.684 26.6388   3
 -12  -2 -10 399.221 26.1476   3
 -12   2  10 413.966 27.4839   1
  12   2  10 375.881 25.4481   1
  12   2  10 388.523 28.7038   2
  12   2  10 386.845 28.1423   3
 -12  -2  10 430.565 25.3433   3
  12  -2 -10 377.015 27.8637   3
 -13   2  10 20.4484 15.9859   1
 -13   2  10 1.10495 14.6949   3
 -13  -2 -10 11.2670 14.8818   3
  13   2  10 9.17307 17.2027   3
  13  -2 -10 25.0438 16.5168   3
  13   2  10 5.45343 16.8008   2
  13   2  10 17.3243 14.5532   1
 -13  -2  10 -12.246 12.9961   3
 -14   2  10 643.405 37.1598   1
 -14  -2 -10 651.533 35.7538   3
 -14   2  10 656.914 36.6472   3
  14   2  10 637.717 38.7794   2
  14   2  10 609.102 37.5604   3
 -14  -2  10 611.290 34.6024   3
  14  -2 -10 642.723 37.3635   3
  14   2  10 641.131 35.5562   1
 -15  -2 -10 69.8108 16.5551   3
 -15   2  10 99.2908 18.6882   3
 -15   2  10 82.7681 18.4668   1
  15   2  10 30.7837 19.7519   2
  15  -2 -10 61.1116 19.4038   3
  15   2  10 56.8128 19.0205   3
 -15  -2  10 46.9861 15.8548   3
 -16  -2 -10 631.946 37.9138   3
 -16   2  10 714.052 40.1438   1
 -16   2  10 689.138 39.2358   3
 -16  -2  10 718.508 38.0312   3
  16  -2 -10 668.145 40.9258   3
  16   2  10 666.703 41.7080   2
  16   2  10 667.552 40.7479   3
 -17  -2 -10 -1.1659 16.7445   3
 -17   2  10 -1.3156 17.5597   3
 -17   2  10 15.8215 19.3058   1
  17   2  10 -19.283 21.0087   2
  17   2  10 -21.567 19.4977   3
  17  -2 -10 14.4008 20.8573   3
 -17  -2  10 8.70874 16.6661   3
 -18  -2 -10 259.255 25.0962   3
 -18   2  10 338.728 27.6004   3
 -18   2  10 298.817 30.0427   1
  18  -2 -10 278.841 29.1581   3
  18   2  10 357.358 31.8163   2
  18   2  10 272.223 29.1406   3
 -18  -2  10 293.138 25.9946   3
 -19  -2 -10 -3.3149 18.0137   3
 -19   2  10 18.8508 21.8691   1
 -19   2  10 0.21060 17.9509   3
  19   2  10 14.9474 22.2366   2
  19   2  10 20.2289 22.2327   3
 -19  -2  10 5.73306 18.3100   3
  19  -2 -10 -12.056 20.2496   3
 -20   2  10 165.372 24.8133   3
 -20   2  10 157.197 27.5523   1
  20  -2 -10 180.106 28.0307   3
  20   2  10 113.035 28.0737   2
  20   2  10 144.448 25.5608   3
 -20  -2  10 125.087 22.1529   3
   0   3  10 4.27653 13.4188   1
   0   3  10 -1.4177 13.5131   3
   0   3  10 11.6659 12.3249   2
   0  -3 -10 -1.9022 13.5057   3
  -1   3  10 721.953 38.0959   1
  -1   3  10 760.969 38.6369   3
  -1   3  10 766.395 37.1405   2
  -1  -3 -10 724.800 38.4948   3
   1   3  10 714.748 38.4591   3
   1   3  10 706.100 37.7251   1
   1  -3 -10 727.892 38.5163   3
   1   3  10 731.780 37.0186   2
  -2   3  10 48.5979 14.4454   1
  -2  -3 -10 32.8065 13.8650   3
  -2   3  10 49.2170 15.4338   3
  -2   3  10 36.7659 13.2840   2
   2   3 -10 18.1520 8.35434   1
   2   3  10 34.4663 13.6691   2
   2   3  10 16.0779 13.8505   1
   2  -3 -10 31.0520 14.9341   3
  -3   3  10 589.668 32.7642   3
  -3   3  10 576.589 32.5307   1
  -3  -3 -10 576.032 32.3953   3
   3   3  10 599.601 32.1405   2
   3  -3 -10 551.024 32.8865   3
   3   3  10 574.321 33.1822   3
   3   3  10 565.688 32.2744   1
  -4   3  10 91.4518 16.4691   3
  -4  -3 -10 90.7547 16.3430   3
  -4   3  10 96.0824 16.1869   1
   4   3  10 78.7385 16.4885   3
   4   3  10 98.6560 16.7245   1
   4   3  10 60.7857 14.6068   2
   4  -3 -10 72.3803 16.8245   3
  -5   3  10 374.163 25.8561   1
  -5  -3 -10 396.128 25.9276   3
  -5   3  10 371.345 25.6575   3
  -5  -3  10 338.814 18.2273   3
   5  -3 -10 371.836 25.8154   3
   5   3  10 367.021 26.2616   3
   5   3  10 402.105 25.5244   2
   5   3  10 430.649 26.2065   1
  -5  -3  10 358.786 18.9767   3
  -6   3  10 10.2219 13.9335   1
  -6   3  10 7.81851 13.9826   3
  -6  -3 -10 -5.8095 13.3647   3
   6   3  10 -14.490 13.3256   1
   6   3  10 -6.0204 13.9455   2
   6  -3 -10 -12.890 14.3034   3
  -6  -3  10 7.44434 8.82136   3
  -6  -3  10 4.98697 7.93050   3
   6   3  10 8.06047 14.5299   3
  -7   3  10 586.516 33.4043   1
  -7  -3 -10 571.404 33.0794   3
  -7   3  10 613.952 33.6594   3
   7   3  10 604.771 33.4456   1
   7  -3 -10 588.001 34.1516   3
   7   3  10 566.500 34.2409   3
   7   3  10 602.681 33.6391   2
  -7  -3  10 567.758 28.4182   3
  -8  -3 -10 -16.431 12.9607   3
  -8   3  10 -11.874 13.7383   1
  -8   3  10 2.83908 15.0195   3
  -8  -3  10 19.7030 10.6410   3
   8   3  10 4.34572 15.2366   3
   8   3  10 36.6508 15.7486   1
   8  -3 -10 30.9473 16.6412   3
   8   3  10 19.0448 15.6492   2
  -9  -3 -10 671.692 35.9494   3
  -9   3  10 635.450 36.0010   1
  -9   3  10 662.448 35.9134   3
   9  -3 -10 646.440 36.9101   3
   9   3  10 565.980 36.4510   3
   9   3  10 660.441 35.9648   1
  -9  -3  10 641.441 31.7986   3
   9   3  10 653.101 36.6888   2
 -10   3  10 -10.281 13.8481   3
 -10  -3 -10 -7.8464 15.0283   3
 -10   3  10 -13.125 14.7897   1
  10   3  10 2.30491 15.8874   2
  10   3  10 -17.076 16.5635   3
  10  -3 -10 -5.2638 15.0300   3
  10   3  10 -26.863 14.8988   1
 -10  -3  10 -8.2066 11.2314   3
 -11   3  10 643.403 37.0152   3
 -11  -3 -10 636.114 36.6809   3
 -11   3  10 651.579 37.1541   1
  11  -3 -10 719.703 38.2437   3
  11   3  10 656.549 38.2096   2
  11   3  10 657.201 38.5429   3
  11   3  10 674.130 37.2469   1
 -11  -3  10 612.403 33.1193   3
 -12   3  10 4.19314 16.2242   1
 -12   3  10 14.8546 15.4290   3
 -12  -3 -10 -1.4551 15.9025   3
  12  -3 -10 5.52270 16.3434   3
  12   3  10 0.83651 18.2205   3
  12   3  10 4.46960 15.3420   1
  12   3  10 2.15617 17.6356   2
 -12  -3  10 16.6891 13.1757   3
 -13   3  10 401.210 28.5889   3
 -13   3  10 414.115 29.5315   1
 -13  -3 -10 381.802 28.0484   3
  13   3  10 434.973 30.8370   2
  13   3  10 440.111 29.3286   1
 -13  -3  10 380.696 25.5140   3
  13   3  10 369.055 30.1181   3
  13  -3 -10 405.019 30.1694   3
 -14   3  10 -23.107 16.3085   1
[truncated: 148,836 more chars]
