# Supplementary material for: Crystal structure of catena-poly[[copper(II)-μ2-salicylato-[diaqua­copper(II)]-μ2-salicylato] dihydrate]
Source: Acta Crystallogr E Crystallogr Commun. 2017 Jan 20;73(Pt 2):235–8. doi: 10.1107/S2056989017000883 (PMC5290573; doi:10.1107/S2056989017000883)
Supplement: Supplementary file 2 [file e-73-00235-Isup2.hkl]

data_I                                                                          
_shelx_title ' m0184b'                                                          
_shelx_refln_list_code          4                                               
_shelx_F_calc_maximum      322.67                                               
_exptl_crystal_F_000       952.00                                               
_reflns_d_resolution_high  0.7698                                               
                                                                                
loop_                                                                           
 _space_group_symop_operation_xyz                                               
 'x, y, z'                                                                      
 '-x+1/2, -y+1/2, z+1/2'                                                        
 'x+1/2, -y+1/2, -z'                                                            
 '-x, y, -z+1/2'                                                                
 '-x, -y, -z'                                                                   
 'x-1/2, y-1/2, -z-1/2'                                                         
 '-x-1/2, y-1/2, z'                                                             
 'x, -y, z-1/2'                                                                 
                                                                                
_cell_length_a    19.5028                                                       
_cell_length_b     5.0553                                                       
_cell_length_c    15.7573                                                       
_cell_angle_alpha  90.000                                                       
_cell_angle_beta   90.000                                                       
_cell_angle_gamma  90.000                                                       
                                                                                
_shelx_F_squared_multiplier     1.000                                           
                                                                                
loop_                                                                           
 _refln_index_h                                                                 
 _refln_index_k                                                                 
 _refln_index_l                                                                 
 _refln_F_squared_calc                                                          
 _refln_F_squared_meas                                                          
 _refln_F_squared_sigma                                                         
 _refln_observed_status                                                         
   2   0   0     104116.88     121464.47      1987.25 o                         
   4   0   0      22065.82      23495.49       429.68 o                         
   6   0   0      13874.42      13785.20       262.29 o                         
   8   0   0       2017.27       1758.41        82.78 o                         
  10   0   0      16429.95      17075.24       397.69 o                         
  12   0   0      20454.36      21687.65       539.56 o                         
  14   0   0      29130.29      32267.87       795.58 o                         
  16   0   0      15929.53      18284.35       479.37 o                         
  18   0   0       9215.16      10062.77       308.69 o                         
  20   0   0       5476.53       5999.73       235.07 o                         
  22   0   0       5618.23       5788.64       244.43 o                         
  24   0   0        113.31       -125.75       152.67 o                         
   1   1   0       7998.56       7431.02       170.71 o                         
   3   1   0      25908.37      27116.57       492.88 o                         
   5   1   0      76279.29      85660.48      1541.57 o                         
   7   1   0       7525.42       7050.67       167.35 o                         
   9   1   0      17542.73      17037.41       367.91 o                         
  11   1   0      13403.98      13051.84       343.12 o                         
  13   1   0       9509.66       9809.58       215.67 o                         
  15   1   0       5645.04       5657.14       172.97 o                         
  17   1   0       3968.41       4228.23       130.82 o                         
  19   1   0        546.88        438.80        91.50 o                         
  21   1   0        131.15        132.92       138.69 o                         
  23   1   0       3023.54       3165.69       158.48 o                         
  25   1   0       3681.35       3804.59       203.69 o                         
   0   2   0        575.52        377.06        40.41 o                         
   2   2   0       2022.23       1719.17        37.57 o                         
   4   2   0        520.40        872.75        53.04 o                         
   6   2   0       3940.90       4869.45       126.13 o                         
   8   2   0       1967.43       1989.12        82.94 o                         
  10   2   0       2846.55       2794.76       101.76 o                         
  12   2   0        996.88        829.72        81.23 o                         
  14   2   0       1252.41       1186.73        71.54 o                         
  16   2   0         19.97         94.13        76.65 o                         
  18   2   0        328.43        283.99        88.54 o                         
  20   2   0        550.45        595.81       112.25 o                         
  22   2   0         39.70        183.40       114.90 o                         
  24   2   0        301.65        388.57       131.21 o                         
   1   3   0       4192.92       4465.60        84.35 o                         
   3   3   0         15.87         18.65        32.13 o                         
   5   3   0        678.36        569.45        35.95 o                         
   7   3   0        410.27        380.36        44.23 o                         
   9   3   0         96.96         71.56        46.43 o                         
  11   3   0        337.67        247.22        71.67 o                         
  13   3   0        484.43        561.56        78.01 o                         
  15   3   0        472.12        373.51        86.15 o                         
  17   3   0          0.23         12.74        92.67 o                         
  19   3   0        157.90        165.83       116.03 o                         
  21   3   0         42.23       -114.07       114.07 o                         
   0   4   0       2505.48       2437.79        95.23 o                         
   2   4   0       3879.32       3905.63        91.83 o                         
   4   4   0        639.41        570.57        43.81 o                         
   6   4   0       3060.82       2940.96        81.46 o                         
   8   4   0       2506.79       2622.22        79.64 o                         
  10   4   0       1158.02        988.83        75.40 o                         
  12   4   0       1892.50       1947.72       111.25 o                         
  14   4   0        527.91        619.56       107.61 o                         
  16   4   0       1470.17       1483.61       136.99 o                         
  18   4   0       1191.19       1315.90       133.24 o                         
  20   4   0       2267.52       2611.15       172.15 o                         
   1   5   0       9755.44       9913.26       247.84 o                         
   3   5   0      11456.63      11648.04       333.04 o                         
   5   5   0       9126.55       9048.47       342.32 o                         
   7   5   0       7064.30       6942.69       198.96 o                         
   9   5   0       3524.89       3315.51       140.42 o                         
  11   5   0       6362.07       6335.62       285.82 o                         
  13   5   0       2621.16       2262.30       138.40 o                         
  15   5   0       4012.15       3993.56       192.09 o                         
   0   6   0       2655.03       2661.55       203.96 o                         
   2   6   0       4194.14       3956.68       155.53 o                         
   4   6   0       6281.25       6395.29       199.93 o                         
   6   6   0       7608.71       7917.83       248.58 o                         
   8   6   0       5968.30       5995.08       305.36 o                         
  10   6   0       5162.81       4603.04       296.77 o                         
   1   1   1      13032.70      13034.58       134.53 o                         
   2   1   1        216.35        259.72        17.37 o                         
   3   1   1       9265.08       9439.21       116.23 o                         
   4   1   1      32645.71      36615.65       429.37 o                         
   5   1   1      27460.20      28708.36       354.21 o                         
   6   1   1       4581.64       4780.53        66.19 o                         
   7   1   1       4915.18       4814.98        68.58 o                         
   8   1   1        374.46        471.58        33.43 o                         
   9   1   1      10924.35      11566.96       171.66 o                         
  10   1   1        226.13        170.89        37.45 o                         
  11   1   1       2751.10       2654.20        64.41 o                         
  12   1   1        476.12        373.35        38.21 o                         
  13   1   1       2198.62       2100.91        56.06 o                         
  14   1   1          0.97          0.68        47.06 o                         
  15   1   1       1470.56       1529.41        61.73 o                         
  16   1   1         40.49         46.49        51.93 o                         
  17   1   1       2170.25       2452.20        75.95 o                         
  18   1   1         35.43        137.55        57.17 o                         
  19   1   1       1159.53       1230.89        70.77 o                         
  20   1   1       1297.79       1459.18        75.44 o                         
  21   1   1        354.81        447.16        87.74 o                         
  22   1   1         38.88        130.65        75.73 o                         
  23   1   1        628.20        732.83        83.69 o                         
  24   1   1         19.94         11.40        88.55 o                         
  25   1   1         61.02         65.45        92.47 o                         
   0   2   1       2119.93       1812.13        40.02 o                         
   1   2   1        228.43        165.21        16.25 o                         
   2   2   1         54.54         58.96        17.11 o                         
   3   2   1          8.62         23.99        18.60 o                         
   4   2   1      14029.82      14565.76       194.95 o                         
   5   2   1         59.35         93.93        26.11 o                         
   6   2   1      13393.35      14022.67       213.75 o                         
   7   2   1          0.02        -28.96        28.96 o                         
   8   2   1      13500.03      13825.94       214.13 o                         
   9   2   1       3635.17       3643.33        75.54 o                         
  10   2   1       8022.63       7855.26       137.26 o                         
  11   2   1         68.45         54.90        37.58 o                         
  12   2   1        374.86        312.92        46.05 o                         
  13   2   1        270.59        277.00        49.23 o                         
  14   2   1        290.15        325.92        52.42 o                         
  15   2   1       1016.79       1087.36        64.38 o                         
  16   2   1        132.30         90.57        51.17 o                         
  17   2   1         64.48         69.82        55.38 o                         
  18   2   1        770.93        750.97        63.42 o                         
  19   2   1         37.46         45.44        67.78 o                         
  20   2   1        517.81        418.41        79.80 o                         
  21   2   1         18.07        -29.26        76.87 o                         
  22   2   1        866.10        926.01        88.61 o                         
  23   2   1        214.63        135.95        91.33 o                         
  24   2   1        469.04        558.28        99.92 o                         
   1   3   1         10.47        -19.37        19.63 o                         
   2   3   1        569.08        629.65        23.99 o                         
   3   3   1       1119.61       1048.40        29.24 o                         
   4   3   1         60.14         34.58        20.89 o                         
   5   3   1         49.45         42.78        21.94 o                         
   6   3   1         39.83         29.45        25.98 o                         
   7   3   1        993.60        988.11        39.18 o                         
   8   3   1        500.94        498.46        37.16 o                         
   9   3   1        695.92        682.73        40.61 o                         
  10   3   1        419.16        458.39        41.28 o                         
  11   3   1       4563.38       4381.92        88.00 o                         
  12   3   1        250.70        265.30        53.38 o                         
  13   3   1        151.31        175.62        56.15 o                         
  14   3   1        211.27        155.12        57.86 o                         
  15   3   1          1.47        -60.78        60.78 o                         
  16   3   1         31.99         22.38        69.32 o                         
  17   3   1         17.74        -27.42        70.35 o                         
  18   3   1         38.58          6.36        78.79 o                         
  19   3   1        103.03        162.35        75.86 o                         
  20   3   1         64.56        203.00        84.49 o                         
  21   3   1         16.49        -34.49        90.57 o                         
  22   3   1          0.09         96.64        97.26 o                         
   0   4   1      12506.43      12826.32       217.87 o                         
   1   4   1          1.69         29.98        31.38 o                         
   2   4   1       8797.38       8555.86       105.97 o                         
   3   4   1        981.40       1043.91        36.74 o                         
   4   4   1       2459.37       2411.54        44.45 o                         
   5   4   1        777.50        762.70        37.67 o                         
   6   4   1       2500.81       2448.32        55.81 o                         
   7   4   1         21.00         84.41        38.40 o                         
   8   4   1       1568.95       1423.58        54.13 o                         
   9   4   1        158.36        132.02        41.28 o                         
  10   4   1        976.52        933.01        53.45 o                         
  11   4   1         50.41         53.85        50.99 o                         
  12   4   1       2794.94       2806.69       102.86 o                         
  13   4   1         66.59        129.75        63.46 o                         
  14   4   1       3725.20       3717.46       142.14 o                         
  15   4   1        405.06        468.30        79.58 o                         
  16   4   1       1972.39       1914.12       107.95 o                         
  17   4   1         40.48          3.74        77.12 o                         
  18   4   1        277.91        273.09       100.15 o                         
  19   4   1          1.25        112.22        87.48 o                         
  20   4   1        264.10        262.25        94.79 o                         
   1   5   1       1184.41       1036.88        94.92 o                         
   2   5   1          5.25         50.43        57.81 o                         
   3   5   1       1264.08       1244.77        81.96 o                         
   4   5   1        102.53        137.66        59.86 o                         
   5   5   1        549.75        457.82        63.40 o                         
   6   5   1         24.53         28.72        60.31 o                         
   7   5   1        143.28         96.76        62.43 o                         
   8   5   1        444.87        553.11        68.31 o                         
   9   5   1        659.23        564.26        70.22 o                         
  10   5   1        489.89        435.66        69.74 o                         
  11   5   1        318.78        346.62        71.54 o                         
  12   5   1          0.12        -29.66        71.02 o                         
  13   5   1        447.73        350.18        80.42 o                         
  14   5   1        119.66         15.69        81.50 o                         
  15   5   1        114.12         62.88        84.56 o                         
  16   5   1        326.78        367.86        95.51 o                         
   0   6   1        136.21         -6.92       108.35 o                         
   1   6   1         96.71        106.24        69.43 o                         
   2   6   1        531.21        637.78        74.80 o                         
   3   6   1        167.93        108.92        70.20 o                         
   4   6   1        362.03        397.53        74.41 o                         
   5   6   1         16.26        -10.21        70.48 o                         
   6   6   1       1203.55       1243.34        84.10 o                         
   7   6   1         10.67        -73.20        73.20 o                         
   8   6   1        783.64        631.22       115.79 o                         
   9   6   1         69.35         91.65        77.54 o                         
  10   6   1        460.59        449.52        83.05 o                         
   0   0   2       5161.73       4466.04       151.26 o                         
   1   0   2        312.69        368.24        27.36 o                         
   2   0   2          1.69        247.33        22.20 o                         
   3   0   2        559.05        690.25        38.72 o                         
   4   0   2       8214.79       8613.22       152.01 o                         
   5   0   2       3656.56       3508.05        76.06 o                         
   6   0   2       9498.62       9133.01       175.01 o                         
   7   0   2        549.96        488.20        29.27 o                         
   8   0   2        934.73        811.74        37.27 o                         
   9   0   2       1071.98       1111.96        61.99 o                         
  10   0   2        860.62        888.04        71.63 o                         
  11   0   2        520.79        434.13        53.42 o                         
  12   0   2         28.59         21.59        59.25 o                         
  13   0   2         26.86         58.09        64.77 o                         
  14   0   2       4714.44       4965.02       138.56 o                         
  15   0   2        445.04        531.23        86.72 o                         
  16   0   2          4.26         23.50        75.62 o                         
  17   0   2         24.16         59.30        78.22 o                         
  18   0   2         78.58         80.79        81.71 o                         
  19   0   2        118.26         19.83       103.84 o                         
  20   0   2       1452.45       1542.40       107.01 o                         
  21   0   2        450.73        365.26        95.34 o                         
  22   0   2       1235.05       1426.85       116.07 o                         
  23   0   2          2.59        -49.99       104.63 o                         
  24   0   2        490.51        233.76       112.06 o                         
  25   0   2        145.82         39.31       128.56 o                         
   1   1   2         36.22         45.87        13.31 o                         
   2   1   2        618.56        644.32        19.39 o                         
   3   1   2      11261.60      11115.90       121.67 o                         
   4   1   2       6859.07       7383.04        82.28 o                         
   5   1   2      14937.49      15379.56       161.59 o                         
   6   1   2        790.49        733.16        26.68 o                         
   7   1   2       7608.88       7226.17        94.21 o                         
   8   1   2        747.71        817.21        35.55 o                         
   9   1   2        119.60        275.86        36.62 o                         
  10   1   2       3430.16       3743.46        73.24 o                         
  11   1   2       1032.61        804.37        47.82 o                         
  12   1   2        685.85        676.83        53.86 o                         
  13   1   2        159.01         79.15        43.38 o                         
  14   1   2        413.76        280.65        45.40 o                         
  15   1   2       2828.26       2796.41        79.36 o                         
  16   1   2        199.30         79.54        54.44 o                         
  17   1   2       3469.66       3519.40        92.23 o                         
  18   1   2         62.72         51.81        58.55 o                         
  19   1   2        390.94        396.42        63.33 o                         
  20   1   2        403.25        384.26        66.68 o                         
  21   1   2        296.10        318.58        68.58 o                         
  22   1   2        140.02        193.94        75.72 o                         
  23   1   2        180.70        226.75        79.17 o                         
  24   1   2         17.95         23.72        83.57 o                         
   0   2   2       5377.62       4324.90        74.99 o                         
   1   2   2          1.34         36.00        16.86 o                         
   2   2   2      15715.34      14960.60       156.75 o                         
   3   2   2        154.53        199.45        22.39 o                         
   4   2   2      15914.51      14990.42       191.90 o                         
   5   2   2       2758.29       3343.43        56.39 o                         
   6   2   2      17158.38      16425.56       221.56 o                         
   7   2   2        162.32        143.13        30.93 o                         
   8   2   2      39558.50      41978.46       544.08 o                         
   9   2   2       2755.24       2745.43        56.17 o                         
  10   2   2      24525.76      26088.44       347.02 o                         
  11   2   2        181.58        255.60        41.00 o                         
  12   2   2       9844.62      10208.49       155.55 o                         
  13   2   2         11.20          1.25        51.28 o                         
  14   2   2       4286.34       4282.28        98.57 o                         
  15   2   2       1560.48       1669.67        73.83 o                         
  16   2   2       1504.36       1506.70        75.73 o                         
  17   2   2        227.03        244.67        62.76 o                         
  18   2   2       4036.53       4103.93       126.96 o                         
  19   2   2        367.75        249.08        68.80 o                         
  20   2   2       5768.55       5686.42       171.80 o                         
  21   2   2         82.85         90.29        82.94 o                         
  22   2   2       2803.80       3288.01       188.52 o                         
  23   2   2         40.91         64.87        90.45 o                         
  24   2   2       2574.62       2891.66       158.60 o                         
   1   3   2      16607.82      14949.82       154.53 o                         
   2   3   2         52.53         27.89        20.71 o                         
   3   3   2      22492.46      22184.84       238.90 o                         
   4   3   2        174.62        178.98        25.62 o                         
   5   3   2      19198.99      19603.55       221.56 o                         
   6   3   2        337.09        301.46        29.46 o                         
   7   3   2      14710.78      14915.62       196.96 o                         
   8   3   2         40.40         40.97        34.77 o                         
   9   3   2      14143.00      14130.24       199.78 o                         
  10   3   2        316.00        303.19        43.07 o                         
  11   3   2       5078.37       4848.49        94.93 o                         
  12   3   2       1670.61       1613.26        68.02 o                         
  13   3   2      13454.18      13787.62       215.95 o                         
  14   3   2        501.77        436.38        62.75 o                         
  15   3   2       9823.10      10147.75       175.09 o                         
  16   3   2          7.40         61.99        75.54 o                         
  17   3   2       4772.07       4834.36       135.02 o                         
  18   3   2          0.09         30.89        94.24 o                         
  19   3   2       5440.91       5846.42       299.61 o                         
  20   3   2          2.02        -15.55        88.49 o                         
  21   3   2       2157.46       2246.42       123.81 o                         
  22   3   2         49.41         36.83        96.68 o                         
   0   4   2      10330.37      10171.39       171.80 o                         
   1   4   2        132.97        163.50        29.03 o                         
   2   4   2       3533.67       3272.20        59.97 o                         
   3   4   2          9.31         36.82        25.61 o                         
   4   4   2       3921.68       3702.31        75.35 o                         
   5   4   2        689.17        695.68        39.17 o                         
   6   4   2       1787.14       1639.30        48.70 o                         
   7   4   2       1266.71       1317.58        54.40 o                         
   8   4   2       2315.70       2267.05        70.06 o                         
   9   4   2          0.31        -53.05        53.05 o                         
  10   4   2       2658.49       2668.55        84.21 o                         
  11   4   2         57.27          2.45        63.30 o                         
  12   4   2       1784.59       1747.25        85.36 o                         
  13   4   2        159.82        201.91        76.53 o                         
  14   4   2       2879.80       3163.37       106.56 o                         
  15   4   2        267.67        140.61        77.17 o                         
  16   4   2       1072.45       1173.64        90.57 o                         
  17   4   2         62.89        -29.26        90.78 o                         
  18   4   2       2113.12       2142.43       120.46 o                         
  19   4   2        355.36        225.85       103.72 o                         
   1   5   2        472.88        340.81        59.46 o                         
   2   5   2        353.64        414.33        64.81 o                         
   3   5   2          7.72          0.23        56.73 o                         
   4   5   2        127.31        238.84        60.02 o                         
   5   5   2        152.07        128.62        64.53 o                         
   6   5   2        298.61        279.99        62.44 o                         
   7   5   2        477.98        435.94        65.32 o                         
   8   5   2         25.65         79.52        63.56 o                         
   9   5   2          1.21        -25.91        63.43 o                         
  10   5   2          8.73        -13.96        65.73 o                         
  11   5   2         57.76        -32.44        68.94 o                         
  12   5   2          8.13        -11.87        71.79 o                         
  13   5   2        121.53        143.70        78.11 o                         
  14   5   2          2.28        -81.18        86.22 o                         
  15   5   2         97.99         67.14        91.92 o                         
  16   5   2         18.35         71.39        88.47 o                         
   0   6   2        475.93        449.88       101.63 o                         
   1   6   2        398.68        454.24        71.64 o                         
   2   6   2         37.50        100.37        69.46 o                         
   3   6   2        531.76        509.68        73.54 o                         
   4   6   2         77.94        -43.05        68.15 o                         
   5   6   2         35.33         42.34        71.49 o                         
   6   6   2          0.71        -83.29        83.29 o                         
   7   6   2         70.53         22.96        73.01 o                         
   8   6   2         15.95          5.75        74.68 o                         
   9   6   2          2.88         72.10        76.66 o                         
  10   6   2        162.03        161.16        80.62 o                         
   1   1   3       6354.69       6729.44        66.34 o                         
   2   1   3       1899.60       1901.02        27.89 o                         
   3   1   3       2017.38       1896.32        31.67 o                         
   4   1   3        521.22        489.10        22.24 o                         
   5   1   3       3917.92       3326.20        46.39 o                         
   6   1   3       2997.55       3169.44        51.67 o                         
   7   1   3       2431.98       2218.14        44.93 o                         
   8   1   3          6.42         -1.56        31.25 o                         
   9   1   3       4742.23       4377.24        78.80 o                         
  10   1   3        224.60        215.69        40.12 o                         
  11   1   3        231.31        129.01        42.49 o                         
  12   1   3          7.30        -45.23        45.23 o                         
  13   1   3       4431.69       4530.94       101.98 o                         
  14   1   3         23.32        -24.55        55.84 o                         
  15   1   3       2748.35       2712.33        87.93 o                         
  16   1   3          9.59        -55.11        55.11 o                         
  17   1   3       1682.94       1642.82        70.95 o                         
  18   1   3        466.56        444.11        62.92 o                         
  19   1   3       4228.96       4419.12       146.65 o                         
  20   1   3          2.34        -34.81        69.10 o                         
  21   1   3       2235.09       2227.96        91.19 o                         
  22   1   3         16.51         81.45        73.72 o                         
  23   1   3        693.88        909.26        86.51 o                         
  24   1   3          0.36         36.64        83.48 o                         
   0   2   3       2006.03       1856.40        44.10 o                         
   1   2   3       2044.25       2093.73        33.21 o                         
   2   2   3        114.67        205.06        22.12 o                         
   3   2   3        271.45        381.15        36.76 o                         
   4   2   3       4916.67       4727.47        68.02 o                         
   5   2   3        252.69        279.73        31.71 o                         
   6   2   3       3787.38       3390.78        62.07 o                         
   7   2   3         16.85        -26.85        31.59 o                         
   8   2   3       2610.43       2245.76        55.58 o                         
   9   2   3        273.10        204.08        37.81 o                         
  10   2   3       1397.09       1272.19        49.32 o                         
  11   2   3        907.52        956.54        52.76 o                         
  12   2   3        162.67         87.17        47.05 o                         
  13   2   3       1076.40       1098.37        57.79 o                         
  14   2   3       2185.60       2207.89        76.35 o                         
  15   2   3        232.53        227.00        60.30 o                         
  16   2   3       1747.92       1684.07        78.45 o                         
  17   2   3          0.01        -63.77        63.77 o                         
  18   2   3       2561.81       2614.37       124.26 o                         
  19   2   3         79.48        -12.75        74.77 o                         
  20   2   3        892.33        987.09        90.03 o                         
  21   2   3        371.58        346.73        86.84 o                         
  22   2   3       1111.17       1320.83       128.88 o                         
  23   2   3         16.44        -72.17       107.93 o                         
   1   3   3       3936.01       4006.05        54.31 o                         
   2   3   3        546.34        497.70        25.04 o                         
   3   3   3       1490.19       1466.23        34.82 o                         
   4   3   3       1401.80       1416.80        36.32 o                         
   5   3   3        491.05        399.75        31.22 o                         
   6   3   3       2084.99       2230.93        51.31 o                         
   7   3   3        839.09        779.89        41.10 o                         
   8   3   3          3.70        -10.28        36.51 o                         
   9   3   3        403.86        372.21        42.55 o                         
  10   3   3        193.94        189.04        45.80 o                         
  11   3   3        271.07        280.44        54.00 o                         
  12   3   3       1345.11       1363.59        66.88 o                         
  13   3   3       1425.19       1342.20        74.96 o                         
  14   3   3        230.21        154.67        92.75 o                         
  15   3   3       2340.90       2160.10        88.16 o                         
  16   3   3         74.71         26.87        78.81 o                         
  17   3   3         17.44        101.87        79.88 o                         
  18   3   3        441.31        435.84        89.24 o                         
  19   3   3         75.29         59.65        84.57 o                         
  20   3   3        547.63        468.48        93.51 o                         
  21   3   3        169.64         60.70        94.01 o                         
  22   3   3          2.91        -33.64       104.09 o                         
   0   4   3       2974.41       2974.10        69.97 o                         
   1   4   3          0.02         23.44        25.76 o                         
   2   4   3       6280.46       6237.52        77.68 o                         
   3   4   3        101.36         91.55        32.49 o                         
   4   4   3       2664.42       2608.38        70.93 o                         
   5   4   3          0.73         -5.05        38.23 o                         
   6   4   3         19.01         53.60        43.82 o                         
   7   4   3        589.82        605.84        52.32 o                         
   8   4   3         25.28         18.33        49.49 o                         
   9   4   3          2.34         29.89        52.46 o                         
  10   4   3       2833.19       2654.89        85.80 o                         
  11   4   3         28.39        151.27        63.75 o                         
  12   4   3       3380.02       3305.17       114.58 o                         
  13   4   3         38.79         27.35        72.98 o                         
  14   4   3       1276.86       1376.94        95.68 o                         
  15   4   3        385.97        365.66        88.60 o                         
  16   4   3       2753.79       2684.21       110.34 o                         
  17   4   3         30.77          5.28        84.06 o                         
  18   4   3       2416.32       2258.12       123.25 o                         
  19   4   3         31.18         58.91       116.68 o                         
   1   5   3          4.57         29.56        59.62 o                         
   2   5   3         69.01         46.17        54.84 o                         
   3   5   3        248.35        216.19        57.10 o                         
   4   5   3        106.04         86.28        57.77 o                         
   5   5   3        738.74        613.14        63.24 o                         
   6   5   3          1.17        -70.73        70.73 o                         
   7   5   3        988.98        944.08        84.25 o                         
   8   5   3          0.79        -17.99        62.03 o                         
   9   5   3        817.63        685.90        75.89 o                         
  10   5   3          5.08        -41.75        70.55 o                         
  11   5   3       1091.76        979.07        84.64 o                         
  12   5   3        104.65         46.38        81.08 o                         
  13   5   3        360.34        346.02        87.76 o                         
  14   5   3          5.14         20.26       102.43 o                         
  15   5   3        225.33         51.87       105.12 o                         
  16   5   3         95.36         88.04       109.40 o                         
   0   6   3          7.36        -89.74        89.74 o                         
   1   6   3         22.45         72.29        65.34 o                         
   2   6   3        617.42        675.82        73.20 o                         
   3   6   3          0.17        -65.31        65.31 o                         
   4   6   3        499.76        529.62        72.89 o                         
   5   6   3         24.63         68.43        68.46 o                         
   6   6   3        489.88        433.75        74.80 o                         
   7   6   3          7.95         58.10        77.03 o                         
   8   6   3        882.00        869.22        89.54 o                         
   9   6   3          9.50        -69.90        88.61 o                         
   0   0   4      61267.77      61951.79      1245.03 o                         
   1   0   4       3097.79       2930.18        50.85 o                         
   2   0   4      16619.06      16258.05       238.08 o                         
   3   0   4          0.78        -25.55        25.55 o                         
   4   0   4      34514.85      34269.70       568.92 o                         
   5   0   4       3305.39       3333.81        87.70 o                         
   6   0   4       8698.47       7575.18       146.54 o                         
   7   0   4       1001.06       1168.16        64.26 o                         
   8   0   4      11096.28      11174.19       251.03 o                         
   9   0   4        885.80        886.76        58.78 o                         
  10   0   4      42001.44      44949.29       924.17 o                         
  11   0   4       1461.51       1576.00        63.17 o                         
  12   0   4      24587.91      26330.60       791.04 o                         
  13   0   4       3696.56       3728.54       162.23 o                         
  14   0   4      12087.05      12246.56       298.11 o                         
  15   0   4       1722.79       1699.67        98.60 o                         
  16   0   4       8822.12       9184.44       358.31 o                         
  17   0   4        307.52        353.72        88.68 o                         
  18   0   4       9377.65       9843.12       236.11 o                         
  19   0   4        243.52        183.56       100.45 o                         
  20   0   4       4067.13       4199.58       155.83 o                         
  21   0   4          3.21        102.44        97.84 o                         
  22   0   4       5556.82       5671.03       172.69 o                         
  23   0   4        148.43        131.82       123.29 o                         
  24   0   4       3714.15       3915.66       178.46 o                         
   1   1   4      28499.29      29149.62       265.58 o                         
   2   1   4       2368.32       2340.60        31.94 o                         
   3   1   4       6679.52       6111.29        66.97 o                         
   4   1   4       4402.25       4487.41        54.92 o                         
   5   1   4      18895.98      19452.25       209.98 o                         
   6   1   4        569.38        786.54        33.78 o                         
   7   1   4       6230.84       6292.39        89.65 o                         
   8   1   4        497.80        636.60        39.19 o                         
   9   1   4       6868.51       6225.69       106.47 o                         
  10   1   4       1038.08        830.00        46.48 o                         
  11   1   4       5076.27       4549.49        90.15 o                         
  12   1   4        394.92        484.13        47.80 o                         
  13   1   4      12179.82      12442.53       206.34 o                         
  14   1   4         57.49         38.76        56.42 o                         
  15   1   4      11264.93      11884.55       205.70 o                         
  16   1   4        507.02        544.51        69.52 o                         
  17   1   4       5456.82       5551.77       130.75 o                         
  18   1   4        604.86        596.83        69.50 o                         
  19   1   4       1935.17       1926.22        87.44 o                         
  20   1   4          0.05        -22.67        70.61 o                         
  21   1   4       1756.29       1771.26        90.44 o                         
  22   1   4          6.64        -53.90        75.02 o                         
  23   1   4       2027.10       2044.01       102.17 o                         
  24   1   4          2.93        -82.49        82.49 o                         
   0   2   4       6834.12       7475.98       142.49 o                         
   1   2   4        124.77        205.14        28.64 o                         
   2   2   4       4428.56       4743.93        62.01 o                         
   3   2   4         57.46         98.70        25.43 o                         
   4   2   4       1198.69       1043.00        34.02 o                         
   5   2   4        587.53        581.63        35.57 o                         
   6   2   4         30.76        -32.81        32.81 o                         
   7   2   4          0.76        -33.29        33.29 o                         
   8   2   4        386.79        293.92        37.55 o                         
   9   2   4       2050.18       2074.47        60.19 o                         
  10   2   4        979.88        931.17        50.70 o                         
  11   2   4          9.02        -14.09        45.52 o                         
  12   2   4        982.17        942.59        55.98 o                         
  13   2   4        177.89        195.49        52.33 o                         
  14   2   4        680.66        683.75        68.02 o                         
  15   2   4        976.46       1047.76        71.90 o                         
  16   2   4         43.04         56.42        64.13 o                         
  17   2   4        235.73        181.08        69.55 o                         
  18   2   4        300.64        319.81        72.93 o                         
  19   2   4         51.42          1.16        73.56 o                         
  20   2   4        168.21        206.33        86.59 o                         
  21   2   4         19.74        -20.40        86.92 o                         
  22   2   4         13.72          4.77       102.22 o                         
  23   2   4          0.09          6.83        97.62 o                         
   1   3   4         21.28        -22.74        22.74 o                         
   2   3   4        246.84        211.61        22.42 o                         
   3   3   4       1429.53       1382.81        41.21 o                         
   4   3   4          9.53        -21.65        32.34 o                         
   5   3   4        166.13         54.08        31.44 o                         
   6   3   4        110.05         81.65        36.31 o                         
   7   3   4       1445.50       1441.06        49.78 o                         
   8   3   4          9.29         33.44        37.19 o                         
   9   3   4        527.36        500.08        59.87 o                         
  10   3   4        163.20        130.07        47.16 o                         
  11   3   4         11.12        -50.82        50.82 o                         
  12   3   4       3061.27       2927.29        83.59 o                         
  13   3   4         47.15         13.88        57.08 o                         
  14   3   4        552.93        556.26        70.09 o                         
  15   3   4         10.64        120.67        82.07 o                         
  16   3   4         24.62        -67.63        67.63 o                         
  17   3   4        246.17        169.39        87.44 o                         
  18   3   4          0.54         46.23        83.59 o                         
  19   3   4         26.42       -112.41       112.41 o                         
  20   3   4          6.07        -18.51        94.05 o                         
  21   3   4         53.32         87.50        94.96 o                         
   0   4   4       2133.25       2293.57        87.08 o                         
   1   4   4          0.13          4.18        31.73 o                         
   2   4   4       6589.27       6918.18       106.77 o                         
   3   4   4        189.79        158.66        34.12 o                         
   4   4   4       3191.20       3200.80        67.81 o                         
   5   4   4        436.45        374.89        38.33 o                         
   6   4   4       1989.68       1903.55        62.53 o                         
   7   4   4       1956.68       1843.78        66.67 o                         
   8   4   4       2097.04       2062.51        77.87 o                         
   9   4   4         35.10        -32.11        53.60 o                         
  10   4   4        991.89       1123.25        66.46 o                         
  11   4   4        563.19        573.98        94.46 o                         
  12   4   4       1205.47       1258.70        78.17 o                         
  13   4   4         89.25          5.26        75.75 o                         
  14   4   4       1155.51       1137.38        87.47 o                         
  15   4   4        750.77        617.62        91.24 o                         
  16   4   4       1504.04       1475.91       104.59 o                         
  17   4   4        453.05        496.67        99.43 o                         
  18   4   4       1070.54       1140.38       109.46 o                         
  19   4   4        328.88        186.97       122.68 o                         
   1   5   4       4881.40       4781.85       106.33 o                         
   2   5   4       1462.97       1433.81        67.22 o                         
   3   5   4       5392.78       5463.76       116.38 o                         
   4   5   4        296.89        308.56        57.13 o                         
   5   5   4       5815.68       5983.29       148.23 o                         
   6   5   4        389.50        265.91        60.29 o                         
   7   5   4       8089.15       8433.96       170.37 o                         
   8   5   4         56.99        114.90        67.14 o                         
   9   5   4       5132.91       4961.73       127.61 o                         
  10   5   4        364.84        377.20        97.30 o                         
  11   5   4       5621.80       5620.11       170.30 o                         
  12   5   4         51.73         18.53        95.81 o                         
  13   5   4       2774.08       2814.85       134.02 o                         
  14   5   4          0.76        -72.00       132.86 o                         
  15   5   4       2486.18       2418.90       138.97 o                         
   0   6   4       2217.53       2131.05       118.41 o                         
   1   6   4        734.48        609.56        67.30 o                         
   2   6   4       1801.54       1943.43        82.05 o                         
   3   6   4        470.59        317.08        78.59 o                         
   4   6   4       2901.85       3184.13       113.95 o                         
   5   6   4         14.24        -11.60       100.28 o                         
   6   6   4       5858.70       5859.59       143.70 o                         
   7   6   4         52.18         21.23        80.92 o                         
   8   6   4       3352.22       3293.56       156.51 o                         
   9   6   4          8.07        -78.84        78.84 o                         
   1   1   5         28.85        -16.31        16.31 o                         
   2   1   5       1139.71       1099.41        23.54 o                         
   3   1   5       1570.18       1384.16        29.73 o                         
   4   1   5       2297.14       2539.73        42.03 o                         
   5   1   5      16223.27      17091.13       200.59 o                         
   6   1   5       2097.73       2577.36        52.91 o                         
   7   1   5       9498.42       9977.66       143.95 o                         
   8   1   5       2102.67       2039.56        53.32 o                         
   9   1   5      11296.57      11232.26       170.68 o                         
  10   1   5        142.04         18.49        40.60 o                         
  11   1   5       5076.09       5112.00        97.82 o                         
  12   1   5       2070.38       2142.60        66.29 o                         
  13   1   5       1672.96       1626.08        69.62 o                         
  14   1   5          6.45        -18.21        55.62 o                         
  15   1   5        500.18        453.45        66.01 o                         
  16   1   5          8.78          9.73        79.78 o                         
  17   1   5       1083.77       1077.17        79.91 o                         
  18   1   5        530.76        501.03        72.61 o                         
  19   1   5        382.66        273.42        84.84 o                         
  20   1   5        310.62        264.19        82.83 o                         
  21   1   5        371.26        296.78        81.14 o                         
  22   1   5        183.12        200.94       103.65 o                         
  23   1   5       1448.83       1535.18        99.39 o                         
  24   1   5         11.42        -63.92        95.67 o                         
   0   2   5       5329.98       5511.39       126.64 o                         
   1   2   5         47.05         22.59        33.78 o                         
   2   2   5       1385.16       1346.83        37.10 o                         
   3   2   5       1185.57       1336.30        36.79 o                         
   4   2   5       3390.26       3246.51        62.22 o                         
   5   2   5        660.03        691.23        35.34 o                         
   6   2   5       1881.79       1749.62        59.15 o                         
   7   2   5       1036.89        983.69        45.35 o                         
   8   2   5       4132.08       3763.64        77.87 o                         
   9   2   5       2024.51       2017.97        60.11 o                         
  10   2   5       2439.68       2235.71        65.88 o                         
  11   2   5        527.94        637.15        51.60 o                         
  12   2   5        790.76        725.00        55.57 o                         
  13   2   5       1014.76       1016.50        66.09 o                         
  14   2   5       1222.86       1301.15        73.25 o                         
  15   2   5         19.52        -60.44        60.44 o                         
  16   2   5        149.31        143.59        69.09 o                         
  17   2   5        498.71        490.26        75.25 o                         
  18   2   5       1621.27       1691.31       125.55 o                         
  19   2   5         82.51        102.10        88.30 o                         
  20   2   5       1218.23       1088.29        94.78 o                         
  21   2   5         40.12        -88.02        88.02 o                         
  22   2   5        630.80        625.45        99.38 o                         
  23   2   5        534.25        517.15       122.64 o                         
   1   3   5        993.05        893.38        35.98 o                         
   2   3   5       2004.96       2040.73        43.11 o                         
   3   3   5        206.65        195.21        29.07 o                         
   4   3   5       1844.09       1871.32        52.56 o                         
   5   3   5         15.40        -33.10        34.27 o                         
   6   3   5        393.75        389.69        40.67 o                         
   7   3   5         93.91         89.08        41.44 o                         
   8   3   5        662.27        746.23        52.33 o                         
   9   3   5        263.44        324.99        53.06 o                         
  10   3   5         38.08        110.41        55.06 o                         
  11   3   5       3816.44       3824.98        97.97 o                         
  12   3   5        785.21        606.58        64.97 o                         
  13   3   5        107.12         95.76        63.30 o                         
  14   3   5          9.84         24.63        65.17 o                         
  15   3   5         10.45        -39.69        78.08 o                         
  16   3   5        142.06        211.58        73.16 o                         
  17   3   5        170.83        108.47        76.40 o                         
  18   3   5          2.45        -51.93        84.57 o                         
  19   3   5         27.58          2.89        88.04 o                         
  20   3   5         52.37        116.99        95.39 o                         
  21   3   5         42.55         -3.33       101.60 o                         
   0   4   5       2657.22       2798.80       147.00 o                         
   1   4   5         12.51         32.13        48.74 o                         
   2   4   5       2776.29       2705.90        66.24 o                         
   3   4   5         71.72         13.84        42.40 o                         
   4   4   5       1820.44       1850.14        60.85 o                         
   5   4   5         23.84         72.79        48.69 o                         
   6   4   5       3401.93       3383.35        82.93 o                         
   7   4   5        298.87        390.78        54.62 o                         
   8   4   5       2514.90       2377.51        75.99 o                         
   9   4   5         34.68         65.72        55.60 o                         
  10   4   5        874.84        884.93        65.71 o                         
  11   4   5        226.12        202.78        65.91 o                         
  12   4   5       1940.63       2120.60        88.68 o                         
  13   4   5        451.85        437.81        73.89 o                         
  14   4   5       2657.47       2511.06        98.81 o                         
  15   4   5        266.51        221.92        83.14 o                         
  16   4   5       1217.20       1118.12       100.88 o                         
  17   4   5        200.45        222.43        95.04 o                         
  18   4   5        263.20        284.05       101.60 o                         
  19   4   5         21.06       -100.77       100.77 o                         
   1   5   5        949.36        851.13        89.98 o                         
   2   5   5       1626.29       1629.17        78.66 o                         
   3   5   5       1229.54       1245.81        75.77 o                         
   4   5   5        307.01        205.11        66.12 o                         
   5   5   5          4.23        -64.96        64.96 o                         
   6   5   5        177.39        176.79       116.94 o                         
   7   5   5         32.73         10.76        77.63 o                         
   8   5   5        200.65        144.79        66.05 o                         
   9   5   5        459.26        409.67        77.90 o                         
  10   5   5        219.59        114.03        85.63 o                         
  11   5   5         49.78         11.42        93.76 o                         
  12   5   5          9.82         26.24        95.19 o                         
  13   5   5        680.41        558.00       105.90 o                         
  14   5   5         22.33       -105.08       105.08 o                         
  15   5   5        218.65        248.44       110.09 o                         
   0   6   5        249.08        128.35       136.69 o                         
   1   6   5        369.78        294.01       107.83 o                         
   2   6   5        138.73         45.35       103.50 o                         
   3   6   5        440.19        582.34        94.69 o                         
   4   6   5        169.95        160.31        83.90 o                         
   5   6   5        183.57        106.92        87.10 o                         
   6   6   5       1381.58       1305.36       102.01 o                         
   7   6   5         55.10          4.41       104.14 o                         
   8   6   5        779.56        703.37       101.40 o                         
   0   0   6      24985.87      26667.40       542.91 o                         
   1   0   6        892.93        879.62        22.92 o                         
   2   0   6        330.34        443.77        25.02 o                         
   3   0   6       9796.01       9614.91       157.94 o                         
   4   0   6        214.07        205.79        30.99 o                         
   5   0   6       2912.52       3102.34        92.77 o                         
   6   0   6          0.25         55.75        49.12 o                         
   7   0   6       1438.91       1545.69        72.76 o                         
   8   0   6         16.44        -44.10        44.10 o                         
   9   0   6         23.15         -4.03        50.81 o                         
  10   0   6       1449.41       1351.64        78.59 o                         
  11   0   6        260.74        203.97        56.29 o                         
  12   0   6        220.74        187.52        52.44 o                         
  13   0   6        889.32        933.85        71.53 o                         
  14   0   6        758.32        796.31        83.23 o                         
  15   0   6         26.30        191.97        81.76 o                         
  16   0   6        159.92         99.51        84.79 o                         
  17   0   6        824.26        938.19        96.38 o                         
  18   0   6        266.84        470.09        96.31 o                         
  19   0   6        214.44        158.51        97.31 o                         
  20   0   6        107.81        220.72       104.58 o                         
  21   0   6        143.89        160.94       119.98 o                         
  22   0   6          7.78         91.60       126.53 o                         
  23   0   6          5.35        235.18       135.33 o                         
  24   0   6        565.41        459.72       133.71 o                         
   1   1   6        865.56        795.63        26.44 o                         
   2   1   6       1488.43       1699.10        35.22 o                         
   3   1   6        200.70        151.15        25.72 o                         
   4   1   6       6527.22       7425.84       100.47 o                         
   5   1   6       2019.87       1851.47        40.96 o                         
   6   1   6         27.43          3.54        30.41 o                         
   7   1   6      10470.60      10872.10       155.40 o                         
   8   1   6        440.10        398.58        37.69 o                         
   9   1   6       2369.20       2272.16        61.43 o                         
  10   1   6        481.29        343.40        44.11 o                         
  11   1   6       1461.51       1308.31        55.44 o                         
  12   1   6         90.47        164.42        55.72 o                         
  13   1   6        614.07        583.72        70.28 o                         
  14   1   6          8.20         93.98        60.34 o                         
  15   1   6       1145.41       1268.10        76.10 o                         
  16   1   6        335.53        421.16        71.19 o                         
  17   1   6        500.39        497.97        71.01 o                         
  18   1   6        275.67        175.64        77.01 o                         
  19   1   6        638.98        533.93        84.93 o                         
  20   1   6         40.97         36.45        86.08 o                         
  21   1   6       1918.74       1744.09       110.03 o                         
  22   1   6         28.65        -83.67        83.67 o                         
  23   1   6        500.54        411.74       101.04 o                         
   0   2   6      31698.91      33730.54       697.90 o                         
   1   2   6        938.48       1115.56        49.97 o                         
   2   2   6      24838.49      26116.85       326.68 o                         
   3   2   6       1480.12       1556.00        46.25 o                         
   4   2   6      19859.06      20640.26       275.63 o                         
   5   2   6       1117.21       1088.92        45.37 o                         
   6   2   6      17375.13      17851.63       256.51 o                         
   7   2   6       1000.64        986.77        47.62 o                         
   8   2   6       7700.38       7479.25       124.64 o                         
   9   2   6         90.12          4.93        42.47 o                         
  10   2   6       5775.71       5614.22       105.74 o                         
  11   2   6          5.79        -27.97        46.66 o                         
  12   2   6       7542.48       7744.83       146.05 o                         
  13   2   6         46.42         62.28        58.42 o                         
  14   2   6       6530.33       6624.88       137.61 o                         
  15   2   6        124.47        149.77        66.49 o                         
  16   2   6       6868.66       6825.12       146.12 o                         
  17   2   6          0.93         19.68        76.62 o                         
  18   2   6       5024.05       4968.53       140.65 o                         
  19   2   6        312.14        230.02        87.47 o                         
  20   2   6       3281.84       3316.56       121.38 o                         
  21   2   6        408.59        370.89        94.18 o                         
  22   2   6       2019.26       2133.29       131.39 o                         
   1   3   6      19734.89      19553.83       332.38 o                         
   2   3   6        905.93        854.15        40.08 o                         
   3   3   6      21932.20      22278.60       270.02 o                         
   4   3   6          1.08         23.19        31.89 o                         
   5   3   6      16410.96      16563.97       228.74 o                         
   6   3   6          4.07         -2.21        38.71 o                         
   7   3   6      13561.25      13723.43       196.50 o                         
   8   3   6       1209.11       1112.81        57.25 o                         
   9   3   6      15745.63      16411.14       246.05 o                         
  10   3   6        719.41        833.88        64.86 o                         
  11   3   6       9383.51       9606.46       185.61 o                         
  12   3   6        349.78        196.46        67.32 o                         
  13   3   6       6966.28       6979.80       153.21 o                         
  14   3   6        427.72        379.72        74.88 o                         
  15   3   6       4015.24       4238.34       115.42 o                         
  16   3   6        393.39        183.62        72.90 o                         
  17   3   6       3861.59       3976.62       118.42 o                         
  18   3   6         86.49         19.95        85.23 o                         
  19   3   6       3813.15       3711.39       193.63 o                         
  20   3   6          4.20         26.47        93.81 o                         
  21   3   6       1812.40       1941.40       129.93 o                         
   0   4   6       1835.60       1810.47        97.25 o                         
   1   4   6         41.41        102.07        52.04 o                         
   2   4   6       3772.68       3885.79        98.15 o                         
   3   4   6       1737.60       1789.95        63.19 o                         
   4   4   6       5627.36       5744.57        96.96 o                         
   5   4   6        162.18        155.05        42.98 o                         
   6   4   6       2316.90       2370.98        73.38 o                         
   7   4   6        356.12        309.33        55.38 o                         
   8   4   6       4217.44       4219.83        98.53 o                         
   9   4   6          1.45          9.93        56.63 o                         
  10   4   6       2330.39       2385.13        81.70 o                         
  11   4   6          6.03         -2.01        60.70 o                         
  12   4   6       1455.08       1601.66        83.71 o                         
  13   4   6         89.27         73.03        69.81 o                         
  14   4   6       2922.99       2830.35       103.67 o                         
  15   4   6         96.69         40.03        77.43 o                         
  16   4   6        765.89       1007.68       109.47 o                         
  17   4   6          2.59        -66.83        93.47 o                         
  18   4   6        937.75       1062.27       110.41 o                         
   1   5   6         75.03          2.00        78.24 o                         
   2   5   6        542.24        604.19        86.42 o                         
   3   5   6        111.15         53.77        87.77 o                         
   4   5   6         78.68         37.25        62.81 o                         
   5   5   6         10.33        -65.95        65.95 o                         
   6   5   6         33.55        134.26        76.50 o                         
   7   5   6          3.09         50.94        78.33 o                         
   8   5   6         55.95         44.73        80.23 o                         
   9   5   6        230.53        201.88        84.83 o                         
  10   5   6        151.62        113.90        85.67 o                         
  11   5   6         52.83        121.38        95.81 o                         
  12   5   6        192.50        191.67       100.66 o                         
  13   5   6        176.29        355.21       103.26 o                         
  14   5   6        149.81         75.94       104.02 o                         
   0   6   6        456.53        628.29       184.04 o                         
   1   6   6        301.80        385.79       139.30 o                         
   2   6   6         28.05        141.88       120.24 o                         
   3   6   6        270.99        272.38       123.20 o                         
   4   6   6          3.63         91.50       111.41 o                         
   5   6   6         25.50         67.76       111.75 o                         
   6   6   6        113.93        138.98       110.33 o                         
   7   6   6        181.19         17.78        87.39 o                         
   1   1   7      16933.30      18314.64       222.75 o                         
   2   1   7        166.62        160.96        24.20 o                         
   3   1   7       8073.05       8392.76       107.20 o                         
   4   1   7       2416.81       2484.90        49.44 o                         
   5   1   7       9007.21       9459.42       124.69 o                         
   6   1   7       3317.46       3528.56        61.68 o                         
   7   1   7       3326.65       3210.07        65.65 o                         
   8   1   7       1324.50       1282.70        46.85 o                         
   9   1   7       4067.25       3947.18        81.78 o                         
  10   1   7        148.30        108.47        42.99 o                         
  11   1   7       2477.77       2426.81        69.53 o                         
  12   1   7        680.01        662.94        53.59 o                         
  13   1   7       1240.99       1038.88        67.02 o                         
  14   1   7        229.74        219.41        62.93 o                         
  15   1   7       1065.72        860.97        72.17 o                         
  16   1   7        129.90         21.36        67.53 o                         
  17   1   7       1261.51       1100.98        82.76 o                         
  18   1   7          1.07          7.28        75.78 o                         
  19   1   7        756.26        706.67       109.57 o                         
  20   1   7        207.19         91.40        96.96 o                         
  21   1   7        633.65        472.65       106.36 o                         
  22   1   7         91.73        103.36       108.14 o                         
  23   1   7        208.86        270.37       111.76 o                         
   0   2   7       4950.04       4838.80       135.27 o                         
   1   2   7       3158.71       3498.74        79.30 o                         
   2   2   7       2089.18       1918.91        49.71 o                         
   3   2   7        119.24        111.97        27.79 o                         
   4   2   7       9323.09       9901.25       143.37 o                         
   5   2   7         90.36         15.17        33.97 o                         
   6   2   7       7270.32       7304.23       114.29 o                         
   7   2   7          0.33         33.35        40.27 o                         
   8   2   7       1891.73       1919.02        57.50 o                         
   9   2   7        119.55        110.30        44.59 o                         
  10   2   7       1991.39       1940.79        65.32 o                         
  11   2   7         88.82         80.10        49.18 o                         
  12   2   7        712.50        751.10        63.94 o                         
  13   2   7        512.37        387.19        64.17 o                         
  14   2   7        425.44        310.36        89.24 o                         
  15   2   7        229.02        305.22        72.95 o                         
  16   2   7        678.75        662.28       100.15 o                         
  17   2   7         18.53          3.05        79.46 o                         
  18   2   7        391.99        332.73        88.00 o                         
  19   2   7          0.91        -27.25        87.34 o                         
  20   2   7         16.75        -84.58        89.80 o                         
  21   2   7         64.44          8.16        93.05 o                         
  22   2   7        164.30         47.67        98.80 o                         
   1   3   7        269.47        213.25        34.49 o                         
   2   3   7        663.04        596.19        39.70 o                         
   3   3   7       2670.59       2833.22        81.73 o                         
   4   3   7        186.45        189.55        49.43 o                         
   5   3   7        277.39        259.45        47.18 o                         
   6   3   7        366.96        494.84        43.35 o                         
   7   3   7          8.49          4.04        44.88 o                         
   8   3   7        245.43        303.76        58.56 o                         
   9   3   7         26.85         67.23        57.13 o                         
  10   3   7        196.83        128.56        59.19 o                         
  11   3   7        140.04         92.85        62.91 o                         
  12   3   7         12.99        -40.96        63.64 o                         
  13   3   7        322.28        269.57        83.25 o                         
  14   3   7        345.51        449.56        75.78 o                         
  15   3   7        641.50        687.74        83.50 o                         
  16   3   7        263.66        170.15        81.76 o                         
  17   3   7        482.25        537.14        83.42 o                         
  18   3   7        318.04        306.49        84.02 o                         
  19   3   7         75.09         56.22        93.48 o                         
  20   3   7          1.25         67.73        95.34 o                         
   0   4   7       7391.58       7670.25       238.19 o                         
   1   4   7          0.61         88.20        54.73 o                         
   2   4   7       3704.76       3853.00       100.18 o                         
   3   4   7         15.66        -12.78        58.85 o                         
   4   4   7       1392.38       1482.63        75.48 o                         
   5   4   7          0.57         53.20        45.50 o                         
   6   4   7       3429.88       3497.70       106.83 o                         
   7   4   7        100.21         -3.67        67.87 o                         
   8   4   7       3317.76       3595.93        92.16 o                         
   9   4   7          0.55         43.53        57.86 o                         
  10   4   7       2684.67       2463.62        84.56 o                         
  11   4   7        205.33        190.27        64.30 o                         
  12   4   7       1844.95       1676.30        86.40 o                         
  13   4   7        368.58        194.42        84.65 o                         
  14   4   7        753.62        696.97        81.78 o                         
  15   4   7        376.78        329.90        82.86 o                         
  16   4   7        318.66        329.01        86.07 o                         
  17   4   7         89.58         51.29        90.55 o                         
  18   4   7         26.21        -75.05        94.13 o                         
   1   5   7       1750.40       1699.63        98.39 o                         
   2   5   7         25.00         51.59        92.24 o                         
   3   5   7       1031.05       1125.04       105.74 o                         
   4   5   7       2607.63       2336.32       125.65 o                         
   5   5   7       1164.56       1293.40       110.79 o                         
   6   5   7        346.30        421.66        79.97 o                         
   7   5   7          3.43        -71.46        74.01 o                         
   8   5   7          3.68        -29.44        78.70 o                         
   9   5   7         18.08         25.07        81.73 o                         
  10   5   7         88.84         17.85        85.67 o                         
  11   5   7        442.11        384.23        99.57 o                         
  12   5   7        459.73        388.72       102.54 o                         
  13   5   7        134.91        115.02       108.02 o                         
   0   6   7        823.98        907.30       214.60 o                         
   1   6   7          2.60        -53.55       123.11 o                         
   2   6   7       1336.68       1593.94       147.79 o                         
   3   6   7         66.59        -40.13       177.56 o                         
   4   6   7        599.56        318.21       130.05 o                         
   5   6   7        182.61         63.88       129.05 o                         
   0   0   8      10780.64       9249.24       167.47 o                         
   1   0   8         79.20         32.27        23.70 o                         
   2   0   8      21000.36      20932.83       308.03 o                         
   3   0   8        174.64        109.90        28.72 o                         
   4   0   8      39867.30      42674.98       777.47 o                         
   5   0   8       1484.76       1467.68        53.36 o                         
   6   0   8      28108.74      29123.19       538.42 o                         
   7   0   8         17.71         27.72        44.90 o                         
   8   0   8      26822.09      26512.04       556.28 o                         
   9   0   8        630.30        522.16        56.42 o                         
  10   0   8      20565.46      20164.70       436.89 o                         
  11   0   8        506.06        533.03        76.74 o                         
  12   0   8      12426.07      12692.62       348.81 o                         
  13   0   8         57.66         45.83        67.33 o                         
  14   0   8       9744.50       9790.01       297.29 o                         
  15   0   8        189.62        236.08        86.14 o                         
  16   0   8       5480.08       5302.60       302.91 o                         
  17   0   8       1124.87       1135.38       105.64 o                         
  18   0   8       3554.36       3610.58       165.56 o                         
  19   0   8          4.29        -25.01       116.02 o                         
  20   0   8       1629.32       1791.99       149.18 o                         
  21   0   8        105.35         18.47       152.81 o                         
  22   0   8       1794.43       1831.35       218.08 o                         
  23   0   8          0.86       -109.80       161.50 o                         
   1   1   8      26105.22      28156.92       322.75 o                         
   2   1   8        868.61        847.73        29.26 o                         
   3   1   8      11017.47      10773.48       133.68 o                         
   4   1   8       2530.13       2528.98        54.66 o                         
   5   1   8       7778.50       7315.44       102.26 o                         
   6   1   8         95.74        111.03        32.46 o                         
   7   1   8       6582.38       6788.51       103.03 o                         
   8   1   8        304.24        294.47        39.47 o                         
   9   1   8       9041.85       9238.96       149.00 o                         
  10   1   8       3335.31       3437.62        99.99 o                         
  11   1   8       7974.40       8056.83       138.69 o                         
  12   1   8          0.27        -21.06        48.83 o                         
  13   1   8       5970.53       5797.23       124.83 o                         
  14   1   8          8.47         76.80        62.76 o                         
  15   1   8       3540.52       3464.99       109.24 o                         
  16   1   8          5.68         16.50        70.09 o                         
  17   1   8       2725.40       2744.46       102.94 o                         
  18   1   8        245.90        202.14        79.67 o                         
  19   1   8       2453.66       2331.56       112.59 o                         
  20   1   8         26.69        181.61       100.05 o                         
  21   1   8       2203.76       2160.13       143.40 o                         
  22   1   8         42.41       -115.74       115.74 o                         
  23   1   8        921.07        911.29       140.04 o                         
   0   2   8       1436.89       1405.58        61.74 o                         
   1   2   8        111.91         83.42        37.17 o                         
   2   2   8        199.33        103.26        30.33 o                         
   3   2   8        296.08        260.32        29.69 o                         
   4   2   8        858.26        835.49        40.27 o                         
   5   2   8         70.59         60.72        35.58 o                         
   6   2   8       2067.71       2101.84        56.61 o                         
   7   2   8         40.49        -38.72        42.62 o                         
   8   2   8         42.96         59.70        45.83 o                         
   9   2   8        375.40        340.20        46.82 o                         
  10   2   8          4.57         42.54        45.43 o                         
  11   2   8         21.66         -5.51        55.09 o                         
  12   2   8        383.25        394.53        62.75 o                         
  13   2   8         65.66        -40.56        78.69 o                         
  14   2   8        763.61        793.50        77.81 o                         
  15   2   8        382.83        311.27        74.39 o                         
  16   2   8       1042.94        989.77        86.50 o                         
  17   2   8         76.08         92.74        82.74 o                         
  18   2   8        243.76        179.10        87.32 o                         
  19   2   8        130.48        -89.25        89.25 o                         
  20   2   8         80.32         68.18        94.65 o                         
  21   2   8         17.67         -4.67       100.20 o                         
  22   2   8        513.02        413.87       101.94 o                         
   1   3   8       1028.74       1046.36        75.97 o                         
   2   3   8        188.43        140.70        42.16 o                         
   3   3   8        323.11        368.54        65.21 o                         
   4   3   8        311.29        265.10        37.17 o                         
   5   3   8        536.88        629.30        43.47 o                         
   6   3   8        491.65        419.94        50.09 o                         
   7   3   8        753.74        765.23        54.29 o                         
   8   3   8         29.16         13.76        56.15 o                         
   9   3   8         36.01         86.32        58.47 o                         
  10   3   8        252.69        180.79        62.07 o                         
  11   3   8         79.21         65.53        63.69 o                         
  12   3   8          7.70        -55.64        72.46 o                         
  13   3   8        108.48        159.50        69.94 o                         
  14   3   8         58.43         47.45        68.86 o                         
  15   3   8        172.88        226.73        81.80 o                         
  16   3   8          1.76        -79.46        79.46 o                         
  17   3   8        769.72        976.99       135.76 o                         
  18   3   8          2.85        147.55        88.30 o                         
  19   3   8        792.22        831.63       103.52 o                         
  20   3   8         92.65        143.87       100.70 o                         
   0   4   8        292.30        402.42        75.98 o                         
   1   4   8         76.56        119.47        57.22 o                         
   2   4   8        883.59        863.21        68.78 o                         
   3   4   8          1.94          9.90        60.96 o                         
   4   4   8       2665.60       2824.62        92.62 o                         
   5   4   8        243.61        307.85        65.74 o                         
   6   4   8       3074.58       3070.40        90.93 o                         
   7   4   8         70.54         75.59        61.00 o                         
   8   4   8       5490.27       5476.01       124.15 o                         
   9   4   8          1.18         14.89        63.84 o                         
  10   4   8       2421.96       2395.18        91.46 o                         
  11   4   8        228.69        287.75        73.11 o                         
  12   4   8       1387.00       1271.98        78.04 o                         
  13   4   8         11.46        -61.89        73.73 o                         
  14   4   8       1496.07       1466.78        90.79 o                         
  15   4   8         77.07        -53.03        79.33 o                         
  16   4   8        207.48        102.82        85.37 o                         
  17   4   8        262.54        281.91       125.90 o                         
   1   5   8       6933.90       7487.64       314.07 o                         
   2   5   8         53.45        -13.69       107.02 o                         
   3   5   8       5020.49       5303.74       169.46 o                         
   4   5   8       1083.51       1093.83       112.62 o                         
   5   5   8       4119.85       4404.09       157.46 o                         
   6   5   8          0.20          2.05        99.47 o                         
   7   5   8       6356.21       6430.70       176.16 o                         
   8   5   8        245.67        228.06        75.00 o                         
   9   5   8       5527.60       5459.82       142.56 o                         
  10   5   8        343.82        238.72        88.07 o                         
  11   5   8       3926.76       3491.09       172.18 o                         
  12   5   8        170.56        146.88       101.32 o                         
  13   5   8       2904.58       3030.00       166.88 o                         
   0   6   8       5772.72       6244.25       321.46 o                         
   1   6   8         36.65        -97.33       129.74 o                         
   2   6   8       4070.55       4228.84       192.04 o                         
   1   1   9       1978.66       1692.39        36.03 o                         
   2   1   9        417.98        421.23        29.55 o                         
   3   1   9       4903.77       4808.29        71.79 o                         
   4   1   9        260.79        217.83        31.39 o                         
   5   1   9       1491.27       1354.44        44.16 o                         
   6   1   9        370.44        377.40        36.74 o                         
   7   1   9       3464.76       3472.59        68.46 o                         
   8   1   9         24.54         -9.04        39.52 o                         
   9   1   9       1787.98       1757.37        57.76 o                         
  10   1   9         21.95         50.40        47.26 o                         
  11   1   9        126.03         28.00        53.81 o                         
  12   1   9          5.73         48.83        58.18 o                         
  13   1   9       2854.56       2814.92        91.06 o                         
  14   1   9        196.91         57.94        65.36 o                         
  15   1   9       2003.84       2021.84        89.23 o                         
  16   1   9         46.86        -70.80        70.80 o                         
  17   1   9        665.06        767.10        90.05 o                         
  18   1   9         49.55         76.28       112.29 o                         
  19   1   9       1840.33       1935.61       122.67 o                         
  20   1   9         33.73        205.39       113.58 o                         
  21   1   9        649.49        659.20       176.37 o                         
  22   1   9        267.44        228.32       126.63 o                         
   0   2   9       2031.33       2295.12        97.40 o                         
   1   2   9        522.33        486.40        46.21 o                         
   2   2   9       3079.39       3129.58        79.80 o                         
   3   2   9         25.00         11.00        30.04 o                         
   4   2   9        670.55        677.87        40.83 o                         
   5   2   9        102.05         91.14        39.29 o                         
   6   2   9         81.73         75.54        40.34 o                         
   7   2   9        128.33         56.32        42.25 o                         
   8   2   9       1981.31       2132.50        68.47 o                         
   9   2   9          1.58        -11.06        46.03 o                         
  10   2   9       1010.32       1144.86        63.93 o                         
  11   2   9        235.41        186.68        61.13 o                         
  12   2   9        964.26        979.21        70.28 o                         
  13   2   9         77.84        182.77        69.51 o                         
  14   2   9       1226.01       1229.80        85.04 o                         
  15   2   9        714.65        698.22        90.29 o                         
  16   2   9        308.15        274.11        81.87 o                         
  17   2   9         27.25         64.89        81.64 o                         
  18   2   9        726.54        721.69        93.55 o                         
  19   2   9         33.96          7.30        88.60 o                         
  20   2   9        826.08        860.44       106.34 o                         
  21   2   9        514.70        438.06       158.08 o                         
   1   3   9       3513.77       3569.16        93.23 o                         
   2   3   9        403.76        309.50        53.08 o                         
   3   3   9        115.35        117.85        61.20 o                         
   4   3   9       2210.40       2379.57       115.50 o                         
   5   3   9        183.59        186.78        46.21 o                         
   6   3   9       1465.84       1485.12        60.41 o                         
   7   3   9         60.65         14.70        56.41 o                         
   8   3   9        395.18        414.18        73.78 o                         
   9   3   9         10.81         51.62        63.78 o                         
  10   3   9        175.04        206.29        63.32 o                         
  11   3   9          3.19         13.74        64.32 o                         
  12   3   9       1473.10       1363.16        80.22 o                         
  13   3   9        533.81        442.68        72.15 o                         
  14   3   9        121.00        180.14        73.83 o                         
  15   3   9        545.44        385.39        77.53 o                         
  16   3   9         10.87          2.43        79.82 o                         
  17   3   9          2.52        -86.66        86.66 o                         
  18   3   9         57.47        -89.40        89.40 o                         
  19   3   9        268.09        102.63        95.37 o                         
   0   4   9        254.14        280.50        90.95 o                         
   1   4   9        356.83        320.98        59.63 o                         
   2   4   9       1370.16       1521.62        77.21 o                         
   3   4   9        354.70        400.53        68.51 o                         
   4   4   9       3720.66       3807.78       105.98 o                         
   5   4   9         36.12        -16.89        66.31 o                         
   6   4   9       1224.18       1419.52        87.89 o                         
   7   4   9         94.47        122.28        68.74 o                         
   8   4   9       1702.42       1671.11        96.74 o                         
   9   4   9        271.63        149.35        66.68 o                         
  10   4   9       1934.96       1883.14        87.26 o                         
  11   4   9        384.81        288.47        74.72 o                         
  12   4   9       1049.63       1108.01        89.26 o                         
  13   4   9        304.60        141.99        83.32 o                         
  14   4   9        492.52        600.69        91.65 o                         
  15   4   9         27.15         69.64        89.82 o                         
  16   4   9        577.99        420.77        97.50 o                         
   1   5   9       1061.63       1146.64       129.31 o                         
   2   5   9         17.19         17.57       112.35 o                         
   3   5   9        279.23        447.55       120.68 o                         
   4   5   9        459.57        388.59       101.06 o                         
   5   5   9         28.95        -65.02        97.76 o                         
   6   5   9        126.38        -19.57        99.68 o                         
   7   5   9         69.20        148.30       104.51 o                         
   8   5   9        121.46        176.75        95.72 o                         
   9   5   9         78.52        -53.44        75.27 o                         
  10   5   9        396.66        547.45       109.44 o                         
  11   5   9         51.34         82.03        89.15 o                         
  12   5   9         92.79         66.29        93.22 o                         
   0   0  10       1909.06       1696.02        56.14 o                         
   1   0  10       1316.11       1267.98        35.77 o                         
   2   0  10       1773.48       1588.16        58.85 o                         
   3   0  10       2219.26       2247.82        58.49 o                         
   4   0  10       2110.55       2178.73        61.56 o                         
   5   0  10        188.80        148.42        38.70 o                         
   6   0  10       1641.38       1417.39        83.50 o                         
   7   0  10       2835.36       2691.31        77.46 o                         
   8   0  10        327.73        294.73        47.31 o                         
   9   0  10          9.25         62.30        47.47 o                         
  10   0  10        277.92        270.90        69.25 o                         
  11   0  10          3.47         83.25        83.44 o                         
  12   0  10          5.99        -24.65        89.64 o                         
  13   0  10        728.43        407.23        98.95 o                         
  14   0  10       1882.14       1751.16       116.45 o                         
  15   0  10       1833.79       1837.75       173.87 o                         
  16   0  10        397.10        328.77       112.32 o                         
  17   0  10         41.75        101.79       141.26 o                         
  18   0  10         61.36         88.58       118.13 o                         
  19   0  10        403.97        312.05       144.11 o                         
  20   0  10        123.78       -112.92       146.06 o                         
  21   0  10        171.06        -92.81       188.66 o                         
  22   0  10        106.79       -153.71       159.51 o                         
   1   1  10       1993.35       1844.71        36.94 o                         
   2   1  10         31.97         16.19        23.92 o                         
   3   1  10       2487.06       2182.62        47.79 o                         
   4   1  10       1126.56       1086.16        43.51 o                         
   5   1  10       2541.06       2432.11        57.26 o                         
   6   1  10         33.79         10.83        42.81 o                         
   7   1  10       3213.75       3112.14        70.46 o                         
   8   1  10        232.33        221.25        43.94 o                         
   9   1  10       7130.58       7113.44       119.32 o                         
  10   1  10        337.77        314.04        53.48 o                         
  11   1  10       5126.92       5071.13       106.87 o                         
  12   1  10        583.69        600.53        65.43 o                         
  13   1  10        286.51        192.30        65.33 o                         
  14   1  10         67.12         61.83        68.54 o                         
  15   1  10         74.19        137.88        77.56 o                         
  16   1  10        447.16        395.92        82.92 o                         
  17   1  10         65.09         37.65        82.64 o                         
  18   1  10        357.35        168.53        97.25 o                         
  19   1  10        787.78        753.21       128.50 o                         
  20   1  10         32.73        -42.32       116.44 o                         
  21   1  10        652.68        315.31       123.35 o                         
   0   2  10      13796.50      14161.23       322.35 o                         
   1   2  10        386.93        388.31        31.88 o                         
   2   2  10      11486.79      11531.52       195.28 o                         
   3   2  10       1090.89       1108.14        44.36 o                         
   4   2  10       9535.59       9506.11       143.46 o                         
   5   2  10       1201.49       1215.66        51.05 o                         
   6   2  10       8276.38       8133.40       129.84 o                         
   7   2  10        178.06        176.28        45.79 o                         
   8   2  10       2602.28       2591.96       101.88 o                         
   9   2  10       1902.37       1945.68        76.55 o                         
  10   2  10       1791.29       1853.41        77.94 o                         
  11   2  10        249.40        283.44        64.15 o                         
  12   2  10       4556.79       4893.51       118.02 o                         
  13   2  10         59.03        112.64        67.03 o                         
  14   2  10       7870.03       7907.00       160.69 o                         
  15   2  10        925.35        847.78        90.11 o                         
  16   2  10       8873.36       8450.47       186.47 o                         
  17   2  10         14.00         -4.50        87.15 o                         
  18   2  10       3807.10       3730.89       141.54 o                         
  19   2  10         96.06         70.38        93.19 o                         
  20   2  10       1789.44       1858.57       130.47 o                         
   1   3  10       8278.09       9092.47       166.75 o                         
   2   3  10        296.43        401.20        55.94 o                         
   3   3  10       6934.14       7157.49       152.90 o                         
   4   3  10        943.99       1061.07        75.94 o                         
   5   3  10       4598.84       4659.90        97.43 o                         
   6   3  10          0.17          7.77        48.68 o                         
   7   3  10       6966.73       7289.90       144.11 o                         
   8   3  10         26.15        123.28        74.75 o                         
   9   3  10       7839.41       7990.19       156.24 o                         
  10   3  10         16.97        -63.11        63.11 o                         
  11   3  10       7963.56       8140.24       161.99 o                         
  12   3  10          7.94         78.79        69.46 o                         
  13   3  10       5038.54       5008.09       126.74 o                         
  14   3  10          3.10        -40.41        73.44 o                         
  15   3  10       3278.48       3239.69       110.64 o                         
  16   3  10          5.47         -0.43        80.33 o                         
  17   3  10       4203.00       4070.51       128.25 o                         
  18   3  10          1.63        -40.11        87.50 o                         
   0   4  10        231.55        260.52       100.38 o                         
   1   4  10         98.31        204.20        70.56 o                         
   2   4  10       1707.55       1783.51        92.83 o                         
   3   4  10         86.77         78.74        74.25 o                         
   4   4  10       2627.60       2691.66       114.46 o                         
   5   4  10          1.87        -39.87        67.97 o                         
   6   4  10       2726.00       2761.43       106.88 o                         
   7   4  10          0.02        -62.99        67.12 o                         
   8   4  10       3184.37       3208.90       101.22 o                         
   9   4  10         42.40        -68.64        68.64 o                         
  10   4  10       1424.64       1408.76       113.76 o                         
  11   4  10         13.19          5.41        73.16 o                         
  12   4  10       1766.11       1857.00        94.26 o                         
  13   4  10        108.85        237.40        87.24 o                         
  14   4  10       2036.52       2219.28       111.42 o                         
  15   4  10         31.99        201.93        93.07 o                         
   1   5  10        430.40        326.87       122.68 o                         
   2   5  10        456.55        442.96       109.34 o                         
   3   5  10        204.62        231.44       104.68 o                         
   4   5  10         69.81        190.74       115.10 o                         
   5   5  10         56.53        210.98       106.87 o                         
   6   5  10          0.72         31.38       104.45 o                         
   7   5  10        243.36        170.57       106.57 o                         
   8   5  10        192.36        264.41       110.91 o                         
   9   5  10        389.24        558.84       142.35 o                         
  10   5  10        367.70        499.86        91.03 o                         
   1   1  11         11.32         28.58        25.61 o                         
   2   1  11        886.32        877.34        33.50 o                         
   3   1  11         11.23        -25.89        30.21 o                         
   4   1  11          1.52         45.28        35.84 o                         
   5   1  11       3261.74       3297.42        81.24 o                         
   6   1  11         40.53        130.15        43.46 o                         
   7   1  11       2849.87       2915.11        71.13 o                         
   8   1  11        557.09        631.51        54.25 o                         
   9   1  11       3152.25       3226.70        83.64 o                         
  10   1  11        173.59        169.23        54.70 o                         
  11   1  11       7826.81       7609.51       139.30 o                         
  12   1  11       1443.67       1540.78        75.93 o                         
  13   1  11        176.43        214.36        65.97 o                         
  14   1  11        158.02        184.42        76.11 o                         
  15   1  11         43.00        -86.08        86.08 o                         
  16   1  11          6.72        117.01        92.04 o                         
  17   1  11        889.61        879.36       112.51 o                         
  18   1  11        203.62        273.76       103.05 o                         
  19   1  11          7.24        -74.66       102.79 o                         
  20   1  11         88.78         -1.75       108.86 o                         
  21   1  11        879.02        907.09       199.32 o                         
   0   2  11       2447.18       2470.45        96.78 o                         
   1   2  11         47.48         51.36        35.53 o                         
   2   2  11        814.03        851.39        38.18 o                         
   3   2  11        165.57        107.80        34.86 o                         
   4   2  11        376.62        397.93        34.75 o                         
   5   2  11        615.16        691.63        66.50 o                         
   6   2  11       1002.77       1082.75        58.20 o                         
   7   2  11         36.23          6.15        56.00 o                         
   8   2  11         19.92        -14.76        61.15 o                         
   9   2  11       1185.41       1360.78        73.16 o                         
  10   2  11         43.45         16.97        61.75 o                         
  11   2  11        333.57        168.45        65.30 o                         
  12   2  11        993.40       1048.39        81.22 o                         
  13   2  11        348.29        224.07       101.24 o                         
  14   2  11       1054.16       1076.97        81.42 o                         
  15   2  11         26.74         31.21        72.97 o                         
  16   2  11       2968.39       2885.93       107.62 o                         
  17   2  11         31.67         39.41        81.27 o                         
  18   2  11        681.50        550.11       107.11 o                         
  19   2  11        187.07        262.38       108.38 o                         
   1   3  11         33.80        -60.19        60.19 o                         
   2   3  11        785.36        748.02        58.57 o                         
   3   3  11        126.91         83.85        87.30 o                         
   4   3  11          6.28         -8.47        66.97 o                         
   5   3  11        880.85        811.06        54.06 o                         
   6   3  11          0.37         41.97        60.26 o                         
   7   3  11          9.61        -34.74        60.44 o                         
   8   3  11        300.70        200.55        77.31 o                         
   9   3  11          2.23        108.24        64.78 o                         
  10   3  11         13.39        -54.91        65.97 o                         
  11   3  11        216.37         88.75        69.24 o                         
  12   3  11         11.28         69.34        70.60 o                         
  13   3  11         24.48         18.32        73.62 o                         
  14   3  11        324.66        295.28        78.87 o                         
  15   3  11        283.95        190.12        79.79 o                         
  16   3  11        348.48        335.07        85.38 o                         
  17   3  11        551.98        347.28        89.43 o                         
   0   4  11        980.14       1222.51       118.94 o                         
   1   4  11         37.72        -22.31        69.02 o                         
   2   4  11         53.53        274.65        86.33 o                         
   3   4  11        172.38        179.32       106.56 o                         
   4   4  11        153.53        331.86        81.71 o                         
   5   4  11        796.67        927.12        87.76 o                         
   6   4  11       2211.36       2370.54       104.63 o                         
   7   4  11        372.70        445.55        85.74 o                         
   8   4  11       1479.78       1484.71        81.02 o                         
   9   4  11          9.27          5.01        70.65 o                         
  10   4  11       1751.95       1630.77        87.98 o                         
  11   4  11          2.68         70.60        76.86 o                         
  12   4  11       1057.75       1120.26       103.53 o                         
  13   4  11         33.62         34.82        86.29 o                         
  14   4  11        125.11        128.06       107.06 o                         
   1   5  11        203.89        191.52       107.77 o                         
   2   5  11        185.73        185.64       108.04 o                         
   3   5  11        131.40        129.62       107.29 o                         
   4   5  11         98.95        155.96       108.43 o                         
   5   5  11         78.75        146.07       107.53 o                         
   6   5  11         44.44         88.75       107.96 o                         
   7   5  11         28.41        129.19       110.18 o                         
   8   5  11         52.84        112.21       112.76 o                         
   9   5  11         29.95         15.68       114.38 o                         
   0   0  12       6512.59       6601.26       150.32 o                         
   1   0  12        336.60        356.71        34.78 o                         
   2   0  12       7655.17       7582.02       118.65 o                         
   3   0  12       3232.69       3577.02        72.78 o                         
   4   0  12      10301.84       9998.83       176.82 o                         
   5   0  12       4513.34       4871.10       104.86 o                         
   6   0  12      26970.92      26607.19       481.67 o                         
   7   0  12       7815.68       7668.56       193.49 o                         
   8   0  12      18440.84      18686.55       461.19 o                         
   9   0  12        202.38        198.93        64.89 o                         
  10   0  12       4832.55       4970.54       136.72 o                         
  11   0  12        684.67        527.66        76.61 o                         
  12   0  12       5831.70       5646.69       172.06 o                         
  13   0  12         30.42        -76.54        76.54 o                         
  14   0  12       6922.47       6767.40       299.57 o                         
  15   0  12        423.43        389.63       154.34 o                         
  16   0  12       4621.29       4883.64       360.83 o                         
  17   0  12       3092.85       2964.15       310.52 o                         
  18   0  12       1253.36        752.18       190.19 o                         
  19   0  12       2438.86       2390.34       194.42 o                         
  20   0  12       2536.62       2674.94       300.51 o                         
   1   1  12      11078.85      10685.00       129.79 o                         
   2   1  12       1102.51       1013.16        38.51 o                         
   3   1  12      10379.74      10503.19       143.36 o                         
   4   1  12        220.42        209.09        40.61 o                         
   5   1  12       3204.42       3276.84        69.90 o                         
   6   1  12        292.76        286.24        46.33 o                         
   7   1  12       2304.35       2380.01        74.03 o                         
   8   1  12          0.59        -32.44        54.52 o                         
   9   1  12       4222.85       4322.68       104.77 o                         
  10   1  12          9.72        -17.44        58.39 o                         
  11   1  12       6918.54       6849.01       140.64 o                         
  12   1  12       1338.57       1372.71        77.86 o                         
  13   1  12       2683.96       2611.83        93.86 o                         
  14   1  12        628.18        457.92        96.72 o                         
  15   1  12       1786.19       1708.56        97.84 o                         
  16   1  12        216.45        123.18        87.02 o                         
  17   1  12       3939.44       4027.21       148.13 o                         
  18   1  12          6.98         63.55       112.74 o                         
  19   1  12       3517.41       3335.76       162.58 o                         
  20   1  12        150.19        -15.93       148.86 o                         
   0   2  12         10.42        -24.90        61.12 o                         
   1   2  12        580.79        582.80        37.72 o                         
   2   2  12        361.56        413.27        36.88 o                         
   3   2  12         72.66        115.33        46.96 o                         
   4   2  12       1862.89       1954.79        78.41 o                         
   5   2  12          4.57         41.58        45.52 o                         
   6   2  12       1983.73       2067.30        78.07 o                         
   7   2  12        373.28        419.59        62.81 o                         
   8   2  12       1364.91       1393.25        73.71 o                         
   9   2  12          1.23         -3.72        62.88 o                         
  10   2  12        371.98        366.64        67.57 o                         
  11   2  12        726.87        671.75        73.34 o                         
  12   2  12        193.62        145.20        70.82 o                         
  13   2  12        768.83        691.39        78.50 o                         
  14   2  12        513.56        480.87        76.74 o                         
  15   2  12        146.24        186.57        78.68 o                         
  16   2  12        559.45        670.50       103.27 o                         
  17   2  12          9.11        -24.02        90.91 o                         
  18   2  12        166.53        160.64        96.96 o                         
  19   2  12         18.79        -13.57        98.94 o                         
   1   3  12        501.45        698.41        70.38 o                         
   2   3  12        111.19        139.23        69.57 o                         
   3   3  12         39.83         28.46        70.85 o                         
   4   3  12          0.94        -13.66        75.39 o                         
   5   3  12        110.19         28.33        70.87 o                         
   6   3  12        865.91        927.57        70.16 o                         
   7   3  12        287.30        212.05        65.46 o                         
   8   3  12       1354.61       1208.69        77.04 o                         
   9   3  12        624.43        736.19        77.20 o                         
  10   3  12          4.60        -69.61        69.61 o                         
  11   3  12        245.26        321.79        75.06 o                         
  12   3  12        287.67        275.06        75.94 o                         
  13   3  12        181.29        197.00        79.06 o                         
  14   3  12         11.26         85.51        81.34 o                         
  15   3  12          8.19         42.05        81.06 o                         
  16   3  12        187.62         18.16        84.09 o                         
   0   4  12       3497.38       3608.97       159.95 o                         
   1   4  12         17.14        -41.15        73.36 o                         
   2   4  12       1881.01       1956.85       102.21 o                         
   3   4  12         95.92         58.99        79.21 o                         
   4   4  12       1822.25       1858.87       102.00 o                         
   5   4  12         68.69         71.36        81.77 o                         
   6   4  12       1398.98       1439.27        96.38 o                         
   7   4  12         55.28          9.36        81.98 o                         
   8   4  12        626.14        578.37        96.77 o                         
   9   4  12         14.55        -50.51        73.07 o                         
  10   4  12        575.98        560.24        80.35 o                         
  11   4  12         52.44        -47.29        78.00 o                         
  12   4  12        985.78       1050.15       121.44 o                         
  13   4  12        242.83        307.11        87.54 o                         
   1   5  12       3184.86       3537.62       157.10 o                         
   2   5  12        197.40         51.10       111.59 o                         
   3   5  12       3683.23       4020.53       164.72 o                         
   4   5  12          5.04         32.02       110.52 o                         
   5   5  12       3756.70       4045.92       165.85 o                         
   6   5  12        260.85        221.80       114.90 o                         
   7   5  12       2820.06       2796.64       149.61 o                         
   1   1  13       3454.01       3454.99        67.70 o                         
   2   1  13        647.00        756.69        48.05 o                         
   3   1  13       5908.79       5683.50       110.66 o                         
   4   1  13         25.39        115.10        51.00 o                         
   5   1  13        491.92        538.26        72.44 o                         
   6   1  13          6.73        -23.42        55.66 o                         
   7   1  13       1935.04       1990.51        76.91 o                         
   8   1  13        990.95       1116.48        68.63 o                         
   9   1  13        909.02        911.25        68.83 o                         
  10   1  13        129.47        109.77        65.17 o                         
  11   1  13         32.30         35.66        67.78 o                         
  12   1  13        192.47        215.51        73.56 o                         
  13   1  13       1449.47       1358.80        89.17 o                         
  14   1  13        178.38        121.76        79.51 o                         
  15   1  13       1053.86       1159.58       107.26 o                         
  16   1  13        302.80        223.17       110.20 o                         
  17   1  13        164.17        177.80       112.44 o                         
  18   1  13         88.24        103.53       118.02 o                         
  19   1  13        721.45        476.98       130.42 o                         
   0   2  13       1447.78       1443.85        63.69 o                         
   1   2  13       1341.73       1475.02        46.72 o                         
   2   2  13       4782.47       4726.29        87.36 o                         
   3   2  13       1166.39       1241.86        50.63 o                         
   4   2  13       1277.10       1332.00        71.30 o                         
   5   2  13        289.90        299.14        62.78 o                         
   6   2  13         39.11         10.65        64.51 o                         
   7   2  13        201.55        217.13        64.03 o                         
   8   2  13        497.02        516.37        68.85 o                         
   9   2  13        850.54        783.54        72.42 o                         
  10   2  13        364.87        254.38        69.93 o                         
  11   2  13       1420.40       1230.42        80.63 o                         
  12   2  13        853.24        952.62        80.79 o                         
  13   2  13       1306.14       1266.67        87.09 o                         
  14   2  13        546.20        562.50        88.47 o                         
  15   2  13         17.89        -82.41        82.41 o                         
  16   2  13        182.19        120.26        89.61 o                         
  17   2  13         51.00        137.81        95.40 o                         
   1   3  13        472.80        300.78        71.62 o                         
   2   3  13         40.19        125.27        70.54 o                         
   3   3  13        919.18        939.63        86.23 o                         
   4   3  13       1036.02       1137.27        85.95 o                         
   5   3  13         45.12         25.77        75.77 o                         
   6   3  13          3.93         -1.26        62.89 o                         
   7   3  13        102.03        201.80        68.58 o                         
   8   3  13          0.07         -4.32        69.33 o                         
   9   3  13         59.44         -9.94        70.63 o                         
  10   3  13         13.64          0.64        71.39 o                         
  11   3  13          2.65        -72.90        72.90 o                         
  12   3  13         15.67         24.47        76.86 o                         
  13   3  13         59.44         88.28        80.64 o                         
  14   3  13        217.27        221.71        82.73 o                         
  15   3  13         39.11        -48.95        84.34 o                         
   0   4  13        951.56       1005.07       123.08 o                         
   1   4  13        230.51        272.70        78.69 o                         
   2   4  13       1667.64       1612.38       100.83 o                         
   3   4  13        735.18        770.41       145.06 o                         
   4   4  13       1285.44       1354.75        98.47 o                         
   5   4  13        760.23        853.26        93.86 o                         
   6   4  13       1566.95       1723.35       121.40 o                         
   7   4  13          2.57        118.07        85.28 o                         
   8   4  13       2308.36       2358.01       114.25 o                         
   9   4  13        161.82        134.25        91.58 o                         
  10   4  13        122.72         88.08        77.16 o                         
  11   4  13          5.62         -0.28        79.97 o                         
  12   4  13        105.83        -81.30        81.30 o                         
   1   5  13         40.46        -30.88       154.28 o                         
   2   5  13         33.26         -5.66       113.90 o                         
   3   5  13        572.19        665.28       126.27 o                         
   0   0  14       1142.78       1307.11        87.31 o                         
   1   0  14         19.28         29.24        48.44 o                         
   2   0  14         17.39        -43.82        48.15 o                         
   3   0  14       4195.55       4225.10       110.33 o                         
   4   0  14         49.63        105.19        68.73 o                         
   5   0  14        683.66        654.67        68.14 o                         
   6   0  14        254.48        384.42       118.39 o                         
   7   0  14        655.25        570.73       103.33 o                         
   8   0  14         36.80         73.81        94.03 o                         
   9   0  14         22.22        -93.36        93.36 o                         
  10   0  14         48.11        -69.33        97.28 o                         
  11   0  14        247.31        259.03       105.95 o                         
  12   0  14        190.12         55.94       113.14 o                         
  13   0  14         84.07        -51.48       111.09 o                         
  14   0  14       1414.33       1325.32       188.36 o                         
  15   0  14        356.71        207.71       143.25 o                         
  16   0  14        810.48        432.57       201.99 o                         
  17   0  14         92.35        -79.49       146.03 o                         
  18   0  14        301.34        197.97       155.34 o                         
   1   1  14       3162.24       3032.19        90.04 o                         
   2   1  14       1573.50       1553.20        63.71 o                         
   3   1  14       1243.75       1253.86        62.23 o                         
   4   1  14         74.66          0.12        52.60 o                         
   5   1  14        371.50        304.11        56.97 o                         
   6   1  14         30.02         50.49        55.02 o                         
   7   1  14        141.22        153.68        62.28 o                         
   8   1  14         19.45         94.75        67.17 o                         
   9   1  14       1421.87       1493.94       100.89 o                         
  10   1  14          0.12          6.34        69.95 o                         
  11   1  14       1601.97       1700.30        90.97 o                         
  12   1  14         46.57        215.40        96.41 o                         
  13   1  14       1561.34       1667.98       119.07 o                         
  14   1  14        160.47        201.80       104.92 o                         
  15   1  14        848.17        782.29       115.63 o                         
  16   1  14        204.16        132.80       112.43 o                         
  17   1  14        736.82        692.44       124.13 o                         
  18   1  14         27.53        -39.92       121.22 o                         
   0   2  14       2893.60       3083.89       102.72 o                         
   1   2  14       1471.90       1472.89        59.92 o                         
   2   2  14       7232.47       7275.59       127.59 o                         
   3   2  14       2003.13       1982.91        68.30 o                         
   4   2  14       8697.52       8470.16       160.95 o                         
   5   2  14         44.85         53.55        64.08 o                         
   6   2  14       5097.03       4866.87       117.78 o                         
   7   2  14         10.04        -30.09        64.85 o                         
   8   2  14       6401.14       6184.77       137.34 o                         
   9   2  14        317.82        357.08        70.92 o                         
  10   2  14       5676.64       5543.86       132.48 o                         
  11   2  14        443.92        488.38        82.89 o                         
  12   2  14       3763.15       3484.39       119.72 o                         
  13   2  14        148.77        107.88        83.12 o                         
  14   2  14       3212.62       3195.51       121.43 o                         
  15   2  14        164.39        264.19        92.60 o                         
  16   2  14       1884.56       1678.38       134.66 o                         
   1   3  14       8047.04       8283.02       167.80 o                         
   2   3  14         42.25         46.80        71.00 o                         
   3   3  14       6735.66       6887.18       160.59 o                         
   4   3  14        131.49        100.09        79.68 o                         
   5   3  14       6509.18       6772.86       160.87 o                         
   6   3  14        498.00        425.38        69.38 o                         
   7   3  14       8563.70       8567.48       202.54 o                         
   8   3  14          3.21         10.63        71.05 o                         
   9   3  14       5274.45       5297.25       132.44 o                         
  10   3  14        331.95        369.58        78.77 o                         
  11   3  14       4171.38       4143.63       122.97 o                         
  12   3  14         17.80         56.51        79.92 o                         
  13   3  14       3154.47       3079.18       123.34 o                         
  14   3  14        266.99        149.39        92.59 o                         
   0   4  14       5002.17       5527.00       230.85 o                         
   1   4  14          9.66         21.24        82.90 o                         
   2   4  14       3023.42       3632.58       128.99 o                         
   3   4  14         99.51        154.01       105.76 o                         
   4   4  14       1393.68       1643.69       106.30 o                         
   5   4  14        128.21        206.63        90.77 o                         
   6   4  14       2213.51       2389.86       116.13 o                         
   7   4  14        213.01        131.44        92.37 o                         
   8   4  14        666.73        935.67       116.27 o                         
   9   4  14          8.83         77.50        95.68 o                         
  10   4  14        754.42        885.24        85.84 o                         
   1   1  15       2806.62       2772.99        71.84 o                         
   2   1  15         44.58        111.99        51.40 o                         
   3   1  15        651.53        749.31        66.22 o                         
   4   1  15        486.21        493.52        65.21 o                         
   5   1  15       1029.22       1034.14        73.90 o                         
   6   1  15        102.98        107.77        62.96 o                         
   7   1  15        906.84        971.52        83.65 o                         
   8   1  15          7.23        -54.66        78.91 o                         
   9   1  15         98.23        171.20        93.09 o                         
  10   1  15         25.86        -24.39       142.28 o                         
  11   1  15       1117.02       1029.11       129.80 o                         
  12   1  15        518.67        434.53       104.04 o                         
  13   1  15        528.36        598.64       121.38 o                         
  14   1  15        518.97        582.22       116.28 o                         
  15   1  15        763.52        758.23       120.05 o                         
  16   1  15         15.71         46.89       115.06 o                         
   0   2  15        604.81        759.72        82.98 o                         
   1   2  15         55.00         81.99        51.11 o                         
   2   2  15        497.96        597.55        84.51 o                         
   3   2  15         90.07         -3.70        52.43 o                         
   4   2  15        301.54        195.01        54.91 o                         
   5   2  15        379.99        194.49        68.22 o                         
   6   2  15       1336.70       1388.28        83.15 o                         
   7   2  15        170.98         87.30        68.44 o                         
   8   2  15        573.88        416.37        79.91 o                         
   9   2  15         47.56        -36.18        77.53 o                         
  10   2  15       1034.29        949.08       102.66 o                         
  11   2  15        107.79         66.12        94.36 o                         
  12   2  15        859.60       1079.64        96.74 o                         
  13   2  15        233.81        298.11       119.56 o                         
  14   2  15         20.20        -23.35       106.29 o                         
  15   2  15         28.18        -25.21       111.68 o                         
   1   3  15         19.68        -52.51        74.36 o                         
   2   3  15          5.19        -34.88        75.22 o                         
   3   3  15        176.97        195.53        82.90 o                         
   4   3  15        890.85        916.94        89.34 o                         
   5   3  15        449.55        377.82        87.85 o                         
   6   3  15         63.51        105.12        68.00 o                         
   7   3  15       1296.63       1114.97        97.97 o                         
   8   3  15        483.28        517.21        78.70 o                         
   9   3  15        608.85        535.50        80.89 o                         
  10   3  15          7.50        -33.09        84.97 o                         
  11   3  15          8.87        -97.46        97.46 o                         
  12   3  15         19.14        -37.32        88.40 o                         
   0   4  15        215.22        171.47       188.93 o                         
   1   4  15        155.21        252.17        93.46 o                         
   2   4  15        418.30        453.77        95.94 o                         
   3   4  15        219.54        183.07        94.76 o                         
   4   4  15       1669.89       1728.91       112.12 o                         
   5   4  15        110.21        137.76        94.73 o                         
   6   4  15        873.40        847.03       102.36 o                         
   7   4  15         71.30         61.14        94.97 o                         
   0   0  16       6572.76       6518.83       581.51 o                         
   1   0  16        100.03         95.22        98.99 o                         
   2   0  16       9579.34       9766.69       244.50 o                         
   3   0  16         61.59         93.76       108.65 o                         
   4   0  16       7363.97       7064.11       203.99 o                         
   5   0  16         34.00        106.77        95.58 o                         
   6   0  16       4869.33       4874.91       239.95 o                         
   7   0  16        104.99         32.28       122.86 o                         
   8   0  16       1292.87       1339.86       123.94 o                         
   9   0  16         94.82         55.27       109.37 o                         
  10   0  16       1932.25       1923.02       139.72 o                         
  11   0  16        450.26        347.85       117.95 o                         
  12   0  16       3309.66       3064.69       163.85 o                         
  13   0  16        126.94        -18.85       139.73 o                         
  14   0  16       2298.28       2418.30       195.18 o                         
  15   0  16         38.63         49.17       154.87 o                         
   1   1  16       1918.97       2023.15        82.95 o                         
   2   1  16        119.13         88.40        58.67 o                         
   3   1  16       2246.33       2475.48        87.54 o                         
   4   1  16          1.44          1.94        62.55 o                         
   5   1  16       3275.13       3404.38       120.18 o                         
   6   1  16         71.25         65.46        82.05 o                         
   7   1  16       8134.49       8254.47       211.22 o                         
   8   1  16         98.10        -26.43        85.34 o                         
   9   1  16       4348.99       4346.85       180.72 o                         
  10   1  16         87.31         28.02        89.92 o                         
  11   1  16       2414.80       2390.77       131.79 o                         
  12   1  16        133.92        183.18       106.24 o                         
  13   1  16       1670.16       1583.40       128.18 o                         
  14   1  16          7.93        -71.95       112.49 o                         
  15   1  16       1216.72        979.13       129.67 o                         
   0   2  16          8.92         -2.80        79.70 o                         
   1   2  16         99.27         81.65        58.59 o                         
   2   2  16        892.77       1015.55        64.34 o                         
   3   2  16         41.63         11.56        57.37 o                         
   4   2  16       1580.08       1633.77        74.19 o                         
   5   2  16        680.09        630.86        66.23 o                         
   6   2  16        821.11        919.49        76.19 o                         
   7   2  16        133.71        196.03        84.70 o                         
   8   2  16       1874.28       1915.90       106.63 o                         
   9   2  16         80.75        -70.87        96.46 o                         
  10   2  16       1294.28       1478.97       118.37 o                         
  11   2  16        132.73        111.67       106.23 o                         
  12   2  16        458.06        496.50       112.10 o                         
  13   2  16         35.79       -106.82       106.82 o                         
   1   3  16        448.03        473.95        84.35 o                         
   2   3  16         36.93        -84.96        84.96 o                         
   3   3  16        372.07        331.57        88.30 o                         
   4   3  16         16.50        114.07        78.76 o                         
   5   3  16       1116.10       1268.15        99.65 o                         
   6   3  16        301.69        355.84        96.95 o                         
   7   3  16        647.02        482.87        87.05 o                         
   8   3  16          3.87        -44.12        81.63 o                         
   9   3  16        354.12        418.82        86.71 o                         
  10   3  16        312.20        165.79        90.77 o                         
   0   4  16       5149.57       5068.96       204.15 o                         
   1   4  16         13.28        -43.06        95.95 o                         
   2   4  16       1258.18       1296.06       111.19 o                         
   3   4  16          0.04        -62.31        94.53 o                         
   1   1  17         55.36         58.03        70.19 o                         
   2   1  17        215.03        104.48        70.63 o                         
   3   1  17        516.32        490.51        79.07 o                         
   4   1  17        267.64        296.36        78.67 o                         
   5   1  17         18.98         17.77        77.57 o                         
   6   1  17         54.93        136.91        78.89 o                         
   7   1  17         29.54        -45.79        97.56 o                         
   8   1  17         52.64         19.59        90.12 o                         
   9   1  17        226.56         31.13        93.16 o                         
  10   1  17         47.37        110.88        98.13 o                         
  11   1  17       1192.67       1058.72       120.92 o                         
  12   1  17       1248.18       1037.22       125.47 o                         
  13   1  17        367.45        446.14       122.14 o                         
   0   2  17          7.83         10.66        90.95 o                         
   1   2  17          8.00         88.27        61.51 o                         
   2   2  17        161.30         84.96        61.80 o                         
   3   2  17         10.73         -8.23        63.61 o                         
   4   2  17         16.49         11.39        64.53 o                         
   5   2  17         72.03         -9.14        76.61 o                         
   6   2  17        100.45        186.87        76.96 o                         
   7   2  17         81.52        136.15        79.40 o                         
   8   2  17        429.84        321.30       104.09 o                         
   9   2  17        528.31        523.78       108.48 o                         
  10   2  17         42.28        150.06       107.03 o                         
  11   2  17          0.86         22.65       106.95 o                         
   1   3  17        370.27        476.31       130.33 o                         
   2   3  17          2.25        123.17       105.54 o                         
   3   3  17         25.34        154.72       104.02 o                         
   4   3  17        435.78        262.47       107.63 o                         
   5   3  17        867.09        698.57       113.65 o                         
   6   3  17          0.37          9.00       106.21 o                         
   7   3  17        462.44        381.33        88.24 o                         
   8   3  17         67.30         66.52        87.94 o                         
   0   0  18       1811.56       1999.95       200.63 o                         
   1   0  18         22.44        -91.32       112.48 o                         
   2   0  18       1796.42       1908.34       228.99 o                         
   3   0  18         48.33         51.79       157.70 o                         
   4   0  18       2100.77       2387.51       203.53 o                         
   5   0  18        824.58        781.60       205.49 o                         
   6   0  18         19.21       -133.08       133.08 o                         
   7   0  18        418.28        781.58       161.23 o                         
   8   0  18         47.85        218.53       146.28 o                         
   9   0  18          9.72       -117.42       140.44 o                         
  10   0  18       1086.91       1255.75       215.07 o                         
  11   0  18         74.36         83.97       149.14 o                         
  12   0  18        481.00        278.60       158.01 o                         
   1   1  18       4124.68       4213.39       131.49 o                         
   2   1  18        260.90        157.11        92.72 o                         
   3   1  18       1588.77       1587.87       108.36 o                         
   4   1  18        135.09        179.28        93.40 o                         
   5   1  18        841.96        858.56       108.70 o                         
   6   1  18          0.75         57.09        84.56 o                         
   7   1  18        490.30        535.02        95.44 o                         
   8   1  18         56.16         26.30        87.49 o                         
   9   1  18        523.00        376.01        92.58 o                         
  10   1  18         28.02        176.39       102.40 o                         
  11   1  18        334.03        413.79       110.61 o                         
   0   2  18       2128.11       2049.97       135.60 o                         
   1   2  18         59.25        129.35        73.14 o                         
   2   2  18       1974.16       1697.58        90.28 o                         
   3   2  18         36.54          2.25        79.50 o                         
   4   2  18       1798.57       1591.22       109.04 o                         
   5   2  18         63.29         54.41        75.58 o                         
   6   2  18       2583.73       2498.85       103.69 o                         
   7   2  18        226.18        119.19        78.32 o                         
   8   2  18       4233.86       4069.51       136.09 o                         
   9   2  18         57.80         33.15        89.60 o                         
   1   3  18       2366.71       2454.50       130.10 o                         
   2   3  18         92.82        230.92       110.64 o                         
   3   3  18       3072.47       3083.24       149.49 o                         
   1   1  19        959.95        713.22       146.51 o                         
   2   1  19        244.68        331.60        97.90 o                         
   3   1  19        722.96        677.33       112.69 o                         
   4   1  19          0.96        -81.29        95.58 o                         
   5   1  19         54.65        187.18        99.25 o                         
   6   1  19         97.42         50.80        99.25 o                         
   7   1  19        182.78         92.39       101.42 o                         
   8   1  19        617.62        507.24       108.25 o                         
   0   2  19        708.59        980.49       168.87 o                         
   1   2  19         29.62         64.20        84.01 o                         
   2   2  19        888.74       1053.92        98.49 o                         
   3   2  19         39.61        221.58        83.75 o                         
   4   2  19        110.84         25.08        83.22 o                         
   5   2  19        146.01         70.02        78.45 o                         
   0   0  20       1957.83       1674.34       238.05 o                         
   1   0  20         31.78         38.79       157.82 o                         
   2   0  20       5550.12       5663.25       305.69 o                         
   3   0  20        108.61        356.89       152.33 o                         
   4   0  20       4669.83       4267.32       224.12 o                         
   5   0  20         12.20         51.51       154.80 o                         
   1   1  20        920.18       1094.51       113.30 o                         
   2   1  20        246.31        257.95       113.18 o                         
   3   1  20       3029.79       3087.77       175.52 o                         
                                                                                
